# Supplementary material for: The USTC co-opts an ancient machinery to drive piRNA transcription in C. elegans
Source: Genes Dev. 2019 Jan 1;33(1-2):90–102. doi: 10.1101/gad.319293.118 (PMC6317315; doi:10.1101/gad.319293.118)
Supplement: Supplemental Material [file supp_gad.319293.118_SupplementalTableS1.xlsx]

## Sheet: Sheet1
gene name	side of interaction (aa)	domains	function
PRDE-1 IP-MS candidates
mel-28			nuclear envelope assembly
snpc-4		SANT	RNA polymerase II and III transcription of snRNA genes, and piRNA biogenesis
let-716		S1,HAT	embryo development, gamete generation, gonad development, nematode larval development and oviposition
unc-68		MIR,SPRY	normal body tension and locomotion
tofu-4			piRNA biogenesis
npp-9		RanBD,ZnF_RBZ	localized in nuclear pore, reqiured for RNA interference, collagen and cuticulin-based cuticle development, embryo development, hermaphrodite genitalia development, inductive cell migration, mitotic spindle organization and nucleus organization
F02A9.4
anc-1		CH,KASH	ANC-1 affects the positioning of nuclei and mitochondria within the cytoskeleton
TOFU-5 IP-MS candidates
snpc-4		SANT	RNA polymerase II and III transcription of snRNA genes, and piRNA biogenesis
snpc-3.4			an ortholog of human SNAPC3 (small nuclear RNA activating complex polypeptide 3)
Y105E8B.6
snpc-1.1			an ortholog of human SNAPC1 (small nuclear RNA activating complex polypeptide 1)
T22E5.6
snpc-3.1			an ortholog of human SNAPC3 (small nuclear RNA activating complex polypeptide 3)
snpc-3.2			an ortholog of human SNAPC3 (small nuclear RNA activating complex polypeptide 3)
PRDE-1 Y2H screen candidates
tofu-4	163-223		piRNA biogenesis
F19C7.1	125-154
Y53G8AM.8	90-240
gei-17	439-656		maintaining normal levels of the DNA polymerase eta POLH-1, and hence checkpoint silencing, in embryos exposed to DNA damage
mep-1	198-536	ZnF_C2H2	oocyte development and for maintenance of somatic versus germline differentiation
rad-26	107-210	DEXDc,HELICc	an ortholog of human RAD54L2
set-16	490-747	coiled, zinc finger C2H2
set-6	37-293
SNPC-4 Y2H screen candidates
tofu-5			piRNA biogenesis
TOFU-4 Y2H screen candidates
prde-1	11-112
frm-1	209-324	FERM PH-like
kin-3	2-358	Ser/Thr Protein kinase
TOFU-5 Y2H screen candidates
snpc-4	766-858
ctl-2	457-495	catalase immune resposive domain
