# Supplementary material for: The USTC co-opts an ancient machinery to drive piRNA transcription in C. elegans
Source: Genes Dev. 2019 Jan 1;33(1-2):90–102. doi: 10.1101/gad.319293.118 (PMC6317315; doi:10.1101/gad.319293.118)
Supplement: Supplemental Material [file supp_gad.319293.118_SupplementalTableS8.xlsx]

## Sheet: WD_score_file
#	GFP	TOFU-5	TOFU-5-SANT	number of appearance in all baits	PublicName	ConciseDescription	GeneClassDescription	KOG_info
F32H2.1	0	2790.78	0	1	snpc-4	gei-11 encodes a protein that contains Myb DNA-binding domains and is homologous to mammalian SNAPC4, required for RNA polymerase II and III transcription of snRNA genes; GEI-11 is required for ventral enclosure during embryonic development, as well as for normal rates of postembryonic growth; GEI-11 interacts with GEX-3, a homolog of mammalian protein ligands of the small GTPase Rac1 that is als…	SNAPc (Small Nuclear RNA Activating Complex) homolog
T02C12.2	0	1887.98	0	1	snpc-3.4		SNAPc (Small Nuclear RNA Activating Complex) homolog	[KOG2664] Small nuclear RNA activating protein complex - 50kD subunit (SNAP50)
Y105E8B.6	0	1848.2	0	1	Y105E8B.6
C06A8.2	0	1669.99	0	1	snpc-1.1		SNAPc (Small Nuclear RNA Activating Complex) homolog	[KOG4746] Small nuclear RNA activating complex (SNAPc), subunit SNAP43
W01A8.5	0	816.917	731.232	2	tofu-5		Twenty One u-rna (21U-RNA) biogenesis Fouled Up
B0273.3	0	424.77	0	1	snpc-3.1		SNAPc (Small Nuclear RNA Activating Complex) homolog	[KOG2664] Small nuclear RNA activating protein complex - 50kD subunit (SNAP50)
Y48G1BM.1	0	424.77	0	1	snpc-3.2		SNAPc (Small Nuclear RNA Activating Complex) homolog
T05C12.10	0	230.121	159.253	5	qua-1	qua-1 encodes a hedgehog-like protein, with (from N- to C-terminus) a signal sequence, a Qua domain, a 5W repeat, an extended region of low-complexity sequence, and a Hint/Hog domain; QUA-1 is conserved among nematodes from Caenorhabditis to Brugia; QUA-1 is expressed prior to molting in hyp1 to hyp11 hypodermal cells, but not in seam cells, and ceases to be expressed after each molting cycle or …	QUAhog (hedgehog related)	[KOG3638] Sonic hedgehog and related proteins
F52B11.3	5.41277	206.46	179.224	9	noah-2	noah-2 encodes a PAN and ZP domain-containing protein that is related to the Drosophila extracellular matrix component NompA (no-mechanoreceptor-potential A); loss of noah-2 function via RNAi indicates that NOAH-2 activity is essential for molting; in addition, NOAH-2 appears to be required for embryonic and larval development, reproduction, coordinated locomotion, and the overall health of the a…	NOmpA Homolog (Drosophila nompA: no mechanoreceptor potential A)	[TWOG0209] Unnamed protein
F09B12.1	0	189.397	148.494	5	mlt-9		MoLTing defective	[LSE3929] Unnamed protein
C17G1.6	0	186.685	197.632	6	nas-37	nas-37 encodes a Astacin-class metalloprotease required for full ecdysis that is expressed in hypodermal cells 4 hours before each ecdysis; NAS-37 protein has an N-terminal signal sequence followed by an Astacin protease domain and three protein-binding domains (EGF-like, CUB, and thrombospondin); NAS-37 accumulates in anterior cuticle, being shed with it after ecdysis; nas-37 mutants fail to com…	Nematode AStacin protease	[KOG3714] Meprin A metalloprotease
F40A3.6	0	184.728	107.827	3	F40A3.6
T22E5.6	0	179.8	13.4201	2	T22E5.6
ZC8.4	0	173.326	161.193	9	lfi-1	lfi-1 encodes, by alternative splicing, at least four isoforms of a large coiled-coil protein paralogous to F35D11.11, and possibly orthologous to rootletin (the structural protein comprising ciliary rootlets); LFI-1 is also homologous to the Parascaris univalens Mitotic Antigen, PUMA1; LFI-1 was initially identified in yeast two-hybrid screens for proteins that interact with the coiled-coil prot…	Lin-5 (Five) Interacting protein	[LSE1172] Unnamed protein
Y105E8A.6	0	158.877	157.596	8	unc-95	unc-95 encodes a LIM domain-containing protein related to Drosophila and vertebrate paxillins; UNC-95 is required for locomotion and organization of thick and thin filaments in body wall muscle; by homology, UNC-95 may function as an anchor protein that links signaling and cytoskeletal proteins at focal adhesions; in vitro, UNC-95 interacts with RNF-5, a RING finger protein that may function as a…	UNCoordinated	[KOG1703] Adaptor protein Enigma and related PDZ-LIM proteins
ZC373.6	0	156.732	165.184	4	dao-4	dao-4 encodes a novel protein, conserved amongst nematodes; dao-4 transcripts are expressed at higher levels in wild-type adult animals than in daf-2 mutant adults at 25C, suggesting that dao-4 expression is positively regulated by DAF-2/insulin-like receptor signaling; reduced dao-4 expression in daf-2 mutants is dependent upon DAF-16.	Dauer or Aging adult Overexpression
T01D3.6	0	156.209	0	2	T01D3.6			[KOG1216] von Willebrand factor and related coagulation proteins | [KOG2579] Ficolin and related extracellular proteins
C34G6.6	38.2106	151.884	127.961	11	noah-1	noah-1 encodes a PAN and ZP domain-containing protein that is related to the Drosophila extracellular matrix component NompA (no-mechanoreceptor-potential A); loss of noah-1 function via RNAi indicates that NOAH-1 activity is essential for molting; in addition, NOAH-1 appears to be required for embryonic and larval development, vulval development, coordinated locomotion, and normal body morpholog…	NOmpA Homolog (Drosophila nompA: no mechanoreceptor potential A)	[TWOG0209] Unnamed protein
Y47D7A.5	0	146.822	71.5351	4	grl-5	grl-5 encodes a hedgehog-like protein, with an N-terminal signal sequence, a central proline-rich low-complexity region, and a C-terminal Ground-like (Grl) domain; the Grl domain is predicted to form a cysteine-crosslinked protein involved in intercellular signalling, and it has subtle similarity to the N-terminal Hedge domain of HEDGEHOG proteins.	GRound-Like (grd related)	[LSE0519] GROUND domains (extracellular cysteine-containing domain sometimes associated with HOG domains)
Y73E7A.8	9.33354	139.966	74.442	6	Y73E7A.8			[LSE4179] Unnamed protein
F26E4.3	0	139.832	139.039	5	F26E4.3
M03A8.4	32.7969	138.644	148.491	10	gei-15		GEX Interacting protein
F14D12.2	0	133.332	138.253	5	unc-97	The unc-97 gene encodes a LIM domain-containing protein of the PINCH family that is highly similar to human LIMS1 (OMIM:602567) and LIMS2; UNC-97 functions as an adaptor protein important for assembly of muscle adherens junctions and the mechanosensory functions of the touch neurons; UNC-97 interacts with PAT-4/integrin-linked kinase and with UNC-98; UNC-97 colocalizes with PAT-3/beta integrin at…	UNCoordinated	[KOG2272] Focal adhesion protein PINCH-1, contains LIM domains
C49F8.3	0	129.757	90.3625	6	C49F8.3			[LSE0714] Unnamed protein
T02E9.2	0	124.657	91.7062	7	grl-7	grl-7 encodes a hedgehog-like protein, with an N-terminal signal sequence, a central low-complexity region, and a C-terminal Ground-like (Grl) domain; GRL-7 is expressed in intestine, hypodermis, and seam cells; the Grl domain is predicted to form a cysteine-crosslinked protein involved in intercellular signalling, and it has subtle similarity to the N-terminal Hedge domain of HEDGEHOG proteins.	GRound-Like (grd related)	[LSE0519] GROUND domains (extracellular cysteine-containing domain sometimes associated with HOG domains)
C46G7.4	3.74137	120.745	135.903	14	pqn-22	The protein product of this gene is predicted to contain a glutamine/asparagine (Q/N)-rich ('prion') domain, by the algorithm of Michelitsch and Weissman (as of the WS77 release of WormBase, i.e., in wormpep77).	Prion-like-(Q/N-rich)-domain-bearing protein	[LSE4019] Unnamed protein
C15F1.2	0	117.219	104.15	5	C15F1.2
ZK1290.12	0	115.56	128.467	3	wrt-1		WaRThog (hedgehog-like family)	[KOG3638] Sonic hedgehog and related proteins
T27A10.6	0	114.739	75.5635	10	T27A10.6
F54F2.1	0	112.473	133.575	8	pat-2	pat-2 encodes an alpha integrin subunit; during embryogenesis, pat-2 is essential for body wall muscle assembly and function and hence, proper elongation and hatching.	Paralysed Arrest at Two-fold	[KOG3637] Vitronectin receptor, alpha subunit
W01F3.3	99.2636	111.506	43.1522	6	mlt-11	mlt-11 encodes one of 13 C. elegans proteins related to the mammalian Tissue Factor Pathway Inhibitors (TFPIs), serine protease inhibitors that function in blood coagulation (OMIM:152310); in C. elegans, genetic analysis indicates that mlt-11 is required for proper molting and, likely, for proper spatial and/or temporal regulation of proteolysis during the molting cycle; a mlt-11::gfp promoter fu…	MoLTing defective
T17H7.4	22.3917	109.838	107.944	18	pat-12	pat-12 encodes several isoforms containing a novel hemidesmosome component that has strong homology to antigen B20 from filarial nematode onchocerca volvulus, which partly protects different hosts against infection when used for immunization; PAT-12 activity is important to maintain FO integrity and might have distinct functions apically and basally based on differential loss of VAB-10A, CIFs and…	Paralysed Arrest at Two-fold	[LSE3888] Unnamed protein
T11B7.4	41.2127	103.186	106.545	12	alp-1	alp-1 encodes the C. elegans ortholog of the ALP (alpha-actininassociated LIM protein)-Enigma family of proteins that are found at sites of actin filament anchorage, such as the muscle Z disk; in C. elegans, alp-1 is required for maintenance of actin filament organization and for stabilizing muscle contraction; ALP-1 co-localizes with alpha-actinin at body wall muscle dense bodies, and its locali…	ALP/Enigma encoding	[KOG1703] Adaptor protein Enigma and related PDZ-LIM proteins
ZK783.1	0	102.209	7.15468	4	fbn-1	fbn-1 encodes a protein homologous to the human extracellular matrix protein fibrillin-1 (FBN1); in C. elegans, fbn-1 activity is required for completion of molting, particularly the L3/L4 or L4/Adult molts.	FiBrilliN homolog
C46G7.2	0	101.706	100.547	10	C46G7.2
Y59A8B.20	0	94.1982	71.9046	7	lon-8	lon-8 encodes a secreted protein, conserved among nematodes, that inhibits body elongation during larval and early adult growth, probably by limiting cell size rather than nuclear ploidy or cell number; LON-8 is also required for normal ray morphology in the male tail, but not for superficially normal male mating, suggesting a role in cuticle retraction; LON-8 is strongly expressed in the hypoder…	LONg
Y37D8A.11	7.33856	92.3374	65.4674	6	cec-7		C.Elegans Chromodomain protein	[KOG3001] Dosage compensation regulatory complex/histone acetyltransferase complex, subunit MSL-3/MRG15/EAF3, and related CHROMO domain-containing proteins
ZK1058.2	0	91.7204	91.3102	8	pat-3	pat-3 encodes the C. elegans beta-integrin subunit; pat-3 is an essential gene that is required for muscle cell attachment to the overlying hypodermis and for normal muscle filament assembly and function; in addition, pat-3 is required for normal axon guidance and for ovulation; antibody staining reveals that PAT-3 is expressed in body wall muscle as well as in the anal depressor, sphincter, inte…	Paralysed Arrest at Two-fold	[KOG1226] Integrin beta subunit (N-terminal portion of extracellular region)
C28H8.6	0	90.7069	116.604	6	pxl-1	pxl-1 encodes proteins containing N-terminal LD motifs and C-terminal LIM domains that is the C. elegans ortholog of vertebrate paxillin; pxl-1 is required for organized myofilament structure in the pharynx and pharyngeal muscle contraction, and hence feeding and viability past the first larval stage; PXL-1 is expressed in body wall and pharyngeal muscle, as well as pharyngeal epithelial cells; P…	PaXiLlin homolog
ZK1321.4	27.4103	89.6295	87.5524	12	ZK1321.4
W10G6.3	25.7288	87.1231	84.9409	19	mua-6	mua-6 encodes an essential intermediate filament protein (MUA-6/IFA-2) that is coexpressed with the essential IF protein IFB-1; MUA-6 is required for hypodermal integrity and for lasting attachment of muscles to the body wall; MUA-6 is also required for normal positioning of excretory canals and muscles; MUA-6 forms heteropolymeric intermediate filaments in vitro with an equimolar mixture of IFB-…	MUscle Attachment abnormal	[KOG0977] Nuclear envelope protein lamin, intermediate filament superfamily
F07A5.7	25.6321	85.4716	90.1126	31	unc-15	The unc-15 gene encodes a paramyosin ortholog; UNC-15 protein physically interacts with MHC A, one isoform of myosin heavy chain (MHC) in striated muscle; UNC-15 accumulation is decreased in the absence of UNC-54 (myosin B), implying that degradation of UNC-15 is inhibited by its binding myosin B; conversely, myosin B (but not MYO-3/myosin A) fails to accumulate in unc-15 mutants.	UNCoordinated	[KOG0161] Myosin class II heavy chain
Y43F8B.1	55.1122	83.9248	73.3122	18	Y43F8B.1
K06A4.3	0	80.7044	82.3256	5	gsnl-1	gsnl-1 encodes one of three C. elegans gelsolin-related proteins; GSNL-1 contains four gelsolin-like (G) domains; GSNL-1 is predicted to function in vivo as an actin regulatory protein and in vitro, demonstrates actin filament severing activity; GSNL-1 also exhibits calcium-dependent capping of the barbed ends of actin filaments and stays bound to the side of actin filaments; GSNL-1 additionally …	GelSoliN-Like	[KOG0443] Actin regulatory proteins (gelsolin/villin family)
F21C10.7	0	80.632	113.58	8	F21C10.7
T20B3.2	2.7902	79.2315	84.5018	14	tni-3	tni-3 encodes one of the four elegans troponin I genes; tni-3 is required for coordinated movement, normal body and muscle morphology and for the proper contractions of the vulva and anus; CeTNI-3 interacts with both the body wall and pharynx troponin C; tni-3 is strongly expressed in body wall, head and vulval muscles.	TropoNin I	[KOG3977] Troponin I
T22E5.5	16.3819	77.6539	65.5243	21	mup-2	mup-2 encodes the muscle contractile protein troponin T ( TnT ) homologous to vertebrate and invertebrate TnT and contains an invertebrate- specific COOH -terminal tail; mup-2 affects embryonic body wall muscle cell contraction, sarcomere organization, cell positioning, regulated muscle contraction in larval and adult body wall muscle, epidermal morphogenesis, and is required for proper function …	MUscle Positioning	[KOG3634] Troponin
F54E2.3	48.4842	72.6383	82.7766	16	ketn-1	ketn-1 encodes an ortholog of kettin (in D. melanogaster, SALLIMUS), an invertebrate isoform or paralog of titin; ketn-1 is transcriptionally upregulated two-fold by hypoxia, requires both HIF-1 and VHL-1 for this induction, and contains three predicted HIF-1 binding sites in its predicted 5' regulatory region; ketn-1's induction by hypoxia correlates with upregulation of other genes required for…	KETtiN (Drosophila actin-binding) homolog	[TWOG0974] Unnamed protein
T05B4.3	0	71.5214	44.1091	7	phat-4		PHAryngeal gland Toxin-related	[LSE0503] Secreted surface protein
Y53F4B.23	0	68.9437	81.9695	5	Y53F4B.23
Y65B4BR.6	0	66.8714	39.5815	8	grl-16	grl-16 encodes, by alternative splicing, two hedgehog-like proteins with an N-terminal signal sequence, a central proline-rich low-complexity region, and a C-terminal Ground-like (Grl) domain; the Grl domain is predicted to form a cysteine-crosslinked protein involved in intercellular signalling, and it has subtle similarity to the N-terminal Hedge domain of HEDGEHOG proteins.	GRound-Like (grd related)	[LSE0519] GROUND domains (extracellular cysteine-containing domain sometimes associated with HOG domains)
K12F2.1	16.305	66.2287	60.9683	28	myo-3	myo-3 encodes MHC A, the minor isoform of MHC (myosin heavy chain) that is essential for thick filament formation, and for viability, movement, and embryonic elongation; expressed in body muscle, the somatic sheath cell covering the hermaphrodite gonad, and also expressed in enteric muscle, vulval muscles of the hermaphrodite and the diagonal muscles of the male tail.	MYOsin heavy chain structural genes	[KOG0161] Myosin class II heavy chain
F53A9.10	24.2424	66.1609	68.3792	19	tnt-2		TropoNin T	[KOG3634] Troponin
F42E11.4	3.18769	65.9947	28.7082	11	tni-1	tni-1 encodes a member of the troponin family that affects body morphology, locomotion, egg laying, and epithelial morphogenesis in a large-scale RNAi analysis.	TropoNin I	[KOG3977] Troponin I
ZK1151.1	29.07	64.3632	66.6717	24	vab-10	vab-10 encodes, by alternative splicing, two spectraplakins (VAB-10A and VAB-10B) that are jointly required for mechanical resilience of the epidermis under strain by the contraction of actin microfilaments mechanically linked to fibrous organelles (FOs); VAB-10A/B are, accordingly, required for elongation during embryonic morphogenesis; VAB-10A has C-terminal plectin repeats while VAB-10B has sp…	Variable ABnormal morphology	[KOG0516] Dystonin, GAS (Growth-arrest-specific protein), and related proteins
T06D8.1	14.4427	63.334	52.4208	18	srap-1		Serine Rich Adhesion Protein-like
F41B4.1	0	62.6703	91.4243	7	F41B4.1
ZK1058.9	0	60.98	53.9012	14	ZK1058.9
T05D4.4	0	56.5248	121.34	4	osm-7	osm-7 encodes a protein required for normal osmosensation, osmotic resistance, and defecation rhythm, and for fully normal growth rate; OSM-7 has no clear orthologs outside of nematodes, but is paralogous to DOS-1, OSM-11, and K02F3.7; OSM-7 is expressed in the hypodermis, has a predicted signal sequence with 12 conserved cysteine residues, and may be secreted; osm-7 mutants have abnormally high …	OSMotic avoidance abnormal	[LSE0781] Unnamed protein
Y37A1B.7	0	55.6642	11.3509	6	Y37A1B.7
C11E4.2	0	55.6584	66.9101	4	gpx-3		Glutathione PeroXidase	[KOG1651] Glutathione peroxidase
T06E4.9	0	54.4833	162.304	5	T06E4.9			[LSE1087] Unnamed protein
C18B2.3	0	54.3861	48.8428	14	C18B2.3
T06E4.8	0	53.2237	188.442	5	T06E4.8			[LSE1087] Unnamed protein
W04D2.1	4.59558	52.6256	63.7673	14	atn-1	atn-1 encodes an alpha-actinin homolog.	AcTiniN	[KOG0035] Ca2+-binding actin-bundling protein (actinin), alpha chain (EF-Hand protein superfamily)
ZC101.2	0	52.5711	72.6645	10	unc-52	The unc-52 gene encodes perlecan, a protein orthologous to human basement membrane-specific heparan sulfate proteoglycan core protein (HSPG2; OMIM:142461, which when mutated leads to Schwartz-Jampel syndrome or dyssegmental dysplasia); UNC-52 plays essential roles in muscle structure development and regulation of growth factor-like signaling pathways; UNC-52 is synthesized by the hypodermis and l…	UNCoordinated	[KOG3509] Basement membrane-specific heparan sulfate proteoglycan (HSPG) core protein
Y55F3BR.6	5.15244	51.679	50.6766	8	Y55F3BR.6
Y105E8B.1	12.8004	50.4729	54.6549	35	lev-11	lev-11 encodes tropomyosin, an actin-binding contractile structural protein orthologous to human TROPOMYOSIN 1 (TPM1; OMIM:191010), which when mutated leads to familial hypertrophic cardiomyopathy; LEV-11 is required for embryonic development, normal body morphology, and locomotion; expressed as multiple tissue-specific isoforms generated by alternative mRNA splicing and promoter use, LEV-11 is d…	LEVamisole resistant	[KOG1003] Actin filament-coating protein tropomyosin
C44F1.3	0	49.6348	43.2144	9	lec-4	lec-4 encodes a predicted galectin that exhibits sugar binding properties in vitro.	gaLECtin	[KOG3587] Galectin, galactose-binding lectin
F13C5.6	0	47.158	64.1597	6	unc-96	unc-96 encodes a novel protein with no recognizable domains; unc-96 was identified in screens for mutations that disrupt body wall muscle cell structure and is required for muscle thick filament assembly, maintenance of muscle organization in response to muscle contraction, and normal locomotion; mutations in unc-96 interact genetically with mutations in unc-54, unc-98, unc-15, and unc-105, which…	UNCoordinated
C42D4.1	0	45.8428	31.6983	5	C42D4.1			[LSE0521] Predicted alpha-helical protein
C11E4.1	0	45.5231	62.8491	7	gpx-5	gpx-5 encodes a glutathione peroxidase; by homology, GPX-5 is predicted to function to reduce lipid hydroperoxides to their corresponding alcohols and reduce hydrogen peroxide to water to protect cells from damage induced by reactive oxygen species.	Glutathione PeroXidase
ZK180.6	0	44.9866	34.2278	10	ZK180.6
C34C12.5	0	43.9171	51.5439	12	rsu-1		Ras SUppressor homolog	[KOG0617] Ras suppressor protein (contains leucine-rich repeats)
T25F10.6	26.9855	42.3544	45.4022	28	clik-1		CaLponIn-liKe proteins	[LSE0788] Unnamed protein
C44C10.9	0	42.2819	13.0157	5	C44C10.9
K03E5.2	5.98088	39.1981	54.5356	11	K03E5.2			[LSE0788] Unnamed protein
R09B3.2	0	38.957	3.93174	9	R09B3.2			[KOG0108] mRNA cleavage and polyadenylation factor I complex, subunit RNA15
F08C6.7	0	38.4753	40.1527	5	unc-98	unc-98 encodes a protein with four C2H2 zinc fingers and several possible nuclear localization and export sequences; UNC-98 is required for normal mobility, M-line, and dense body (Z-disk analog) structures; UNC-98 binds the C-terminal portion of myosin heavy chain, as well as a number of proteins that localize to the base of dense bodies and M lines, including UNC-97/PINCH, suggesting that in vi…	UNCoordinated	[KOG1721] Zn-finger
F52E10.5	0	38.2715	42.0937	11	ifa-3	ifa-3 encodes an essential intermediate filament protein that is coexpressed with the essential IF protein IFB-1; IFA-3 is required for survival past early larval stages, correct positioning of excretory canals and body muscles, attachment of cuticle to hypodermis, and locomotion; IFA-3 forms heteropolymeric intermediate filaments in vitro with an equimolar mixture of IFB-1; IFA-3 is expressed in…	Intermediate Filament, A	[KOG0977] Nuclear envelope protein lamin, intermediate filament superfamily
H19M22.2	0	38.0785	79.0045	13	let-805	let-805 encodes myotactin, a novel single-transmembrane protein containing extracellular fibronectin repeats; genetic analyses indicate that LET-805 is essential for proper association between hypodermal fibrous organelles and the contractile apparatus of muscle cells; LET-805 is expressed in hypodermal cells and in the pharynx and localizes to basolateral membranes.	LEThal	[KOG3510] Immunoglobulin C-2 Type/fibronectin type III domains
C47E8.7	29.6153	37.9236	50.9063	10	unc-112	The unc-112 gene encodes a pleckstrin homology domain-containing protein, orthologous to human Mitogen inducible gene-2, that is required for assembly of muscle dense bodies and M lines during embryogenesis; UNC-112 is a dense body/M-line component and requires PAT-3/beta-integrin, UNC-52/perlecan, and PAT-4/integrin-linked kinase for proper localization; UNC-112 binds PAT-4 directly, forms a ter…	UNCoordinated	[KOG3727] Mitogen inducible gene product (contains ERM and PH domains)
C14F11.5	0	37.1435	40.1821	13	hsp-43	hsp-43 encodes a member of the hsp20 family.	Heat Shock Protein	[KOG3591] Alpha crystallins
ZC247.1	29.8986	36.9271	0	14	ZC247.1
F09D12.1	0	36.8305	35.1569	14	grd-10	grd-10 encodes a hedgehog-like protein, with an N-terminal signal sequence and a C-terminal Ground domain; GRD-10 is expressed in seam cells; the Ground domain is predicted to form a cysteine-crosslinked protein involved in intercellular signalling, and it has subtle similarity to the N-terminal Hedge domain of HEDGEHOG proteins; GRD-10 is weakly required for normal molting; GRD-10 is also requir…	GRounDhog (hedgehog-like family)	[LSE3908] Unnamed protein
F11C3.3	21.6539	36.7652	43.6462	36	unc-54	unc-54 encodes a muscle myosin class II heavy chain (MHC B); UNC-54 is the major myosin heavy chain expressed in C. elegans and is required for locomotion and egg-laying; in vivo and in vitro, UNC-54 interacts with ITR-1, an IP3 receptor, and this interaction may provide a link between calcium signaling and the muscle cytoskeleton; UNC-54 is a thick filament component that is expressed in multipl…	UNCoordinated	[KOG0161] Myosin class II heavy chain
ZC477.9	5.23996	36.091	49.9446	18	deb-1	The deb-1 gene encodes a vinculin ortholog highly conserved amongst metazoans including Drosophila, chick, and humans (OMIM:193065); DEB-1 is a muscle attachment protein found in dense bodies, and is required for attaching actin thin filaments to the basal sarcolemma; DEB-1 requires PAT-4/integrin-linked kinase for full assembly into nascent attachments.	DEnse Body	[KOG3681] Alpha-catenin
F41E6.2	4.47677	35.3229	37.0223	16	grd-5	grd-5 encodes a hedgehog-like protein, with an N-terminal signal sequence and a C-terminal Ground domain; GRD-5 is expressed in adult anterior and posterior seam cells, overlapping GRD-3 expression; the Ground domain is predicted to form a cysteine-crosslinked protein involved in intercellular signalling, and it has subtle similarity to the N-terminal Hedge domain of HEDGEHOG proteins; GRD-5 is w…	GRounDhog (hedgehog-like family)	[LSE3908] Unnamed protein
AC3.5	0	34.9645	38.0018	11	AC3.5			[KOG1046] Puromycin-sensitive aminopeptidase and related aminopeptidases
F25B4.8	22.5614	34.958	26.3311	17	F25B4.8			[KOG4192] Uncharacterized conserved protein
F38B2.1	14.0237	34.3752	46.8436	22	ifa-1	IFA-1 encodes an essential intermediate filament protein that is coexpressed with the essential IF protein IFB-1; IFA-1 is required for survival past the L1 larva stage, and a normal intestine; IFA-1 forms heteropolymeric intermediate filaments in vitro with an equimolar mixture of IFB-1; IFA-1 is predicted to function as a structural component of the cytoskeleton, and is required for larval deve…	Intermediate Filament, A	[KOG0977] Nuclear envelope protein lamin, intermediate filament superfamily
T21D12.4	0	33.7378	35.1546	13	pat-6	pat-6 encodes the worm ortholog of alpha-parvin; it is required for muscle assembly and function, with mutations leading to embryonic lethality.	Paralysed Arrest at Two-fold	[KOG3631] Alpha-parvin and related focal adhesion proteins
Y45F10B.13	0	32.3446	53.9882	8	Y45F10B.13
F53B3.6	0	32.1657	29.7978	10	F53B3.6
Y71G12B.11	13.3707	30.641	46.4023	19	tln-1		TaLiN	[KOG4261] Talin
Y17G7B.3	0	29.8986	2.54357	13	Y17G7B.3	Y17G7B.3 is orthologous to the human gene HYDROXYACYLGLUTATHIONE HYDROLASE (HAGH; OMIM:138760), which when mutated leads to disease.		[KOG0813] Glyoxylase
F10C1.7	0	28.3616	30.2747	14	ifb-2	ifb-2 encodes an intermediate filament protein; IFB-2 is expressed exclusively in the intestine and functions as a structural component of the intestinal terminal web; within the terminal web, IFB-2 localizes to a discrete substructure known as the endotube.	Intermediate Filament, B	[KOG0977] Nuclear envelope protein lamin, intermediate filament superfamily
M01E11.4	0	28.0548	0	10	pqn-52	pqn-52 encodes, by alternative splicing, three proteins with glutamine/asparagine (Q/N)-rich ('prion') domains; at least one of these isoforms bound KLC-2 in a mass yeast two-hybrid screen; PQN-52 proteins are predicted to be secreted, and have no obvious homologs outside of the nematodes (e.g., Brugia malayi 14952.m01392).	Prion-like-(Q/N-rich)-domain-bearing protein	[LSE4087] Unnamed protein
F56D3.1	10.1533	28.0121	28.1861	14	F56D3.1
C56G7.1	0	27.5474	34.757	9	mlc-4	mlc-4 encodes, along with mlc-1 and mlc-2, one of three C. elegans regulatory myosin light chains; mlc-4 appears to encode the sole C. elegans regulatory light chain for nonmuscle myosin and during development, mlc-4 activity is required maternally for cytokinesis in meiosis and mitosis and for establishment of some aspects of anterior-posterior polarity in the early embryo; further, RNA interfer…	Myosin Light Chain	[KOG0031] Myosin regulatory light chain, EF-Hand protein superfamily
K05B2.3	4.61026	27.1997	10.3822	15	ifa-4	IFA-4 encodes a nonessential intermediate filament protein that is coexpressed with the essential IF protein IFB-1; IFA-4 binds IFB-1 in blot overlay assays; ifa-4 is expressed in larvae in the pharyngeal-intestinal valve, the rectum, some neurons of the tail, the excretory cell, and the intestine of dauer (but not nondauer) larvae; IFA-4 has no function in RNAi assays.	Intermediate Filament, A	[KOG0977] Nuclear envelope protein lamin, intermediate filament superfamily
F10C1.2	16.6765	26.9824	28.6831	33	ifb-1	ifb-1 (also known as vab-21) encodes two isoforms of an essential intermediate filament protein that is coexpressed with the essential IF proteins IFA-1, IFA-2, and IFA-3, along with IFA-4; IFB-1 is required for embryonic development and epidermal morphogenesis; IFB-1 forms heteropolymeric intermediate filaments in vitro with an equimolar mixture of IFA-1, IFA-2, or IFA-3, and binds IFA-4 in blot…	Intermediate Filament, B	[KOG0977] Nuclear envelope protein lamin, intermediate filament superfamily
C49G7.4	0	26.45	3.06056	6	phat-3		PHAryngeal gland Toxin-related	[LSE0503] Secreted surface protein
ZK721.2	1.63747	25.6938	23.85	24	unc-27	unc-27 encodes a troponin I isoform; unc-27 is required for coordinated motility and normal muscle morphology; structural analyses indicate that unc-27 is required for proper sarcomeric organization; unc-27/troponin I interacts with the body wall and pharynx types of troponin C; expression studies show that unc-27 is expressed in body wall, vulval and anal muscles.	UNCoordinated
F08B6.4	12.9432	25.607	26.8842	34	unc-87	unc-87 encodes, through alternative splicing, two proteins that are required to maintain the structure of myofilaments in body wall muscle cells; UNC-87 proteins resemble the C-terminal repeat region of calponin but have no obvious orthologs outside of nematodes; in vitro, UNC-87 proteins exist as monomers in solution, associate with thin (F-actin) filaments but not with monomeric G-actin, and bu…	UNCoordinated	[LSE0788] Unnamed protein
C06B8.8	3.80237	25.4268	23.4162	26	rpl-38	rpl-38 encodes a large ribosomal subunit L38 protein.	Ribosomal Protein, Large subunit	[KOG3499] 60S ribosomal protein L38
F59A2.3	0	25.4112	12.1611	15	cri-3		Conserved Regulator of Innate immunity	[KOG4024] Complement component 1, Q subcomponent binding protein/mRNA splicing factor SF2, subunit P32
H21P03.1	15.1279	24.9974	0	17	mbf-1		MBF (multiprotein bridging factor) transcriptional coactivator	[KOG3398] Transcription factor MBF1
Y71H2AM.5	0	24.7476	23.8885	14	Y71H2AM.5			[KOG3057] Cytochrome c oxidase, subunit VIb/COX12
T23E7.2	19.3202	24.5135	22.7307	27	T23E7.2			[LSE0758] Unnamed protein
W05E7.3	0	24.4615	20.6429	6	grd-13	grd-13 encodes a hedgehog-like protein, with an N-terminal signal sequence and a C-terminal Ground domain; GRD-13 is expressed in posterior intestine and seam cells; the Ground domain is predicted to form a cysteine-crosslinked protein involved in intercellular signalling, and it has subtle similarity to the N-terminal Hedge domain of HEDGEHOG proteins; GRD-13 is required for normal growth to ful…	GRounDhog (hedgehog-like family)
W03F8.1	2.11504	23.4817	35.0756	18	tni-4	tni-4 encodes one of the four elegans troponin I proteins; tni-4 is required for the normal development of the pharynx during embryonic development; TNI-4 interacts only with the pharyngeal troponin C; tni-4 is expressed exclusively in the pharyngeal muscles.	TropoNin I	[KOG3977] Troponin I
ZK1248.16	0	23.3179	14.0007	11	lec-5		gaLECtin	[KOG3587] Galectin, galactose-binding lectin
F41E7.5	0	23.0183	23.2522	13	fipr-21		FIP (Fungus-Induced Protein) Related	[LSE4182] Unnamed protein
ZK892.1	2.48243	22.952	19.7555	15	lec-3		gaLECtin	[KOG3587] Galectin, galactose-binding lectin
T04C9.4	3.69319	22.6055	20.221	11	mlp-1	mlp-1 encodes a LIM domain-containing protein that is a member of the MLP/CRP family of muscle LIM domain proteins.	MLP/CRP family (Muscle LIM Protein/Cysteine-rich Protein)	[KOG1700] Regulatory protein MLP and related LIM proteins
Y67D2.3	3.95751	22.5385	23.3705	10	Y67D2.3			[KOG4605] Uncharacterized conserved protein containing CDGSH-type Zn-finger
F54C1.7	0	22.1948	22.1964	20	pat-10	pat-10 encodes body wall muscle troponin C, the calcium-binding component of the troponin complex of actin thin filaments; PAT-10 is essential for muscle contraction and thus for completion of embryonic morphogenesis and elongation; by homology, PAT-10 likely functions to regulate body wall muscle contraction in response to changes in intracellular calcium; PAT-10 is expressed in body wall muscle…	Paralysed Arrest at Two-fold	[KOG0027] Calmodulin and related proteins (EF-Hand superfamily)
E01G4.6	0	21.8202	0	8	E01G4.6
F01G12.5	7.03819	21.8107	26.4245	15	let-2	let-2 encodes an alpha-2 type IV collagen, probably most closely equivalent to the human gene COL4A2 (OMIM:120090) on the basis of biological function; LET-2 is required for embryonic development and is a component of the basement membrane between muscle and hypodermis; LET-2 interacts with UNC-105, a mechanosensory ion channel of the degenerin ion channel superfamily that is expressed in muscle …	LEThal	[KOG3544] Collagens (type IV and type XIII), and related proteins
B0228.1	0	21.3075	30.839	7	B0228.1
Y49E10.2	0	21.1708	21.8813	11	glrx-5	glrx-5 encodes a glutaredoxin, oxidoreductases of the thioredoxin family; by homology, GLRX-5 is predicted to function in regulation of the thiol redox state of proteins.	GLutaRedoXin	[KOG0911] Glutaredoxin-related protein
Y37E11AL.7	0	20.5082	13.8505	15	map-1		Methionine AminoPeptidase	[KOG2738] Putative methionine aminopeptidase
C37C3.6	21.2733	20.2829	17.974	29	mig-6	mig-6 encodes at least two protein isoforms (long and short) that are highly similar to the extracellular matrix proteins papilin and lacunin; mig-6 is an essential gene required for embryonic hypodermal cell enclosure and normal excretory canal cell function in L1 larvae; MIG-6(S) activity is required cell nonautonomously for the ventral to dorsal phase of distal tip cell (DTC) migration and app…	abnormal cell MIGration	[KOG4597] Serine proteinase inhibitor (KU family) with thrombospondin repeats
C09D1.1	0	20.2672	43.7034	11	unc-89	unc-89 encodes several protein isoforms variably characterized by the presence or absence of SH3, DH, PH, immunoglobulin and myosin light chain kinase (MLCK)-like protein kinase domains; during development, unc-89 is required for proper organization of A bands in striated muscle and thus for fully normal locomotion, pharyngeal muscle contractions, and body size; unc-89 is expressed in body wall m…	UNCoordinated	[KOG0689] Guanine nucleotide exchange factor for Rho and Rac GTPases
F25H8.5	102.389	19.9046	16.7974	10	dur-1	The dur-1 ('Dauer UpRegulated') gene encodes proteins (DUR-1A and DUR-1C) that are predicted to be hydrophilic and heat-resistant, and that might participate in anhydrobiosis; expression of at least one dur-1 transcript is upregulated in dauer larvae and other transcripts may be specifically expressed in dauer larvae.	Dauer Up-Regulated	[LSE3984] Unnamed protein
R07B1.4	28.0732	19.8999	17.517	33	gst-36		Glutathione S-Transferase	[KOG1695] Glutathione S-transferase
Y66H1A.4	0	19.5406	0	10	Y66H1A.4			[KOG3262] H/ACA small nucleolar RNP component GAR1
F39B2.1	0	19.1467	0	1	F39B2.1			[KOG3608] Zn finger proteins
F47G4.2	0	19.1467	0	1	gadr-6		GAstrulation Defective, Redundant	[KOG3665] ZYG-11-like proteins
F58G4.3	0	19.1467	0	1	F58G4.3			[LSE0780] Unnamed protein
F09F7.2	10.7004	19.083	21.4488	36	mlc-3	mlc-3 encodes an essential myosin light chain; large-scale RNAi screens indicate that mlc-3 activity is required for both embryonic and postembryonic development, as well as for normal locomotion and egg laying.	Myosin Light Chain	[KOG0030] Myosin essential light chain, EF-Hand protein superfamily
F42G8.12	0	19.0117	19.035	11	isp-1	isp-1 encodes a Rieske iron sulphur protein (ISP) which is a subunit of the mitochondrial complex III in the mitochondrial membrane; the subunits are highly conserved in all mitochondria and aerobic bacteria; mitochondrial complex III catalyses electron transport from ubiquinol to cytochrome c; isp-1 mutants show low oxygen consumption, a decreased sensitivity to reactive oxygen species and incre…	Iron-Sulfur Protein	[KOG1671] Ubiquinol cytochrome c reductase, subunit RIP1
B0432.11	0	18.7495	0	1	B0432.11			[LSE0749] Unnamed protein
F59E12.9	0	18.7495	0	1	F59E12.9
C29F9.7	0	18.6807	31.485	11	pat-4	The pat-4 gene encodes a serine/threonine kinase orthologous to human integrin-linked kinase (ILK, OMIM:602366) and is required for formation of integrin-mediated muscle cell attachments during embryogenesis; PAT-4 probably functions as an adaptor molecule and localizes to dense bodies and M lines; PAT-4 forms a ternary complex with PAT-6/actopaxin and UNC-112, and requires UNC-112, UNC-52/perlec…	Paralysed Arrest at Two-fold	[KOG0195] Integrin-linked kinase
T08B1.2	4.0587	18.0241	34.9881	11	tnt-4		TropoNin T	[KOG3634] Troponin
ZK270.2	31.8814	17.9996	0	13	frm-1		FERM domain (protein4.1-ezrin-radixin-moesin) family	[KOG3527] Erythrocyte membrane protein 4.1 and related proteins of the ERM family
W09H1.6	7.51001	17.9473	14.6071	22	lec-1	lec-1 encodes a tandem repeat-type galectin in which each galectin domain is homologous to typical vertebrate 14-kDa-type galectins; the two sugar binding sites have distinct sugar binding properties in vitro and lec-1 is expressed most abundantly in the adult cuticle.	gaLECtin	[KOG3587] Galectin, galactose-binding lectin
B0513.3	29.4322	17.9253	2.99625	11	rpl-29	rpl-29 encodes a large ribosomal subunit L29 protein; by homology, RPL-29 is predicted to function in protein biosynthesis; in C. elegans, loss of rpl-29 function via RNA-mediated interference (RNAi) does not result in any obvious abnormalities.	Ribosomal Protein, Large subunit	[KOG3504] 60S ribosomal protein L29
F52H3.7	5.32407	17.2809	14.2493	28	lec-2	lec-2 encodes a 'tandem repeat' type galectin (beta-galactosyl-binding lectin) containing two, tandemly arranged carbohydrate recognition domains; by homology, LEC-2 may play roles in cell adhesion and aggregation, proliferation, or programmed cell death.	gaLECtin	[KOG3587] Galectin, galactose-binding lectin
T01B10.2	0	17.2021	14.5168	7	grd-14	grd-14 encodes a hedgehog-like protein, with an N-terminal signal sequence and a C-terminal Ground domain; the Ground domain is predicted to form a cysteine-crosslinked protein involved in intercellular signalling, and it has subtle similarity to the N-terminal Hedge domain of HEDGEHOG proteins; GRD-14 is required for normal growth to full size, locomotion, and vulval morphogenesis; all of these …	GRounDhog (hedgehog-like family)	[LSE3910] Unnamed protein
C09B8.6	0	17.1748	16.7027	26	hsp-25	hsp-25 encodes a member of the small heat shock family of proteins; HSP-25 is expressed throughout development and in vitro, exhibits chaperone activity; HSP-25 localizes to: 1) dense bodies and M lines in body wall muscle, 2) the lining of the pharynx, and 3) to cell-cell junctions in the spermathecal wall; consistent with a role in myofibril organization, HSP-25 binds vinculin and alpha-actinin…	Heat Shock Protein	[KOG3591] Alpha crystallins
M03F4.2	12.9618	17.0052	19.2323	36	act-4	act-4 encodes an actin isoform that is most similar to act-2 in amino acid sequence; an act-4 reporter gene is expressed in body wall and vulval muscles and the spermatheca.	ACTin	[KOG0676] Actin and related proteins
T14G12.3	0	16.693	17.991	20	tag-18		Temporarily Assigned Gene name	[LSE4154] Unnamed protein
C18A11.7	16.4083	16.6607	15.7188	36	dim-1	dim-1 encodes novel proteins containing three immunoglobulin-like repeats in the carboxy terminus; dim-1 was originally identified in screens for mutations that suppress locomotion defects caused by aberrant muscle assembly in animals carrying a missense mutation in unc-112, which encodes a pleckstrin homology domain-containing protein required for the early stages of muscle assembly; loss-of-fun…	DIsorganized Muscle	[KOG4475] Immunoglobin and related proteins
C49G7.3	0	16.2314	23.7306	8	C49G7.3			[LSE0503] Secreted surface protein
GFP_	207.558	16.1791	14.5387	36	GFP_
F26E4.9	0	15.8187	14.0381	15	cco-1	cco-1 encodes the ortholog of the nuclear-encoded cytochrome c oxidase-1 subunit Vb/COX4, a component of the electron transport chain in mitochondria; knock-down of cco-1 via RNA interference in specific tissues like body wall muscle decreases life span, whereas knock-down in the nervous system and intestine increases life-span; the effects of cco-1 on life span indicate that the electron transpo…	Cytochrome C Oxidase	[KOG3352] Cytochrome c oxidase, subunit Vb/COX4
T12D8.6	0	15.8167	17.2453	15	mlc-5	mlc-5 encodes a protein containing two EF-hand domains that is the C. elegans myosin II essential light chain ortholog; MLC-5 activity is required for cytokinesis and for epithelial morphogenesis during embryonic elongation; a GFP::MLC-5 fusion protein is expressed during embryogenesis in the lateral hypodermal seam cells as well as in the dorsal and ventral hypodermal cells where it exhibits co-…	Myosin Light Chain	[KOG0030] Myosin essential light chain, EF-Hand protein superfamily
T02H6.11	0	15.7494	24.3225	10	T02H6.11			[KOG3440] Ubiquinol cytochrome c reductase, subunit QCR7
F26D10.3	27.1908	15.7449	14.0091	36	hsp-1	hsp-1 encodes hsp70A, a member of the heat shock family of proteins; hsp70A is closely related to the Drosophila heat inducible hsp70s and the S. cerevisiae SSA hsp70 subfamily; the hsp-1 gene is normally expressed throughout development and upon heat-shock the hsp-1 mRNA is enhanced 2-6 fold; down-regulation of hsp-1 via RNA interference results in a small reduction in the life-span of an age-1 …	Heat Shock Protein	[KOG0101] Molecular chaperones HSP70/HSC70, HSP70 superfamily
B0412.4	10.9155	15.2618	13.7411	16	rps-29	rps-29 encodes a small ribosomal subunit S29 protein; by homology, RPS-29 is predicted to function in protein biosynthesis; in C. elegans, RPS-29 activity is broadly required for embryonic and germline development, normal body coloration and morphology, normal postembryonic growth rates, and the overall health of the animal.	Ribosomal Protein, Small subunit	[KOG3506] 40S ribosomal protein S29
F28C6.7	22.7374	15.1071	9.11949	30	rpl-26	rpl-26 encodes a large ribosomal subunit L26 protein; by homology, RPL-26 is predicted to function in protein biosynthesis; in C. elegans, RPL-26 activity is required for embryonic and germline development and normal rates of postembryonic growth.	Ribosomal Protein, Large subunit	[KOG3401] 60S ribosomal protein L26
F57F4.3	0	14.9834	0	13	gfi-1	gfi-1 encodes a protein that contains 21 ET modules; interacts with unc-68 in yeast two-hybrid assays.	GEI-4 (Four) Interacting protein	[LSE3952] Unnamed protein
R13H4.2	0	14.9548	17.5398	19	R13H4.2			[LSE4154] Unnamed protein
Y18D10A.17	22.0663	14.7445	0	21	car-1	car-1 encodes a putative RNA-binding protein orthologous to budding yeast Scd6p, fission yeast Sum2p, Drosophila TRAL, and human LSM14A and LSM14B; CAR-1 inhibits physiological apoptosis in oocytes, keeping it down to a normal level of ~50% in hermaphrodite gonads; independently of apoptosis, CAR-1 is also required for normal oogenesis, early embryonic cytokinesis, and normally organized endoplas…	Cytokinesis, Apoptosis, RNA-associated	[KOG1073] Uncharacterized mRNA-associated protein RAP55
C56C10.3	0	14.5125	11.2442	14	vps-32.1		related to yeast Vacuolar Protein Sorting factor	[KOG1656] Protein involved in glucose derepression and pre-vacuolar endosome protein sorting
F59C6.5	0	13.9532	20.5332	11	F59C6.5			[KOG4009] NADH-ubiquinone oxidoreductase, subunit NDUFB10/PDSW
F52E1.7	0	13.8566	17.9997	14	hsp-17	hsp-17 encodes a heat shock protein that is a member of the hsp16/hsp20/alpha-crystallin family of heat shock proteins; by homology, HSP-17 is predicted to function as a molecular chaperone that protects cells from heat-induced protein aggregation and denaturation.	Heat Shock Protein	[KOG3591] Alpha crystallins
F11C7.5	7.34546	13.7907	4.10597	10	osm-11	osm-11 encodes a protein required for normal osmosensation, osmotic resistance, and defecation rhythm, and for fully normal growth rate; OSM-11 has no clear orthologs outside of nematodes, but is paralogous to DOS-1, OSM-7, and K02F3.7, has a predicted signal sequence with 12 conserved cysteine residues, and may be secreted; osm-11 mutants have abnormally high levels of internal glycerol, defecti…	OSMotic avoidance abnormal	[LSE0781] Unnamed protein
F46F11.2	9.29065	13.6149	6.64123	22	cey-2	cey-2 encodes a cold-shock/Y-box domain-containing protein; by homology, CEY-2 is predicted to function as either an RNA-binding protein involved in translation or RNA processing, or a DNA-binding protein involved in transcriptional regulation; cey-2 mRNA is expressed maternally in the early embryo, in a pattern characteristic of class II maternal RNAs, which are initially detected throughout the…	C. Elegans Y-box	[KOG3070] Predicted RNA-binding protein containing PIN domain and invovled in translation or RNA processing
R03G5.1	18.5716	13.4761	11.5802	36	eef-1A.2	eft-4 encodes a translation elongation factor 1-alpha homolog that is required for embryonic viability, fertility, and a normal postembryonic growth rate; eft-4 encodes at least one alternatively spliced coding sequence identical to that of eft-3.	Eukaryotic translation Elongation Factor	[KOG0052] Translation elongation factor EF-1 alpha/Tu
F37C12.11	0	13.3813	10.3406	25	rps-21	rps-21 encodes a small ribosomal subunit S21 protein; by homology, RPS-21 is predicted to function in protein biosynthesis; in C. elegans, RPS-21 activity is required for embryonic and germline development, as well as the overall health of the animal.	Ribosomal Protein, Small subunit	[KOG3486] 40S ribosomal protein S21
GBP	7.32776	13.2287	11.4775	36	GBP
F11G11.12	0	13.199	13.6153	17	col-73		COLlagen	[KOG3544] Collagens (type IV and type XIII), and related proteins
Y71H2AM.15	0	13.1587	137.275	3	Y71H2AM.15			[TWOG0676] Unnamed protein
R11D1.8	8.52816	13.0439	7.79381	27	rpl-28	rpl-28 encodes a large ribosomal subunit L28 protein.	Ribosomal Protein, Large subunit	[KOG3412] 60S ribosomal protein L28
Y54F10AM.5	0	13.0034	19.5587	13	Y54F10AM.5			[KOG3458] NADH:ubiquinone oxidoreductase, NDUFA8/PGIV/19 kDa subunit
C53C9.2	19.3889	12.6918	25.2532	21	C53C9.2			[LSE0788] Unnamed protein
C01G6.1	0	12.2642	14.1002	15	aqp-2	aqp-2 encodes, by alternative splicing, two isoforms of an biochemically atypical aquaglyceroporin; when expressed in Xenopus oocytes, AQP-2 increases water permeability 5- to 11-fold, and urea permeability 4.5-fold, but has no effect on glycerol permeability; AQP-2::GFP fusion proteins are expressed predominantly in the excretory cell and more weakly in muscle, motor neurons, and hypodermis; AQP…	AQuaPorin or aquaglyceroporin related	[KOG0224] Aquaporin (major intrinsic protein family)
F31D5.3	0	12.23	0	2	cpna-1		CoPiNe domain protein, Atypical	[KOG1327] Copine
C30G12.6	0	11.9213	0	2	C30G12.6			[LSE4032] Unnamed protein
C36E6.5	6.93569	11.8213	13.2237	36	mlc-2	mlc-2 encodes, along with mlc-1 and mlc-4, one of three C. elegans regulatory myosin light chains; MLC-2 is predicted to function as a regulator of myosin ATPase activity, and genetic studies indicate that MLC-2 is nearly essential in hermaphrodites for normal pharyngeal muscle function, but redundant with MLC-1, with which it is nearly identical, for proper bodywall muscle development; according…	Myosin Light Chain	[KOG0031] Myosin regulatory light chain, EF-Hand protein superfamily
C36E6.3	5.86396	11.6768	13.2237	36	mlc-1	mlc-1 encodes a muscle regulatory myosin light chain that is nearly identical to MLC-2 and functions redundantly with MLC-2 in the body-wall and in pharyngeal muscle to affect L1 larval viability, elongation, and pharyngeal and body-wall muscle development, and also affects locomotion and growth; expressed in the body-wall muscles, pharyngeal muscles, and vulval muscles.	Myosin Light Chain	[KOG0031] Myosin regulatory light chain, EF-Hand protein superfamily
C09G5.6	0	11.6265	0	4	bli-1	The bli-1 gene encodes an unusual cuticular collagen that is required for proper strut formation within the unique medial layer of the adult cuticle; bli-1 interacts genetically with other cuticular collagens such as bli-2 and rol-1, and may be processed for secretion by BLI-4, a Kex2/subtilisin serine endoproteinase; consistent with its role in adult cuticle formation, bli-1 mRNA is highly expre…	BLIstered cuticle	[KOG3544] Collagens (type IV and type XIII), and related proteins
Y55H10A.1	0	11.4897	12.7317	16	vha-19	vha-19 encodes an ortholog of subunit Ac45 of the membrane-bound (V0) domain of vacuolar proton-translocating ATPase (V-ATPase); VHA-19 is a predicted V-ATPase transmembrane rotor component; Ac45 is a nonhomologous replacement for subunit c', which is found in fungi but not in animals; conversely, orthologs of Ac45 are only found in animals; VHA-19 is predicted to help carry protons from the cyto…	Vacuolar H ATPase	[KOG3868] Vacuolar H+-ATPase V0 sector, accessory subunit S1 (Ac45)
F57F4.4	0	11.3867	0	13	F57F4.4			[LSE3952] Unnamed protein
M176.3	0	11.3732	11.6395	11	chch-3		Coiled coil Helix Coiled coiled Helix domain	[KOG4083] Head-elevated expression protein
Y54E10BL.5	0	11.1444	14.7829	13	nduf-5	Y54E10BL.5 encodes the C. elegans ortholog of the NDUFS5/15 kDa subunit of the mitochondrial NADH dehydrogenase (ubiquinone) complex (complex I).	NADH Ubiquinone oxidoreductase Fe-S protein	[KOG4110] NADH:ubiquinone oxidoreductase, NDUFS5/15kDa
C23F12.1	94.5061	11.1248	107.023	8	fln-2		FiLamiN (actin binding protein) homolog
ZK973.6	4.8386	11.0143	9.29266	35	anc-1	anc-1 encodes a protein, orthologous to Drosophila MSP 300 and mammalian SYNE1 and SYNE2 proteins; ANC-1 has coiled regions, a nuclear envelope localization domain (the KASH domain) and an actin-binding domain; ANC-1 affects the positioning of nuclei and mitochondria within the cytoskeleton; ANC-1 is expressed in the cytoplasm, but is localized to the nuclear periphery in an UNC-84 dependent mann…	abnormal nuclear ANChorage	[KOG0516] Dystonin, GAS (Growth-arrest-specific protein), and related proteins
Y48G1BL.1	0	10.825	0	1	snpc-3.3		SNAPc (Small Nuclear RNA Activating Complex) homolog	[KOG2664] Small nuclear RNA activating protein complex - 50kD subunit (SNAP50)
K08D12.3	12.1181	10.7464	4.40241	27	K08D12.3	K08D12.3 is orthologous to human ZNF9 (CNBP; OMIM:116955, mutated in myotonic dystrophy type 2) and ZCCHC13; like ZNF9, K08D12.3 is most conspicuously expressed in muscle cells; K08D12.3 is required for normal locomotion in mass RNAi assays, as well as for fertility, embryonic and larval viability, and general health.		[KOG4400] E3 ubiquitin ligase interacting with arginine methyltransferase
T04C12.4	8.22697	10.4347	11.5232	36	act-3	act-3 encodes an invertebrate actin, highly similar to ACT-1, ACT-2, and ACT-4, that functions in body wall muscle; act-3 functions with two other action isoforms, act-1 and act-2, to control cytoplasmic microfilament function in the early embryo.	ACTin	[KOG0676] Actin and related proteins
T04C12.6	8.22697	10.4347	11.5232	36	act-1	act-1 encodes an actin isoform that is required for proper body wall muscle and pharyngeal muscle structures and the motility of animals; actins have highly similar amino acid sequences; ACT-1 is identical to ACT-3; act-1 functions redundantly with two other actin isoforms, act-2 and act-3, to control cytoplasmic microfilament function in the early embryo.	ACTin	[KOG0676] Actin and related proteins
T04C12.5	8.17397	10.3385	11.2247	36	act-2	act-2 encodes one of five C. elegans actins; act-2 functions redundantly in early embryonic cortical microfilaments with act-1 and act-3, and dominant mutations in act-2 result in uncoordinated locomotion; an ACT-2::GFP reporter fusion is expressed in the cytoplasm of embryonic cells and is also found in contractile filaments in adult muscle cells.	ACTin	[KOG0676] Actin and related proteins
C34E10.6	9.7617	10.3079	10.5822	36	atp-2	atp-2 encodes the beta subunit of the soluble, catalytic F1 portion of ATP synthase (mitochondrial respiratory chain [MRC] complex V); atp-2 activity is required for embryonic and larval development past the L3 stage, as well as for normal mobility, pharyngeal pumping, defecation, growth rate, and larval lifespan; in males, atp-2 activity is also required cell autonomously in male-specific sensor…	ATP synthase subunit	[KOG1350] F0F1-type ATP synthase, beta subunit
H28O16.1	8.79073	10.1862	9.35433	36	H28O16.1	H28O16.1 encodes the C. elegans ortholog of the alpha subunit of mitochondrial ATP synthase.		[KOG1353] F0F1-type ATP synthase, alpha subunit
R09B3.3	0	10.0417	7.00747	23	R09B3.3			[KOG0108] mRNA cleavage and polyadenylation factor I complex, subunit RNA15
F46C3.3	0	9.9382	0	2	hum-4	hum-4 encodes a class XII myosin, an unconventional myosin; HUM-4 binds bovine calmodulin in vitro in a calcium-dependent manner.	Heavy chain, Unconventional Myosin
T25C8.2	7.27096	9.79611	9.5223	36	act-5	act-5 encodes an ortholog of human cytoplasmic actin; act-5 is required for formation of the terminal web and microvilli on the apical surface of intestinal cells; act-5 also plays a role in mediating non-lytic exit of intracellular parasites from the intestine; act-5 is expressed only in intestinal cells and in the excretory cell; in the intestine, ACT-5 localizes to microvilli and the terminal …	ACTin	[KOG0676] Actin and related proteins
F54E7.2	9.2231	9.76217	8.00807	35	rps-12	rps-12 encodes a small ribosomal subunit S12 protein; by homology, RPS-12 is predicted to function in protein biosynthesis; in C. elegans, RPS-12 activity is required for embryonic and germline development, normal movement, and the overall health of the animal.	Ribosomal Protein, Small subunit	[KOG3406] 40S ribosomal protein S12
F40E10.3	0	9.42008	10.2384	17	csq-1	csq-1 encodes a calsequestrin that is required to normal survival in media containing either excess or deficient Ca[2+], and that also binds UNC-68's intraluminal domain; CSQ-1 binds Ca[2+] in vitro, and is thought to buffer Ca[2+] stores in sarcoplasmic reticulum; CSQ-1 is expressed in bodywall muscle cells from mid-embryogenesis to adulthood, as well as in vulval muscles, and in the isthmus and…	CalSeQuestrin	[TWOG0270] Calsequestrin
C06H2.1	6.01923	9.36098	8.66277	30	atp-5		ATP synthase subunit	[KOG3366] Mitochondrial F1F0-ATP synthase, subunit d/ATP7
C56C10.8	8.44343	9.31864	5.39131	26	icd-1	icd-1 encodes the C. elegans ortholog of the beta-subunit of the nascent polypeptide-associated complex (betaNAC); during development, icd-1 activity is required for prevention of ced-4-dependent, but ced-3-independent, programmed cell death and for normal embryonic development; ICD-1 is widely expressed throughout development and colocalizes primarily with mitochondria.	Inhibitor of Cell Death	[KOG2240] RNA polymerase II general transcription factor BTF3 and related proteins
R05G6.7	0	9.27268	9.73623	26	vdac-1		VDAC (Voltage Dependent Anion Channel) homolog	[KOG3126] Porin/voltage-dependent anion-selective channel protein
C14A4.9	0	9.24832	9.37326	4	C14A4.9
F42C5.8	14.0156	9.10927	6.77959	36	rps-8	rps-8 encodes a small ribosomal subunit S8 protein; by homology, RPS-8 is predicted to function in protein biosynthesis; in C. elegans, RPS-8 activity is required for germline development and the overall health of the animal.	Ribosomal Protein, Small subunit	[KOG3283] 40S ribosomal protein S8
B0350.2	17.4782	9.03419	8.74552	25	unc-44	The unc-44 gene encodes an ankyrin-like protein required for proper sex myoblast and axonal guidance during development.	UNCoordinated	[KOG4177] Ankyrin
F31E3.5	12.5001	8.89422	7.75627	36	eef-1A.1	eft-3 encodes a translation elongation factor 1-alpha homolog that is required for embryonic viability, fertility, and germline maintenance; the EFT-3 protein sequence is encoded both by eft-3 (F31E3.5) itself but also by R03G5.1.	Eukaryotic translation Elongation Factor	[KOG0052] Translation elongation factor EF-1 alpha/Tu
T18D3.4	3.62644	8.88214	10.1831	32	myo-2	myo-2 encodes a muscle-type specific myosin heavy chain isoform; myo-2 is expressed in pharyngeal muscle.	MYOsin heavy chain structural genes	[KOG0161] Myosin class II heavy chain
B0213.3	16.9911	8.85046	1.59693	10	nlp-28	nlp-28 encodes a neuropeptide-like protein.	Neuropeptide-Like Protein	[LSE4106] Unnamed protein
B0213.4	16.9911	8.85046	1.59693	10	nlp-29	nlp-29 encodes an antimicrobial, neuropeptide-like protein; nlp-29 appears to play a role in innate immunity, as its expression in the epidermis is strongly induced following fungal infection; nlp-29 expression is also induced following physical injury and osmotic stress; nlp-29 expression following fungal infection or physical wounding is regulated by a TIR-1, (Toll-interleukin 1 receptor (TIR) …	Neuropeptide-Like Protein	[LSE4106] Unnamed protein
Y41D4B.5	5.79528	8.78348	7.98805	31	rps-28	rps-28 encodes a small ribosomal subunit S28 protein.	Ribosomal Protein, Small subunit	[KOG3502] 40S ribosomal protein S28
F43D9.4	17.4257	8.59263	11.5332	34	sip-1	sip-1 encodes a member of the small heat shock family of proteins; loss of sip-1 function via antisense or large-scale RNAi experiments results in embryonic lethality and in a small but reproducible reduction in lifespan in otherwise long-lived animals, respectively, suggesting that sip-1 plays a role in embryonic development as well as regulation of adult lifespan; in addition, expression of sip…	Stress Induced Protein	[KOG3591] Alpha crystallins
B0213.6	16.3699	8.52685	1.56747	11	nlp-31	nlp-31 encodes five predicted neuropeptide-like proteins; in C. elegans, nlp-31 is part of the YGGWamide neuropeptide family that also contains nlp-24, nlp-25, and nlp-27-32; nlp-31 is expressed in the hypodermis, and its expression is also detected in precomma-stage embryos; nlp-31 expression is upregulated in response to fungal infection and, when synthesized in vitro, demonstrates antifungal a…	Neuropeptide-Like Protein	[LSE4106] Unnamed protein
ZC373.2	6.28064	8.39191	8.00615	28	ZC373.2			[LSE1170] Unnamed protein
K10B3.10	6.58178	8.35	11.8972	26	spc-1	spc-1 encodes the C. elegans alpha spectrin ortholog; during development, spc-1 activity is required for body morphogenesis, formation of body wall muscles, locomotion, and larval development.	SPeCtrin	[KOG0040] Ca2+-binding actin-bundling protein (spectrin), alpha chain (EF-Hand protein superfamily)
D2096.8	4.59776	8.31344	3.87587	29	nap-1	D2096.8 encodes a protein related in sequence to the conserved NAP (Nucleosome Assembly Protein) family of proteins involved in chromatin remodeling; loss of D2096.8 activity in wild-type and various mutant backgrounds suggests that, in C. elegans, the product of D2096.8 is required for proper transcriptional regulation that affects a number of biological processes including embryonic and larval …	Nucleosome Assembly Protein	[KOG1507] Nucleosome assembly protein NAP-1
F33A8.3	14.9739	8.30578	0	15	cey-1	cey-1 encodes a protein with a cold-shock/Y-box domain that is expressed in early embryonic blastomeres (at the 15-cell stage, i.e., pre-gastrulation), but is normally repressed in early germline blastomeres by PIE-1.	C. Elegans Y-box	[KOG3070] Predicted RNA-binding protein containing PIN domain and invovled in translation or RNA processing
T05H4.12	0	8.30186	7.94959	27	atp-4		ATP synthase subunit	[KOG4634] Mitochondrial F1F0-ATP synthase, subunit Cf6 (coupling factor 6)
C26F1.9	7.4971	8.14202	0	18	rpl-39	rpl-39 encodes a large ribosomal subunit L39 protein.	Ribosomal Protein, Large subunit	[KOG0002] 60s ribosomal protein L39
H06I04.4	4.39329	8.13507	6.01277	28	ubl-1	ubl-1 encodes a protein similar to Drosophila ubiquitin/ ribosomal protein S27a that affects body length, fertility, and larval viability.	UBiquitin-Like family	[KOG0004] Ubiquitin/40S ribosomal protein S27a fusion
C44B12.5	0	8.1261	12.3905	19	perm-4		PERMeable eggshell
F30A10.2	0	8.08584	6.69125	4	F30A10.2
W06H8.8	7.77285	8.06234	7.34439	32	ttn-1	ttn-1, through multiple splicing, encodes at least six protein isoforms that are orthologs of titin (OMIM:188840, mutated in cardiomyopathy or tibial muscular dystrophy), with the three largest isoforms being 2.2 MDa, 1.2 MDa and 301 kDa; TTN-1 isoforms are expressed in body wall and vulval muscle, localized to the centers of I-bands, with the two largest isoforms expressed in all muscles except …	TiTiN family	[KOG0613] Projectin/twitchin and related proteins
Y105E8A.16	6.12257	7.95311	4.82095	32	rps-20	rps-20 encodes a small ribosomal subunit S20 protein.	Ribosomal Protein, Small subunit	[KOG0900] 40S ribosomal protein S20
C26F1.4	15.6709	7.91155	5.71011	27	rps-30	rps-30 encodes two proteins, a small ribosomal subunit S30 protein and ubiquitin, which is cleaved from the ribosomal protein posttranslationally; by homology, S30 is predicted to function in protein biosynthesis and ubiquitin in protein degradation; in C. elegans, loss of rps-30 function via RNA-mediated interference (RNAi) does not result in any obvious abnormalities.	Ribosomal Protein, Small subunit	[KOG0001] Ubiquitin and ubiquitin-like proteins | [KOG0009] Ubiquitin-like/40S ribosomal S30 protein fusion
C44B12.1	0	7.88444	11.4285	26	perm-2		PERMeable eggshell
H03A11.2	12.266	7.62815	0	21	H03A11.2
Y65B4BR.5	7.59364	7.61581	6.62649	35	icd-2		Inhibitor of Cell Death	[KOG2239] Transcription factor containing NAC and TS-N domains
F27C1.7	2.06706	7.52188	6.29275	26	atp-3	atp-3 encodes the C. elegans homolog of the ATP5O subunit of mitochondrial ATP synthase (complex V); as part of the ATP synthase complex, ATP-3 controls respiration and regulates growth rate and body size, aging, and rates of behaviors such as pharyngeal pumping, defecation, and locomotion; loss of atp-3 function during larval development indicates that respiratory rates established during develo…	ATP synthase subunit	[KOG1662] Mitochondrial F1F0-ATP synthase, subunit OSCP/ATP5
F49D11.9	0	7.41393	0	4	tag-296		Temporarily Assigned Gene name
F56D12.5	9.87241	7.32081	2.00773	29	vig-1	vig-1 encodes a predicted RNA-binding protein orthologous to Drosophila VIG (Vasa Intronic Gene); vig-1 activity is required for proper function of the let-7 miRNA in vivo and thus, for regulating the transition from late larval to adult cell fates; VIG-1 is a component of the 250 kDa RNA-induced silencing complex (RISC) complex and co-immunoprecipates with both TSN-1, the C. elegans Tudor-SN ort…	VIG (Drosophila Vasa Intronic Gene) ortholog	[KOG2945] Predicted RNA-binding protein
F37C12.9	9.34055	7.18109	5.30429	36	rps-14	rps-14 encodes a small ribosomal subunit S14 protein; by homology, RPS-14 is predicted to function in protein biosynthesis; in C. elegans, RPS-14 activity is required for embryonic and germline development, as well as the overall health of the animal; RPS-14 co-immuoprecipitates with ALG-1, a C. elegans Argonaut ortholog.	Ribosomal Protein, Small subunit	[KOG0407] 40S ribosomal protein S14
Y38H6C.1	3.95615	7.15292	6.76816	33	dct-16		DAF-16/FOXO Controlled, germline Tumor affecting	[LSE0573] Uncharacterized protein
F44E5.4	10.0121	7.05269	6.62829	36	F44E5.4	F44E5.4 encodes a member of the Hsp70 family of heat shock proteins; as loss of F44E5.4 activity via large-scale RNAi screens results in no obvious defects, the precise role of F44E5.4 in C. elegans development and/or behavior is not yet known.		[KOG0101] Molecular chaperones HSP70/HSC70, HSP70 superfamily
F44E5.5	10.0121	7.05269	6.62829	36	F44E5.5	F44E5.5 encodes a member of the Hsp70 family of heat shock proteins; as loss of F44E5.5 activity via large-scale RNAi screens results in no obvious defects, the precise role of F44E5.5 in C. elegans development and/or behavior is not yet known.		[KOG0101] Molecular chaperones HSP70/HSC70, HSP70 superfamily
B0213.5	8.98837	6.8829	1.40828	10	nlp-30	nlp-30 encodes five predicted neuropeptide-like proteins; in C. elegans, nlp-30 is part of the YGGWamide neuropeptide family that also contains nlp-24, nlp-25, and nlp-27-32; nlp-30 is expressed in the hypodermis, suggesting that the peptides it encodes may have a non-neuronal function; as loss of nlp-30 activity via large-scale RNAi screens does not result in any obvious abnormalities, the preci…	Neuropeptide-Like Protein	[LSE4106] Unnamed protein
ZK353.2	8.98837	6.8829	1.40828	10	ZK353.2			[LSE0771] Unnamed protein
W01F3.2	0	6.87931	44.4146	7	W01F3.2			[LSE1094] Unnamed protein
F20B6.2	5.44336	6.81737	6.73322	36	vha-12	vha-12 encodes an ortholog of subunit B of the cytoplasmic (V1) domain of vacuolar proton-translocating ATPase (V-ATPase); VHA-12 is orthologous to human ATP6V1B1 (OMIM:192132, mutated in distal renal tubular acidosis with progressive sensorineural deafness) and ATP6V1B2 (OMIM:606939); VHA-12 and TAG-300/Y110A7A.12 are co-orthologs; VHA-17, like VHA-1 and VHA-12, antagonizes EFF-1-mediated cell f…	Vacuolar H ATPase	[KOG1351] Vacuolar H+-ATPase V1 sector, subunit B
C32E8.2	11.0603	6.59096	4.90243	33	rpl-13	rpl-13 encodes a large ribosomal subunit L13 protein.	Ribosomal Protein, Large subunit	[KOG3295] 60S Ribosomal protein L13
F56E10.4	6.04757	6.49685	5.70654	35	rps-27	rps-27 encodes a small ribosomal subunit S27 protein.	Ribosomal Protein, Small subunit	[KOG1779] 40s ribosomal protein S27
Y54G2A.18	0	6.4107	1.89342	17	Y54G2A.18			[KOG1962] B-cell receptor-associated protein and related proteins
C17H12.14	5.04244	6.40321	5.86113	34	vha-8	vha-8 encodes an ortholog of subunit E of the cytoplasmic (V1) domain of vacuolar proton-translocating ATPase (V-ATPase); VHA-8 is a predicted cytosolic stator (stalk) component; VHA-8 is required for embryonic and larval viability, for ovulation, and for receptor-mediated endocytosis of yolk protein; VHA-8 is highly expressed in the cytoplasm of excretory canals throughout development, and in th…	Vacuolar H ATPase	[KOG1664] Vacuolar H+-ATPase V1 sector, subunit E
F39B2.6	9.83334	6.35243	4.56605	31	rps-26	rps-26 encodes a small ribosomal subunit S26 protein; by homology, RPS-26 is predicted to function in protein biosynthesis; in C. elegans, RPS-26 activity is required for embryonic, larval, and germline development, as well as normal locomotion and body morphology.	Ribosomal Protein, Small subunit	[KOG1768] 40s ribosomal protein S26
F52B5.6	11.0011	6.34055	2.75959	30	rpl-25.2	rpl-25.2 encodes a large ribosomal subunit L23a protein.	Ribosomal Protein, Large subunit	[KOG1751] 60s ribosomal protein L23
T05F1.3	6.85147	6.31803	6.5632	35	rps-19	rps-19 encodes a small ribosomal subunit S19 protein, orthologous to human RPS19 (OMIM:603474, mutated in Diamond-Blackfan anemia).	Ribosomal Protein, Small subunit	[KOG3411] 40S ribosomal protein S19
B0403.4	0	6.25848	0	21	pdi-6		Protein Disulfide Isomerase
C30F8.2	0	6.23269	10.1339	22	vha-16	vha-16 encodes an an ortholog of subunit d of the membrane-bound (V0) domain of vacuolar proton-translocating ATPase (V-ATPase); VHA-16 is predicted to mechanically anchor the V-ATPase cytosolic rotor (stalk) to the membrane, while also providing a hub for the V-ATPase transmembrane rotor; vha-16 is expressed in diverse tissues (e.g., excretory cell, pharynx, intestine, hypodermis, and neurons).	Vacuolar H ATPase	[KOG2957] Vacuolar H+-ATPase V0 sector, subunit d
F56D2.1	0	6.18587	6.8561	29	ucr-1		Ubiquinol-Cytochrome c oxidoReductase complex	[KOG0960] Mitochondrial processing peptidase, beta subunit, and related enzymes (insulinase superfamily)
F40F11.1	9.90129	6.18057	3.44074	36	rps-11	rps-11 encodes a small ribosomal subunit S11 protein; by homology, RPS-11 is predicted to function in protein biosynthesis; in C. elegans, RPS-11 activity is required for embryonic and germline development, as well as the overall health of the animal; loss of rps-11 activity in adult animals extends lifespan.	Ribosomal Protein, Small subunit	[KOG1728] 40S ribosomal protein S11
Y57G11C.24	0	6.1473	5.08706	8	eps-8	eps-8 is encodes a cell signaling adaptor protein that contains and N-terminal PTB domain, and C-terminal SH3 and actin-binding domains; EPS-8 is essential for epidermal and intestinal cells morphogenesis; eps-8 is also involved in trafficking of the LET-23 EGF receptor during vulval development; EPS-8 physically interacts with the ankyrin repeat protein VAB-19 and demonstrates a novel actin barb…	EPS (human endocytosis) related
T08B2.10	2.24828	6.10321	3.96247	36	rps-17	rps-17 encodes a small ribosomal subunit S17 protein.	Ribosomal Protein, Small subunit	[KOG0187] 40S ribosomal protein S17
F46F11.5	7.19886	6.09191	5.86386	31	vha-10	vha-10 encodes an ortholog of subunit G of the cytoplasmic (V1) domain of vacuolar proton-translocating ATPase (V-ATPase); VHA-10 is required for necrosis, since vha-10(RNAi) suppresses necrotic neurodegeneration and thapsigargin-induced cell death; VHA-10 is a predicted cytosolic stator (stalk) component.	Vacuolar H ATPase	[KOG1772] Vacuolar H+-ATPase V1 sector, subunit G
K08E5.3	0	6.07507	4.92301	6	mua-3		MUscle Attachment abnormal	[KOG1217] Fibrillins and related proteins containing Ca2+-binding EGF-like domains
Y38F2AR.2	0	6.06693	2.88784	15	trap-3		TRanslocon-Associated Protein	[KOG4490] Translocon-associated complex TRAP, gamma subunit
M116.5	0	6.06271	5.50306	11	M116.5
F42A8.2	0	5.98505	5.43258	25	sdhb-1	sdhb-1 encodes the C. elegans ortholog of human succinate dehydrogenase subunit B (SDHB; OMIM:185470, mutations lead to extraadrenal pheochromocytoma) which contains several iron-sulfur (Fe-S) clusters and functions to transfer electrons from the A (SDHA) subunit to the membrane-associated C (SDHC) subunit; RNAi screens indicate that sdhb-1 activity is essential for embryonic and larval developme…	Succinate DeHydrogenase complex subunit B	[KOG3049] Succinate dehydrogenase, Fe-S protein subunit
R06C7.10	3.418	5.89828	10.9619	33	myo-1		MYOsin heavy chain structural genes
C09H10.2	25.0872	5.87296	2.96017	23	rpl-41	rpl-41 encodes a large ribosomal subunit L41 protein; by homology, RPL-41 is predicted to function in protein biosynthesis.	Ribosomal Protein, Large subunit	[KOG3464] 60S ribosomal protein L44
F55D10.2	9.90944	5.85177	3.66892	29	rpl-25.1	rpl-25.1 encodes a large ribosomal subunit L23a protein.	Ribosomal Protein, Large subunit	[KOG1751] 60s ribosomal protein L23
F45H10.3	0	5.81401	3.40207	8	F45H10.3			[KOG4630] NADH:ubiquinone oxidoreductase, NDUFA7/B14.5A subunit
M117.2	17.6591	5.80451	5.58591	36	par-5	PAR-5 encodes one of two C. elegans 14-3-3 proteins; par-5 is essential for early embryonic development, particularly for early embryonic asymmetry; PAR-5 also functions in a Wnt/MAPK signaling pathway to regulate the nuclear level of the POP-1/TCF transcription factor; PAR-5 has been shown to physically interact with a number of proteins, including those involved in G protein signaling pathways …	abnormal embryonic PARtitioning of cytoplasm	[KOG0841] Multifunctional chaperone (14-3-3 family)
C04C11.2	0	5.57754	3.38901	8	arrd-25		ARRestin Domain protein	[KOG3780] Thioredoxin binding protein TBP-2/VDUP1
R07E4.6	8.66235	5.50623	2.06547	23	kin-2	kin-2 encodes a predicted regulatory subunit of a cAMP-dependent protein kinase that may act downstream of, or in parallel to, ric-8.	protein KINase	[KOG1113] cAMP-dependent protein kinase types I and II, regulatory subunit
B0250.1	12.4342	5.47128	3.68202	35	rpl-2	rpl-2 encodes a large ribosomal subunit L8 protein.	Ribosomal Protein, Large subunit	[KOG2309] 60s ribosomal protein L2/L8
C12C8.1	7.76204	5.46773	5.1387	36	hsp-70	hsp-70 encodes a heat-shock protein that is a member of the hsp70 family of molecular chaperones.	Heat Shock Protein	[KOG0101] Molecular chaperones HSP70/HSC70, HSP70 superfamily
Y48G8AL.8	6.52797	5.46378	3.42053	36	rpl-17	rpl-17 encodes a large ribosomal subunit L17 protein; by homology, RPL-17 is predicted to function in protein biosynthesis; in C. elegans, RPL-17 activity is required for embryonic and germline development, as well as normal postembryonic growth rates.	Ribosomal Protein, Large subunit	[KOG3353] 60S ribosomal protein L22
ZK970.4	0	5.34731	5.26805	19	vha-9	vha-9 encodes an ortholog of subunit F of the cytoplasmic (V1) domain of vacuolar proton-translocating ATPase (V-ATPase); VHA-9 is a predicted cytosolic rotor (stalk) component.	Vacuolar H ATPase	[KOG3432] Vacuolar H+-ATPase V1 sector, subunit F
F25H2.10	15.3426	5.3193	4.76461	36	rla-0	rpa-0 encodes an acidic ribosomal subunit protein P0.	Ribosomal protein, Large subunit, Acidic (P1)	[KOG0815] 60S acidic ribosomal protein P0
C15H9.6	15.3545	5.31056	4.29322	36	hsp-3	hsp-3 encodes one of two C. elegans heat shock response 70 (hsp70) proteins homologous to mammalian grp78/BiP (glucose regulated protein 78/immunoglobulin heavy chain-binding protein, OMIM:138120); HSP-3 likely functions as a molecular chaperone, and is expressed constitutively (expression is not heat inducible) throughout development with greatest abundance during the L1 larval stage; hsp-3 tran…	Heat Shock Protein	[KOG0100] Molecular chaperones GRP78/BiP/KAR2, HSP70 superfamily
F58F12.1	4.73916	5.26324	5.22244	24	F58F12.1	F58F12.1 encodes the delta subunit of the soluble, catalytic F1 portion of ATP synthase (mitochondrial respiratory chain [MRC] complex V); RNAi experiments indicate that F58F12.1 activity is essential for embryonic and larval development, as well as for reproduction and normal rates of growth and development.		[KOG1758] Mitochondrial F1F0-ATP synthase, subunit delta/ATP16
F09E5.15	9.48582	5.12544	3.70189	35	prdx-2	prdx-2 encodes one of two C. elegans typical 2-Cys peroxiredoxins, peroxidase enzymes that reduce hydrogen peroxide and contribute to the oxidative-stress response of multicellular organisms; loss of prdx-2 activity results in increased sensitivity to sublethal doses of hydrogen peroxide and increased resistance to heavy metals, likely via increased expression of Phase II detoxification enzymes s…	PeRoxireDoXin	[KOG0852] Alkyl hydroperoxide reductase, thiol specific antioxidant and related enzymes
Y71F9AL.9	14.5892	5.04667	0	27	Y71F9AL.9			[TWOG0653] Unnamed protein
F37C12.4	8.80698	5.01958	3.62302	31	rpl-36	rpl-36 encodes a large ribosomal subunit L36 protein; by homology, RPL-36 is predicted to function in protein biosynthesis; in C. elegans, RPL-36 activity is required for embryonic and germline development and normal postembryonic growth rates.	Ribosomal Protein, Large subunit	[KOG3452] 60S ribosomal protein L36
F25H5.4	17.1014	4.99703	4.89436	36	eef-2	eef-2 encodes a homolog of translation elongation factor 2 (EF-2), a GTP-binding protein essential for the elongation phase of protein synthesis; eef-2 is required for embryogenesis and vulval morphogenesis, and is expressed during all stages of development, including the dauer larval stage.	Eukaryotic translation Elongation Factor	[KOG0469] Elongation factor 2
F56F3.5	10.1747	4.99005	4.03693	36	rps-1	rps-1 encodes a small ribosomal subunit S3A protein.	Ribosomal Protein, Small subunit	[KOG1628] 40S ribosomal protein S3A
EGAP7.1	0	4.92503	0	3	dpy-3	dpy-3 encodes a cuticular collagen; along with dpy-2, dpy-7, dpy-8, and dpy-10, dpy-3 is required postembryonically for annular furrow formation and/or maintenance; specifically, DPY-3 activity is required for proper assembly of the DPY-7 collagen into the mature extracellular matrix; during each cuticle synthetic period, dpy-3 mRNA is expressed approximately four hours prior to the secretion of …	DumPY: shorter than wild-type	[KOG3544] Collagens (type IV and type XIII), and related proteins
F11G11.11	0	4.92503	0	3	col-20	col-20 encodes a collagen; its expression pattern and mutant phenotypes are unknown.	COLlagen	[KOG3544] Collagens (type IV and type XIII), and related proteins
F38A3.1	0	4.92503	0	3	col-81		COLlagen	[KOG3544] Collagens (type IV and type XIII), and related proteins
K07H8.6	10.6004	4.91027	4.2744	34	vit-6	vit-6 encodes a vitellogenin precursor protein that is cleaved in the body cavity into two smaller yolk proteins, YP115 and YP88; in C. elegans, vitellogenin genes exhibit stage-, sex-, and tissue-specific expression being expressed exclusively in the adult hermaphrodite intestine.	VITellogenin structural genes (yolk protein genes)	[KOG4338] Predicted lipoprotein
C04F6.1	6.72692	4.89667	3.56033	34	vit-5	vit-5 encodes a vitellogenin, a lipid-binding protein precursor related to vertebrate vitellogenins and mammalian ApoB-100, a core LDL particle constituent; by homology, VIT-5 is predicted to function as a lipid transport protein; loss of vit-5 activity via large-scale RNA-mediated interference (RNAi) screens indicates that VIT-5 is required for embryogenesis and normal rates of postembryonic gro…	VITellogenin structural genes (yolk protein genes)	[KOG4338] Predicted lipoprotein
F21F8.7	0	4.89265	4.54499	30	asp-6	aspartic protease.	ASpartyl Protease	[KOG1339] Aspartyl protease
M106.5	0	4.88771	22.5866	7	cap-2	The beta subunit of actin capping protein that regulates actin cytoskeleton assembly and establishment of initial asymmetry in the embryo; it is expressed in the cytoplasm of all cells in the embryo.	CAP-z protein	[KOG3174] F-actin capping protein, beta subunit
C06A5.7	0	4.87253	21.525	7	unc-94	unc-94 encodes two isoforms of tropomodulin; UNC-94 functions synergistically with other actin filament regulators to effect proper sarcomeric actin filament organization and hence, locomotion; UNC-94 is expressed in muscle cells and localizes to the ends of actin thin filaments.	UNCoordinated	[KOG3735] Tropomodulin and leiomodulin
T05B11.3	6.65894	4.85077	4.38665	25	clic-1		Clathrin LIght Chain	[KOG4031] Vesicle coat protein clathrin, light chain
T25C12.3	10.5824	4.8372	0	24	T25C12.3
T24B8.1	7.59208	4.80615	3.46218	32	rpl-32	rpl-32 encodes a large ribosomal subunit L32 protein.	Ribosomal Protein, Large subunit	[KOG0878] 60S ribosomal protein L32
F59D8.2	7.63602	4.79524	4.22293	34	vit-4		VITellogenin structural genes (yolk protein genes)	[KOG4338] Predicted lipoprotein
C07A12.4	2.21175	4.7777	4.11678	35	pdi-2	pdi-2 encodes a protein disulfide isomerase beta subunit; by homology, PDI-2 is predicted to function in oxidative protein folding in the endoplasmic reticulum (ER); PDI-2 activity is required for several organismal processes including body morphology, locomotion, fertility, molting, and collagen deposition; pdi-2 transcript levels are increased in response to ER stress; pdi-2 is expressed in the…	Protein Disulfide Isomerase	[KOG0190] Protein disulfide isomerase (prolyl 4-hydroxylase beta subunit)
B0379.1	0	4.73371	0	7	B0379.1
Y49A3A.2	3.39458	4.65996	5.10344	36	vha-13	vha-13 encodes an ortholog of subunit A of the cytoplasmic (V1) domain of vacuolar proton-translocating ATPase (V-ATPase); VHA-13 is predicted to hydrolyse ATP as part of a cytosolic VHA-12/VHA-13 heterohexamer, whose activity drives the V-ATPase rotor; VHA-13 levels are lowered in mutants with either abnormally low or abnormally high calcineurin levels, and elevated in mutants lacking both calci…	Vacuolar H ATPase	[KOG1352] Vacuolar H+-ATPase V1 sector, subunit A
T01C3.7	6.57233	4.64698	2.00307	30	fib-1	fib-1 encodes the C. elegans ortholog of fibrillarin and Saccharomyces cerevisiae Nop1p, an essential component of the U3 SnoRNP; FIB-1 localizes to the nucleolus.	FIBrillarin family	[KOG1596] Fibrillarin and related nucleolar RNA-binding proteins
C42D8.2	9.76358	4.56293	4.75736	34	vit-2	vit-2 encodes the vitellogenin homolog YP170; vit-2 is expressed in the adult hermaphrodite intestine and VIT-2 is secreted into the pseudocoelomic space before being taken up by developing oocytes; vit-2 expression is regulated in a sex-, stage-, and tissue-specific manner by the ELT-2/GATA and MAB-3 transcription factors.	VITellogenin structural genes (yolk protein genes)	[KOG4338] Predicted lipoprotein
T07A9.11	8.85643	4.54156	1.76675	31	rps-24	rps-24 encodes a small ribosomal subunit S24 protein; by homology, RPS-24 is predicted to function in protein biosynthesis; in C. elegans, RPS-24 activity is required for germline development and the overall health of the animal.	Ribosomal Protein, Small subunit
F54C9.5	11.1013	4.52344	3.03529	34	rpl-5	rpl-5 encodes a large ribosomal subunit L5 protein; by homology, RPL-5 is predicted to function in protein biosynthesis; in C. elegans RPL-5 activity is broadly required for embryonic, larval, germline, and vulval development, as well as normal body coloration, morphology, and postembryonic growth rates.	Ribosomal Protein, Large subunit	[KOG0875] 60S ribosomal protein L5
Y43B11AR.4	12.013	4.46636	2.89075	36	rps-4	rps-4 encodes a small ribosomal subunit S4 protein.	Ribosomal Protein, Small subunit	[KOG0378] 40S ribosomal protein S4
T05G5.10	3.86453	4.41371	3.4778	32	iff-1	iff-1 encodes an eIF-5A homolog that affects fertility and is required for germ cell proliferation and for some P granule components to localize properly; expression is germline specific and mRNA is expressed in the distal region of gonads where germ cells actively proliferate.	Initiation Factor Five (eIF-5A) homolog	[KOG3271] Translation initiation factor 5A (eIF-5A)
T27E9.1	3.0241	4.38714	4.7684	36	ant-1.1	ant-1.1 encodes one of four C. elegans mitochondrial adenine nucleotide transporters; by homology, ANT-1.1 is predicted to facilitate ADP/ATP exchange between the cytosol and mitochondria; ant-1.1 is an essential gene, required for embryogenesis as well as for normal postembryonic body size and adult lifespan; in addition, ANT-1.1 plays a critical role in promoting somatic and germline programmed…	Adenine Nucleotide Translocator	[KOG0749] Mitochondrial ADP/ATP carrier proteins
C06A8.3	5.40687	4.36464	5.04695	30	C06A8.3	C06A8.3 encodes, along with ZK970.7, one of two C. elegans proteins with similarity to the Onchocerca volvulus Ov17 hypodermal antigen.		[LSE0925] Unnamed protein
M28.5	2.46523	4.34222	1.24225	26	M28.5			[KOG3387] 60S ribosomal protein 15.5kD/SNU13, NHP2/L7A family (includes ribonuclease P subunit p38), involved in splicing
F25H2.11	4.22368	4.32608	5.02945	34	tct-1		TCTP (translationally-controlled tumor protein) homolog	[KOG1727] Microtubule-binding protein (translationally controlled tumor protein)
K09F5.2	5.49487	4.32329	3.17393	34	vit-1		VITellogenin structural genes (yolk protein genes)	[KOG4338] Predicted lipoprotein
Y37E3.7	7.48732	4.28028	4.20579	36	rla-1	rla-1 encodes an acidic ribosomal subunit protein P1.	Ribosomal protein, Large subunit, Acidic (P1)	[KOG1762] 60s acidic ribosomal protein P1
Y73B6BL.6	9.25184	4.22901	0	20	sqd-1		homologous to Drosophila SQD (squid) protein	[KOG4205] RNA-binding protein musashi/mRNA cleavage and polyadenylation factor I complex, subunit HRP1
M02F4.8	0	4.22389	11.9275	11	aqp-7	aqp-7 encodes an aquaglyceroporin whose expression in Xenopus oocytes increases either water or glycerol permeability five- to seven-fold; AQP-7 has no function in mass RNAi assays, perhaps reflecting genetic redundancy with its several paralogs; AQP-7 is expressed in muscle punctae (perhaps focal adhesions).	AQuaPorin or aquaglyceroporin related	[KOG0224] Aquaporin (major intrinsic protein family)
C09D4.5	7.94517	4.2147	3.10077	33	rpl-19	rpl-19 encodes a large ribosomal subunit L19 protein.	Ribosomal Protein, Large subunit	[KOG1696] 60s ribosomal protein L19
Y37E3.8	10.0599	4.20248	2.48778	35	Y37E3.8			[KOG1742] 60s ribosomal protein L15/L27
C36E8.5	7.07363	4.12699	3.0246	36	tbb-2	tbb-2 encodes a homolog of mammalian beta-tubulin (TUBB) that is expressed at high levels in the germline; TBB-2 is redundant for embryonic viability, due to its paralog TBB-1; however, unlike its paralog TBB-1 it is preferred for normal microtubule severing by the katanin complex MEI-1/MEI-2; TBB-2 is required together with TBB-1, TBA-1, and tba-2 to make spindle structures in embryos and TBB-2 …	TuBulin, Beta	[KOG1375] Beta tubulin
F59D8.1	6.43942	4.12201	3.67328	34	vit-3	vit-3 encodes a vitellogenin, a precursor of the lipid-binding protein related to vertebrate vitellogenins and mammalian ApoB-100, a core LDL particle constituent (OMIM:107730); VIT-3 is a major yolk component, but as loss of VIT-3 activity via RNA-mediated interference (RNAi) does not result in any abnormalities, VIT-3 likely functions redundantly with other vitellogenins to provide essential nu…	VITellogenin structural genes (yolk protein genes)	[KOG4338] Predicted lipoprotein
Y57G11C.16	8.15951	4.06008	3.73217	36	rps-18	rps-18 encodes a small ribosomal subunit S18 protein.	Ribosomal Protein, Small subunit	[KOG3311] Ribosomal protein S18
K01G5.7	6.57792	4.02503	3.0246	36	tbb-1	This gene encodes a homolog of mammalian beta-tubulin (TUBB) that is expressed at high levels in the germline; TBB-1 is redundant for embryonic viability, due to its paralog TBB-2.	TuBulin, Beta	[KOG1375] Beta tubulin
K02B2.5	8.81756	4.01511	4.57559	35	rps-25	rps-25 encodes a small ribosomal subunit S25 protein.	Ribosomal Protein, Small subunit	[KOG1767] 40S ribosomal protein S25
Y71A12B.1	10.1747	3.96457	3.58026	35	rps-6	rps-6 encodes a small (40S) ribosomal subunit S6 protein; loss of rps-6 activity in adult animals extends lifespan.	Ribosomal Protein, Small subunit	[KOG1646] 40S ribosomal protein S6
C34F6.2	0	3.9112	0	4	col-178		COLlagen	[KOG3544] Collagens (type IV and type XIII), and related proteins
C34F6.3	0	3.9112	0	4	col-179		COLlagen	[KOG3544] Collagens (type IV and type XIII), and related proteins
F43E2.8	8.05792	3.86948	3.19593	36	hsp-4	hsp-4 encodes one of two C. elegans heat shock response 70 (hsp70) proteins homologous to mammalian grp78/BiP (glucose regulated protein 78/immunoglobulin heavy chain-binding protein, OMIM:138120); hsp-4 affects embryonic and larval viability; hsp-4 is expressed in several tissues including the hypodermis, intestine, and spermatheca; hsp-4 transcription is upregulated in response to endoplasmic r…	Heat Shock Protein	[KOG0100] Molecular chaperones GRP78/BiP/KAR2, HSP70 superfamily
C44B7.10	7.0272	3.86347	1.53875	36	C44B7.10			[KOG2828] Acetyl-CoA hydrolase
Y71H2AM.23	8.24484	3.76871	0	30	tufm-1		TU elongation Factor (EF-Tu), Mitochondrial	[KOG0460] Mitochondrial translation elongation factor Tu
D1007.6	7.32132	3.76077	3.4763	35	rps-10	rps-10 encodes a small (40S) ribosomal subunit S10 protein; loss of rps-10 activity in adult animals extends lifespan.	Ribosomal Protein, Small subunit	[KOG3344] 40s ribosomal protein s10
F53G12.10	13.8409	3.75096	2.48778	35	rpl-7	rpl-7 encodes a large ribosomal subunit L7 protein required in mass RNAi assays for embryonic viability and normally rapid growth.	Ribosomal Protein, Large subunit	[KOG3184] 60S ribosomal protein L7
Y69A2AR.18	1.67827	3.72762	3.39541	34	Y69A2AR.18			[KOG1531] F0F1-type ATP synthase, gamma subunit
B0393.1	5.65757	3.64677	2.86666	36	rps-0	rps-0 encodes a small ribosomal subunit SA protein that appears to function as both a ribosomal component and a laminin receptor; by homology, RPS-0 is predicted to play roles in protein biosynthesis and cell adhesion; in C. elegans, RPS-0 activity is required for embryonic and germline development, vulval morphogenesis, and the overall health of the animal.	Ribosomal Protein, Small subunit	[KOG0830] 40S ribosomal protein SA (P40)/Laminin receptor 1
C23G10.3	7.09214	3.64677	2.17611	36	rps-3	rps-3 encodes a small ribosomal subunit S3 protein that contains a KH RNA-binding domain and by homology,is predicted to function in protein biosynthesis; in C. elegans, RPS-3 activity is required for embryonic and germline development, as well as the overall health of the animal.	Ribosomal Protein, Small subunit	[KOG3181] 40S ribosomal protein S3
K04D7.1	0	3.63946	3.58064	33	rack-1	rack-1 encodes a seven-WD repeat-containing protein that is the C. elegans ortholog of vertebrate Receptor for Activated C Kinase (Rack1); rack-1 is required cell autonomously for VD/DD motor axon pathfinding; rack-1 is also required for gonadal distal tip cell migration and for normal brood sizes; genetic analyses indicate that rack-1 functions in the same pathway with ced-10/Rac and unc-115/abL…	RACK1 (mammalian Receptor of Activated C Kinase) homolog	[KOG0279] G protein beta subunit-like protein
F46H5.7	0	3.5832	3.07904	15	F46H5.7			[KOG1616] Protein involved in Snf1 protein kinase complex assembly
ZK652.4	9.93953	3.49574	2.9347	32	rpl-35	rpl-35 encodes a large ribosomal subunit L35 protein.	Ribosomal Protein, Large subunit	[KOG3436] 60S ribosomal protein L35
F58G4.1	1.35084	3.48988	10.0831	22	myo-5		MYOsin heavy chain structural genes	[KOG0161] Myosin class II heavy chain
C54C6.2	4.74436	3.47059	2.70883	36	ben-1	A beta-tubulin that confers benzimidazole sensitivity.	BENzimidazole resistant	[KOG1375] Beta tubulin
F54C9.1	5.19524	3.45131	2.63856	33	iff-2		Initiation Factor Five (eIF-5A) homolog	[KOG3271] Translation initiation factor 5A (eIF-5A)
Y24D9A.4	14.4519	3.35528	2.44576	33	rpl-7A	rpl-7A encodes a large ribosomal subunit L7a protein required in mass RNAi assays for fertility, vulval development, and general health; the rpl-7A transcription unit has one nonsense transcript that is up-regulated in vivo by smg[-] mutations, indicating that rpl-7A is a natural substrate for SMG-mediated nonsense suppresssion; several other natural mRNA substrates of SMG suppression (e.g., rpl-…	Ribosomal Protein, Large subunit	[KOG3166] 60S ribosomal protein L7A
ZK1010.1	11.2052	3.30312	2.59603	35	ubq-2	ubq-2 encodes a bifunctional protein that contains two domains; an N-terminal ubiquitin peptide, and a C-terminal large ribosomal subunit protein L40 peptide.	UBiQuitin	[KOG0003] Ubiquitin/60s ribosomal protein L40 fusion
C07H6.5	0	3.27607	1.50055	26	cgh-1	cgh-1 encodes a putative DEAD-box RNA helicase, orthologous to budding yeast Dhh1p, fission yeast Ste13p, Drosophila ME31B, and human DDX6 (OMIM:600326); CGH-1 inhibits physiological apoptosis in oocytes, keeping it down to a normal level of ~50% in hermaphrodite gonads; independently of apoptosis, CGH-1 is also required for sperm function, oocyte fertilization, and early embryonic cytokinesis; b…	Conserved Germline Helicase	[KOG0326] ATP-dependent RNA helicase
C14B9.7	9.87563	3.24843	1.95725	35	rpl-21	rpl-21 encodes a large ribosomal subunit L21 protein; by homology, RPL-21 is predicted to function in protein biosynthesis; in C. elegans, RPL-21 activity is required for embryonic and germline development.	Ribosomal Protein, Large subunit	[KOG1732] 60S ribosomal protein L21
C53H9.1	14.7982	3.22518	1.3857	31	rpl-27	rpl-27 encodes a large ribosomal subunit L27 protein.	Ribosomal Protein, Large subunit	[KOG3418] 60S ribosomal protein L27
C52D10.13	0	3.21657	0	6	col-138		COLlagen	[KOG3544] Collagens (type IV and type XIII), and related proteins
VW06B3R.1	0	3.20199	11.2729	12	ucr-2.1		Ubiquinol-Cytochrome c oxidoReductase complex	[KOG2583] Ubiquinol cytochrome c reductase, subunit QCR2
C03G5.1	1.65418	3.1474	2.88711	35	sdha-1	sdha-1 is orthologous to the human gene SUCCINATE DEHYDROGENASE COMPLEX, SUBUNIT A, FLAVOPROTEIN (SDHA; OMIM:600857), which when mutated leads to complex II mitochondrial respiratory chain deficiency presenting as Leigh syndrome.	Succinate DeHydrogenase complex subunit A	[KOG2403] Succinate dehydrogenase, flavoprotein subunit
F32H2.9	1.15704	3.09029	0	30	tba-6	tba-6 encodes an alpha-tubulin; tba-6 transcripts are enriched in ciliated neurons, suggesting that TBA-6 is a likely structural component of cilia.	TuBulin, Alpha	[KOG1376] Alpha tubulin
F32D1.2	4.90309	2.98566	1.42647	15	hpo-18		Hypersensitive to POre-forming toxin	[KOG3495] Mitochondrial F1F0-ATP synthase, subunit epsilon/ATP15
Y45F10D.12	9.71753	2.9716	2.68728	35	rpl-18	rpl-18 encodes a large ribosomal subunit L18 protein.	Ribosomal Protein, Large subunit	[KOG1714] 60s ribosomal protein L18
F28D1.7	6.59837	2.95917	2.5171	35	rps-23	rps-23 encodes a small ribosomal subunit S23 protein; by homology, RPS-23 is predicted to function in protein biosynthesis; in C. elegans, RPS-23 activity is required for germline development, vulval morphogenesis, and the overall health of the animal.	Ribosomal Protein, Small subunit	[KOG1749] 40S ribosomal protein S23
F20H11.3	10.3303	2.90098	1.58357	32	mdh-2	mdh-2 encodes a homolog of malate dehydrogenase that is predicted to be mitochondrial.	Malate DeHydrogenase	[KOG1494] NAD-dependent malate dehydrogenase
F45E1.6	1.18691	2.87702	0.634214	16	his-71	his-71 encodes an H3 histone required for embryonic viability, body morphology, and larval viability.	HIStone	[KOG1745] Histones H3 and H4
Y49E10.6	1.18691	2.87702	0.634214	16	his-72	his-72 encodes an H3 histone required for embryonic viability.	HIStone	[KOG1745] Histones H3 and H4
E04A4.8	10.3276	2.81308	0	33	rpl-20	rpl-20 encodes a large ribosomal subunit L18a protein.	Ribosomal Protein, Large subunit	[KOG0829] 60S ribosomal protein L18A
Y48B6A.2	16.4552	2.71897	2.25002	26	rpl-43	rpl-43 encodes a large ribosomal subunit L37a protein.	Ribosomal Protein, Large subunit	[KOG0402] 60S ribosomal protein L37
SWN:K1CL_HUMAN	3.87576	2.69841	0.605417	18	SWN:K1CL_HUMAN
F13B10.2	18.7515	2.68333	3.85283	30	rpl-3	rpl-3 encodes a large ribosomal subunit L3 protein required in mass RNAi assays for embryonic and larval viability, fertility, and general health; the rpl-3 transcription unit has a nonsense transcript that is up-regulated in vivo by smg[-] mutations, indicating that rpl-3 is a natural substrate for SMG-mediated nonsense suppresssion; several other natural mRNA substrates of SMG suppression (e.g.…	Ribosomal Protein, Large subunit	[KOG0746] 60S ribosomal protein L3 and related proteins
C27A2.2	7.12024	2.65233	2.74133	35	rpl-22	rpl-22 encodes a large ribosomal subunit L22 protein; by homology, RPL-22 is predicted to function in protein biosynthesis; in C. elegans, RPL-22 activity is broadly required for embryonic and germline development, as well as normal body coloration, morphology, and postembryonic growth rates.	Ribosomal Protein, Large subunit	[KOG3434] 60S ribosomal protein L22
C08F11.11	1.59643	2.60241	1.78693	31	C08F11.11			[LSE0948] Unnamed protein
F32A7.5	43.1153	2.59344	0	21	F32A7.5			[KOG3592] Microtubule-associated proteins
Y37D8A.14	0	2.58443	8.564	15	cco-2	cco-2 encodes the C. elegans ortholog of the cytochrome c oxidase (COX) subunit Va (COX Va); loss of cco-2 activity via RNAi results in a shortened life span, reduced fertility, and defects in mitochondrial respiratory chain function.	Cytochrome C Oxidase	[KOG4077] Cytochrome c oxidase, subunit Va/COX6
C37A2.7	9.13759	2.57865	2.66519	36	C37A2.7
C37H5.8	12.6495	2.57321	2.77727	36	hsp-6	hsp-6 encodes a nuclear-encoded mitochondrion-specific chaperone that is a member of the DnaK/Hsp70 superfamily of molecular chaperones; hsp-6 is involved in the mitochondrial unfolded protein response, as hsp-6 expression, normally broadly detected from the L1 larval through adult stages of development, is greatly increased in response to treatments that disrupt mitochondrial protein handling; l…	Heat Shock Protein	[KOG0102] Molecular chaperones mortalin/PBP74/GRP75, HSP70 superfamily
Y41E3.10	12.0191	2.56544	3.70698	34	eef-1B.2		Eukaryotic translation Elongation Factor	[KOG1668] Elongation factor 1 beta/delta chain
K01H12.2	0	2.50855	2.37405	35	ant-1.3	ant-1.3 encodes an ortholog of the human adenine nucleotide translocase ANT genes, the other ANT genes in C. elegans include ant-1.1, ant-1.2 and ant-1.4; by homology, ANT-1.3 is predicted to mediate the exchange of ATP generated in the mitochondria for cytosolic ADP; ANT-1.3 GFP fusion protein is expressed in the intestine and the anterior of the elongating embryo, and in a pair of head neurons …	Adenine Nucleotide Translocator	[KOG0749] Mitochondrial ADP/ATP carrier proteins
T01B11.4	0	2.50855	2.37405	35	ant-1.4	ant-1.4 encodes an ortholog of the human adenine nucleotide translocase ANT genes, the other ANT genes in C. elegans include ant-1.1, ant-1.2 and ant-1.3; phylogenetic analysis indicates that ant-1.4 is specific to C. elegans, resulting from a recent duplication following the speciation of the common ancestor of C. elegans, C. briggsae, and C. remanei; by homology, ANT-1.4 is predicted to mediate…	Adenine Nucleotide Translocator	[KOG0749] Mitochondrial ADP/ATP carrier proteins
F54H12.6	8.14092	2.49214	3.07088	35	eef-1B.1		Eukaryotic translation Elongation Factor	[KOG1668] Elongation factor 1 beta/delta chain
Y48B6A.14	0	2.47343	0	18	hmg-1.1	hmg-1.1 encodes a member of the high mobility group (HMG) family of proteins.	HMG	[KOG0381] HMG box-containing protein
K11D9.2	2.8584	2.46154	10.0197	29	sca-1	The sca-1 gene encodes a sarco-endoplasmic reticulum Ca[2+] ATPase homolog that is required for development and muscle function; sca-1 is also a ortholog of human ATP2A1 (OMIM:108730), which when mutated leads to Darier-White disease (OMIM:124200).	SERCA (Sarco-Endoplasmic Reticulum Calcium ATPase)	[KOG0202] Ca2+ transporting ATPase
ZK154.3	2.45304	2.44632	1.6417	36	mec-7	mec-7 encodes a beta-tubulin required for touch sensitivity along the body wall, and for normal levels of locomotor activity; it is strongly expressed in six touch receptor neurons, with weak expression in FLP, PVD, and BDU cells.	MEChanosensory abnormality	[KOG1375] Beta tubulin
Y37E3.9	0	2.43118	1.72397	27	phb-1	phb-1 encodes the C. elegans ortholog of prohibitin PHB1; loss of phb-1 activity via RNAi indicates that phb-1 function is required for mitochondrial organization and morphology and for embryonic, germline, and somatic gonad development; PHB-1, along with prohibitin subunit PHB-2, forms a macromolecular complex that localizes to mitochondrial membranes; PHB-1 and PHB-2 are dependent upon one anot…	mitochondrial ProHiBitin complex	[KOG3083] Prohibitin
B0035.10	1.0748	2.35918	0.574308	17	his-45	his-45 encodes an H3 histone.	HIStone	[KOG1745] Histones H3 and H4
F07B7.5	1.0748	2.35918	0.574308	17	his-49	his-49 encodes an H3 histone; by homology, HIS-49 is predicted to function as a nucleosome component required for packaging of DNA into chromatin; his-49 is a replication-dependent histone locus that resides in a histone gene-rich region on chromosome V.	HIStone	[KOG1745] Histones H3 and H4
F08G2.3	1.0748	2.35918	0.574308	17	his-42	his-42 encodes an H3 histone.	HIStone	[KOG1745] Histones H3 and H4
F17E9.10	1.0748	2.35918	0.574308	17	his-32	his-32 encodes an H3 histone; by homology, HIS-32 is predicted to function as a nucleosome component required for packaging of DNA into chromatin; his-32 is a replication-dependent histone locus that resides in the HIS5 cluster on chromosome IV.	HIStone	[KOG1745] Histones H3 and H4
F22B3.2	1.0748	2.35918	0.574308	17	his-63	his-63 encodes an H3 histone; by homology, HIS-63 is predicted to function as a nucleosome component required for packaging of DNA into chromatin; his-63 is a replication-dependent histone locus.	HIStone	[KOG1745] Histones H3 and H4
F45F2.13	1.0748	2.35918	0.574308	17	his-6	his-6 encodes an H3 histone.	HIStone	[KOG1745] Histones H3 and H4
F54E12.1	1.0748	2.35918	0.574308	17	his-55	his-55 encodes an H3 histone; by homology, HIS-55 is predicted to function as a nucleosome component required for packaging of DNA into chromatin; his-55 is a replication-dependent histone locus that resides in a histone gene-rich region on chromosome IV.	HIStone	[KOG1745] Histones H3 and H4
F55G1.2	1.0748	2.35918	0.574308	17	his-59	his-59 encodes an H3 histone; by homology, HIS-59 is predicted to function as a nucleosome component required for packaging of DNA into chromatin; his-59 is a replication-dependent histone locus that resides in a histone gene-rich region on chromosome IV.	HIStone	[KOG1745] Histones H3 and H4
K06C4.13	1.0748	2.35918	0.574308	17	his-27	his-27 encodes an H3 histone; by homology, HIS-27 is predicted to function as a nucleosome component required for packaging of DNA into chromatin; his-27 is a replication-dependent histone locus that resides in the HIS4 cluster on chromosome V.	HIStone	[KOG1745] Histones H3 and H4
K06C4.5	1.0748	2.35918	0.574308	17	his-17	his-17 encodes an H3 histone; his-17 is contained within the histone gene cluster HIS4.	HIStone	[KOG1745] Histones H3 and H4
T10C6.13	1.0748	2.35918	0.574308	17	his-2	his-2 encodes an H3 histone; his-2 is contained within the histone gene cluster HIS1.	HIStone	[KOG1745] Histones H3 and H4
ZK131.2	1.0748	2.35918	0.574308	17	his-25	his-25 encodes an H3 histone.	HIStone	[KOG1745] Histones H3 and H4
ZK131.3	1.0748	2.35918	0.574308	17	his-9	his-9 encodes an H3 histone; by homology, HIS-9 is predicted to function as a nucleosome component required for packaging of DNA into chromatin; his-9 is a replication-dependent histone locus that resides in the HIS3 cluster on chromosome II.	HIStone	[KOG1745] Histones H3 and H4
ZK131.7	1.0748	2.35918	0.574308	17	his-13	his-13 encodes an H3 histone; his-13 is contained within the histone gene cluster HIS3.	HIStone	[KOG1745] Histones H3 and H4
W05G11.6	2.8369	2.33388	0	33	pck-1	pck-1 is one of three C. elegans genes that encode proteins with similarity to phosphoenolpyruvate carboxykinase (PEPCK); by similarity, the products of W05G11.6 are predicted to function in gluconeogenesis.	Phosphoenolypyruvate CarboxyKinase	[KOG3749] Phosphoenolpyruvate carboxykinase
Y34B4A.6	0	2.3213	0	19	Y34B4A.6
DY3.2	22.538	2.27624	0	20	lmn-1	lmn-1 encodes the sole C. elegans nuclear lamin; lmn-1 is an essential gene that is required for a number of nuclear processes, including chromatin organization, cell cycle progression, chromosome segregation, and nuclear pore complex spacing; LMN-1 is also required for nuclear envelope localization of EMR-1/Emerin during early development; LMN-1 localizes to the nuclear periphery of all cell typ…	nuclear LaMiN	[KOG0977] Nuclear envelope protein lamin, intermediate filament superfamily
ZK829.4	12.2615	2.24097	3.4002	36	gdh-1	gdh-1 encodes a glutamate dehydrogenase, required in mass RNAi assays for normal fertility and rapid growth, that is expressed in larval and adult pharynx, intestine, and rectal gland cells; GDH-1 is orthologous to human GLUD1 (OMIM:138130, mutated in hyperinsulinemic hypoglycemia and hyperammonemia) and GLUD2 (OMIM:300144).	Glutamate DeHydrogenase	[KOG2250] Glutamate/leucine/phenylalanine/valine dehydrogenases
F36A2.6	4.81972	2.22536	1.58317	36	rps-15	rps-15 encodes a small ribosomal subunit S15 protein.	Ribosomal Protein, Small subunit	[KOG0898] 40S ribosomal protein S15
F53A2.7	4.01195	2.22536	1.90288	36	acaa-2
Y73B3A.18	7.26208	2.12648	1.79453	31	Y73B3A.18			[KOG3166] 60S ribosomal protein L7A
Y71F9AL.13	13.5341	2.10842	1.70242	34	rpl-1	rpl-1 encodes a large ribosomal subunit L10a protein; by homology, RPL-1 is predicted to function in protein biosynthesis; in C. elegans, RPL-1 activity is essential for embryonic development.	Ribosomal Protein, Large subunit	[KOG1570] 60S ribosomal protein L10A
F07D10.1	4.89837	2.09245	2.08495	35	rpl-11.2	rpl-11.2 encodes a large ribosomal subunit L11 protein; by homology, RPL-11.2 is predicted to function in protein biosynthesis.	Ribosomal Protein, Large subunit	[KOG0397] 60S ribosomal protein L11
T22F3.4	4.89837	2.09245	2.08495	35	rpl-11.1	rpl-11.1 encodes a large ribosomal subunit L11 protein.	Ribosomal Protein, Large subunit	[KOG0397] 60S ribosomal protein L11
F52D10.3	17.6445	1.99633	1.75179	36	ftt-2	ftt-2 encodes a 14-3-3 protein; FTT-2 is required for regulating the localization of the product of F13E6.4, a Yes-associated protein (Yap) homolog, between the cytoplasm and the nucleus.	Fourteen-Three-Three family	[KOG0841] Multifunctional chaperone (14-3-3 family)
R13A5.8	0	1.98914	1.55939	33	rpl-9	rpl-9 encodes a large ribosomal subunit L9 protein that affects fertility and embryonic viability.	Ribosomal Protein, Large subunit	[KOG3255] 60S ribosomal protein L9
F25H2.5	0	1.94424	3.5476	31	ndk-1		Nucleoside Diphosphate Kinase	[KOG0888] Nucleoside diphosphate kinase
T14F9.1	2.64029	1.93064	2.53042	34	vha-15	vha-15 encodes an ortholog of subunit H of the cytoplasmic (V1) domain of vacuolar proton-translocating ATPase (V-ATPase); VHA-15 and VHA-18 are co-orthologs; VHA-15, along with VHA-2 and probably all V-ATPase subunits, is required for systemic RNAi, probably during endocytotic RNAi uptake; VHA-15 is a predicted cytosolic stator (stalk) component; neurons).	Vacuolar H ATPase	[KOG2759] Vacuolar H+-ATPase V1 sector, subunit H
W09C5.6	6.02459	1.93064	1.08632	34	rpl-31	rpl-31 encodes a large ribosomal subunit L31 protein.	Ribosomal Protein, Large subunit	[KOG0893] 60S ribosomal protein L31
Y75B12B.2	0	1.92357	1.12558	22	cyn-7	cyn-7 encodes a cyclophilin A isoform; while not tested for peptidyl-prolyl isomerase activity in vitro, it is very similar to CYN-3 and closely resembles the prototypical CypA, and is therefore likely to be a member of the cytosolic CsA-binding cyclophilin subfamily; CYN-7 was required for embryonic viability in one set of mass RNAi assays.	CYclophyliN	[KOG0865] Cyclophilin type peptidyl-prolyl cis-trans isomerase
Y34B4A.9	4.62662	1.91628	2.1961	20	Y34B4A.9			[LSE0547] Uncharacterized protein
Y66H1B.2	2.16752	1.90612	0	25	fln-1	fln-1 encodes three protein isoforms, a full length filamin (fln-1a) orthologous to human filamin A, alpha (FLNA; OMIM:300017), of 2257 amino acids containing a well conserved N-terminal ABD and 20 Ig-like repeats and two trans-sliced versions with C- and N- terminal truncations are 1084 and 836 amino-acids respectively; expression of full-length filamin in hermaphrodites is required for normal b…	FiLamiN (actin binding protein) homolog	[KOG0518] Actin-binding cytoskeleton protein, filamin
F10B5.1	9.81653	1.86853	1.95725	35	rpl-10	rpl-10 encodes a large ribosomal subunit L10 protein required in mass RNAi assays for embryonic viability, fertility, normally rapid growth, and normal body coloration; the rpl-10 transcription unit has a nonsense transcript that is up-regulated in vivo by smg[-] mutations, indicating that rpl-10 is a natural substrate for SMG-mediated nonsense suppresssion; several other natural mRNA substrates …	Ribosomal Protein, Large subunit	[KOG0857] 60s ribosomal protein L10
B0272.1	3.25423	1.86841	1.09453	36	tbb-4		TuBulin, Beta	[KOG1375] Beta tubulin
F02E8.1	0	1.82815	3.03009	30	asb-2	asb-2 encodes the B subunit of the membrane-bound F0 proton channel portion of ATP synthase (mitochondrial respiratory chain [MRC] complex V) that is closely similar to its paralog ASB-1; RNAi experiments indicate that asb-2 activity is required for larval development as well as for normal body morphology, lifespan, and growth rate.	ATP Synthase B homolog	[KOG3976] Mitochondrial F1F0-ATP synthase, subunit b/ATP4
C47B2.3	3.95375	1.82497	2.3006	36	tba-2	tba-2 encodes an alpha-tubulin.	TuBulin, Alpha	[KOG1376] Alpha tubulin
F26E4.8	3.95375	1.82497	2.04407	36	tba-1	tba-1 encodes one of nine C. elegans alpha-tubulins; in early embryos, tba-1 is required, partially redundantly with the closely related tba-2, for a number of microtubule-dependent processes and hence, for normal embryonic development; wild-type tba-1 activity is also required for cell migrations as well as motor neuron synapse and axon development; tba-1 is transcribed during oogenesis and wide…	TuBulin, Alpha	[KOG1376] Alpha tubulin
F44F4.11	2.96197	1.82497	1.34554	36	tba-4	tba-4 encodes a member of the alpha tubulin family that also includes tba-1, tba-2, and tba-3, and affects embryonic viability.	TuBulin, Alpha	[KOG1376] Alpha tubulin
K02F2.2	4.27672	1.82338	1.86608	36	ahcy-1	ahcy-1 encodes the C. elegans S-adenosylhomocysteine hydrolase (SAHH) ortholog; by homology, AHCY-1 is predicted to catalyze the hydrolysis of S-adenosyl-L-homocysteine to adenosine and L-homocysteine; loss of ahcy-1 activity via RNAi results in embryonic and larval lethality, abnormal body morphology, sick animals, and uncoordinated locomotion; Northern blot analyses indicate the ahcy-1 mRNA is …	S-AdenosylhomoCysteine HYdrolase homolog	[KOG1370] S-adenosylhomocysteine hydrolase
D1007.12	15.4894	1.79495	3.54242	27	rpl-24.1	rpl-24.1 encodes a large ribosomal subunit L24 protein.	Ribosomal Protein, Large subunit	[KOG1722] 60s ribosomal protein L24
F43D2.1	0	1.78522	1.06529	26	ccnk-1		CyCliN K
T26E3.7	1.8942	1.77648	1.6125	32	T26E3.7			[KOG1353] F0F1-type ATP synthase, alpha subunit
Y106G6H.2	16.7523	1.75378	0	34	pab-1	pab-1 encodes a polyadenylate-binding protein (i.e., poly(A)-binding protein, or PAB); pab-1 is essential for germline proliferation, regulation of adult lifespan, and normal body size; PAB-1 forms a complex with ATX-2, the C. elegans ataxin 2 ortholog, which is also required for germline development; PAB-1 has been successfully used as an epitope-tagged transgenic reagent for tissue-specific iso…	PolyA Binding protein	[KOG0123] Polyadenylate-binding protein (RRM superfamily)
Y106G6H.3	9.23529	1.72987	3.83686	28	rpl-30	rpl-30 encodes a large ribosomal subunit L30 protein; by homology, RPL-30 is predicted to function in protein biosynthesis; in C. elegans, loss of rpl-30 function via RNA-mediated interference (RNAi) does not result in any obvious abnormalities.	Ribosomal Protein, Large subunit
Y62E10A.1	18.1001	1.72407	4.46941	31	rla-2	rla-2 encodes an acidic ribosomal subunit protein P2.	Ribosomal protein, Large subunit, Acidic (P1)	[KOG3449] 60S acidic ribosomal protein P2
T28D6.2	2.61431	1.70477	1.34554	36	tba-7		TuBulin, Alpha	[KOG1376] Alpha tubulin
C42C1.14	12.9593	1.67502	3.14569	29	rpl-34	rpl-34 encodes a putative large ribosomal subunit L34 protein that inhibits DHC-1 in vivo; RPL-34 is expressed in most somatic tissues of larvae and adults; in mass RNAi assays, RPL-34 is required for embryonic and larval development, normally rapid growth, and normal body coloration.	Ribosomal Protein, Large subunit	[KOG1790] 60s ribosomal protein L34
B0035.7	2.88159	1.63385	1.59769	19	his-47	his-47 encodes an H2A histone; by homology, HIS-47 is predicted to function as a nucleosome component required for packaging of DNA into chromatin; his-47 is a replication-dependent histone locus that resides in a histone gene-rich region on chromosome IV.	HIStone	[KOG1756] Histone 2A
C50F4.13	2.88159	1.63385	1.59769	19	his-35	his-35 encodes an H2A histone.	HIStone	[KOG1756] Histone 2A
F07B7.10	2.88159	1.63385	1.59769	19	his-51	his-51 encodes an H2A histone.	HIStone	[KOG1756] Histone 2A
F07B7.3	2.88159	1.63385	1.59769	19	his-53	his-53 encodes an H2A histone.	HIStone	[KOG1756] Histone 2A
F08G2.2	2.88159	1.63385	1.59769	19	his-43	his-43 encodes an H2A histone.	HIStone	[KOG1756] Histone 2A
F17E9.13	2.88159	1.63385	1.59769	19	his-33	his-33 encodes an H2A histone; by homology, HIS-33 is predicted to function as a nucleosome component required for packaging of DNA into chromatin; his-33 is a replication-dependent histone locus that resides in the HIS5 cluster on chromosome IV.	HIStone	[KOG1756] Histone 2A
F35H10.1	2.88159	1.63385	1.59769	19	his-30	his-30 encodes an H2A histone; by homology, HIS-30 is predicted to function as a nucleosome component required for packaging of DNA into chromatin; his-30 is a replication-dependent histone locus that resides in the HIS5 cluster on chromosome IV.	HIStone	[KOG1756] Histone 2A
F45F2.4	2.88159	1.63385	1.59769	19	his-7	his-7 encodes an H2A histone.	HIStone	[KOG1756] Histone 2A
F54E12.5	2.88159	1.63385	1.59769	19	his-57	his-57 encodes an H2A histone.	HIStone	[KOG1756] Histone 2A
F55G1.10	2.88159	1.63385	1.59769	19	his-61	his-61 encodes an H2A histone.	HIStone	[KOG1756] Histone 2A
H02I12.7	2.88159	1.63385	1.59769	19	his-65	his-65 encodes an H2A histone.	HIStone	[KOG1756] Histone 2A
K06C4.11	2.88159	1.63385	1.59769	19	his-19	his-19 encodes an H2A histone; his-19 is contained within the histone gene cluster HIS4.	HIStone	[KOG1756] Histone 2A
K06C4.3	2.88159	1.63385	1.59769	19	his-21	his-21 encodes an H2A histone.	HIStone	[KOG1756] Histone 2A
T10C6.12	2.88159	1.63385	1.59769	19	his-3	his-3 encodes an H2A histone; by homology, HIS-3 is predicted to function as a nucleosome component required for packaging of DNA into chromatin; his-3 is a replication-dependent histone locus that resides in the HIS1 cluster on chromosome V.	HIStone	[KOG1756] Histone 2A
T23D8.6	2.88159	1.63385	1.59769	19	his-68	his-68 encodes an H2A histone.	HIStone	[KOG1756] Histone 2A
ZK131.10	2.88159	1.63385	1.59769	19	his-16	his-16 encodes an H2A histone; his-16 is contained within the histone gene cluster HIS3.	HIStone	[KOG1756] Histone 2A
ZK131.6	2.88159	1.63385	1.59769	19	his-12	his-12 encodes an H2A histone; his-12 is contained within the histone gene cluster HIS3.	HIStone	[KOG1756] Histone 2A
C15F1.7	0	1.5939	3.68468	22	sod-1	sod-1 encodes the copper/zinc superoxide dismustase, an enzyme that is known to protect cells from oxidative damage; superoxide dismutase activity can be detected in worm extracts; sod-1 activity has been implicated in the increased life-span of dauer larvae where this enzyme demonstrates the highest activity compared to other life-stages as well as in the increased life span of age-1 mutants and…	SOD (superoxide dismutase)	[KOG0441] Cu2+/Zn2+ superoxide dismutase SOD1
R151.3	13.0085	1.57965	1.28009	33	rpl-6	rpl-6 encodes a large ribosomal subunit L6 protein.	Ribosomal Protein, Large subunit	[KOG1694] 60s ribosomal protein L6
R10E11.2	0	1.55173	0	22	vha-2	vha-2 and vha-3 encode an ortholog of subunit c of the membrane-bound (V0) domain of vacuolar proton-translocating ATPase (V-ATPase); the protein encoded by vha-2 and vha-3 (VHA-2/3) is identical; VHA-2/3 is a predicted V-ATPase transmembrane rotor component, whose polypeptide sequence is identical to that of VHA-3; VHA-1 and VHA-2/3 comprise a closely related family of subunit c co-orthologs, pr…	Vacuolar H ATPase	[KOG0232] Vacuolar H+-ATPase V0 sector, subunits c/c'
Y38F2AL.4	0	1.55173	0	22	vha-3	vha-3 and vha-2 encode an ortholog of subunit c of the membrane-bound (V0) domain of vacuolar proton-translocating ATPase (V-ATPase); the protein encoded by vha-2 and vha-3 (VHA-2/3) is identical; VHA-2/3 is a predicted V-ATPase transmembrane rotor component; VHA-1 and VHA-2/3 comprise a closely related family of subunit c co-orthologs, predicted to carry protons from the cytosol to a-subunits (V…	Vacuolar H ATPase	[KOG0232] Vacuolar H+-ATPase V0 sector, subunits c/c'
K11H12.2	12.4314	1.52853	2.20896	30	rpl-15	rpl-15 encodes a large ribosomal subunit L15 protein.	Ribosomal Protein, Large subunit	[KOG1678] 60s ribosomal protein L15
F25B5.4	17.7461	1.51418	2.04801	35	ubq-1		UBiQuitin	[KOG0001] Ubiquitin and ubiquitin-like proteins
C14B1.1	4.40379	1.45306	1.20245	30	pdi-1	pdi-1 encodes a protein disulfide isomerase; loss of function mutations in pdi-1 result in no obvious abnormalities, but animals triply mutant for three C. elegans PDI's, encoded by pdi-1, pdi-2, and pdi-3, display embryonic lethality characterized by loss of vermiform morphology after elongation, suggesting that the pdi genes function redundantly in embryonic morphogenesis; PDI-1 exhibits protei…	Protein Disulfide Isomerase	[KOG0190] Protein disulfide isomerase (prolyl 4-hydroxylase beta subunit)
F01F1.12	21.1568	1.44875	1.19888	34	aldo-2	aldo-2 encodes a fructose-bisphosphate aldolase homologous to human ALDOB, which when mutated leads to fructosemia, hereditary fructose intolerance (OMIM:229600).	ALDOlase (fructose bisphosphate aldolase)	[KOG1557] Fructose-biphosphate aldolase
Y59H11AM.1	0	1.43018	1.17164	22	Y59H11AM.1			[LSE0579] Major sperm protein domain
F26G1.7	0	1.42614	0.968168	23	msp-3	msp-3 encodes a protein that belongs to a family of proteins called the Major Sperm Proteins (MSPs) that is conserved in nematodes; msp-3 is similar in nucleotide sequence to the msp genes from the nematode Onchocerca volvulus; the msp gene family consists of closely related, small, basic proteins that make up 15% of sperm protein; this multigene family consists of over fifty genes, including man…	Major Sperm Protein	[LSE0579] Major sperm protein domain
T13F2.11	0	1.42614	0.968168	23	msp-78	msp-78 encodes a protein that belongs to a family of proteins called the Major Sperm Proteins (MSPs) that is conserved in nematodes; this family consists of closely related, small, basic proteins that make up 15% of sperm protein; this multigene family consists of over fifty genes, including many pseudogenes; MSPs are involved in both extracellular signaling and cytoskeletal functions during repr…	Major Sperm Protein	[LSE0579] Major sperm protein domain
JC8.3	9.11041	1.41615	1.14759	32	rpl-12	rpl-12 encodes a large ribosomal subunit L12 protein required in mass RNAi assays for embryonic viability, fertility, normally rapid growth, and general health; the rpl-12 transcription unit has a nonsense transcript that is up-regulated in vivo by smg[-] mutations, indicating that rpl-12 is a natural substrate for SMG-mediated nonsense suppresssion; several other natural mRNA substrates of SMG s…	Ribosomal Protein, Large subunit	[KOG0886] 40S ribosomal protein S2
F32B6.6	0	1.3987	1.14585	23	msp-77	msp-77 encodes a protein that belongs to a family of proteins called the Major Sperm Proteins (MSPs) that is conserved in nematodes; this family consists of closely related, small, basic proteins that make up 15% of sperm protein; this multigene family consists of over fifty genes, including many pseudogenes; MSPs are involved in both extracellular signaling and cytoskeletal functions during repr…	Major Sperm Protein	[LSE0579] Major sperm protein domain
T13F2.10	0	1.3987	1.14585	23	msp-79	msp-79 encodes a member of the major sperm protein family.	Major Sperm Protein	[LSE0579] Major sperm protein domain
ZK430.3	0	1.3758	2.97239	17	sod-5	sod-5 encodes one of five superoxide (SOD) isozymes in C. elegans; along with SOD-1, SOD-5 is predicted to be one of two cytoplasmic Cu/Zn SODs in C. elegans; sod-5 expression is increased in sod-1 mutant animals and likewise, sod-1 expression is increased in sod-5 mutants, suggesting a possible mechanism of functional compensation between these two genes; the sod-5 promoter contains one copy of …	SOD (superoxide dismutase)	[KOG0441] Cu2+/Zn2+ superoxide dismutase SOD1
F17C11.9	14.0895	1.3607	0	33	eef-1G		Eukaryotic translation Elongation Factor	[KOG1627] Translation elongation factor EF-1 gamma
F01G4.6	0	1.33247	2.37394	33	F01G4.6			[KOG0767] Mitochondrial phosphate carrier protein
T05E11.1	5.76355	1.31273	1.15192	34	rps-5	rps-5 encodes a small ribosomal subunit S5 protein.	Ribosomal Protein, Small subunit	[KOG3291] Ribosomal protein S7
C47E8.5	10.9954	1.30277	2.14401	36	daf-21	daf-21 encodes a member of the Hsp90 family of molecular chaperones; DAF-21 activity is required for larval development, negative regulation of dauer larva formation, and a number of specific chemosensory behaviors, such as the response to chemicals and odorants detected by the ASE and AWC sensory neurons; a daf-21 sensory defect can be rescued by a cyclic GMP analogue, suggesting that, in regula…	abnormal DAuer Formation	[KOG0019] Molecular chaperone (HSP90 family)
R05F9.8	0	1.27786	1.04685	24	msp-33	msp-33 encodes a protein that belongs to a family of proteins called the Major Sperm Proteins (MSPs) that is conserved in nematodes; msp-33 has a C. briggsae homolog as predicted by the Wobble Aware Bulk Aligner (WABA); the MSP family consists of closely related, small, basic proteins that make up 15% of sperm protein; this multigene family consists of over fifty genes, including many pseudogenes…	Major Sperm Protein	[LSE0579] Major sperm protein domain
B0336.10	6.98837	1.27574	1.05571	36	rpl-23	rpl-23 encodes a large ribosomal subunit L23 protein.	Ribosomal Protein, Large subunit	[KOG0901] 60S ribosomal protein L14/L17/L23
F57B9.6	3.81714	1.27574	1.11947	36	inf-1	inf-1 encodes a protein with high similarity to eukaryotic initiation factor 4A.	INitiation Factor	[KOG0327] Translation initiation factor 4F, helicase subunit (eIF-4A) and related helicases
C04G2.4	0	1.26218	1.03401	24	msp-36	msp-36 encodes a protein that belongs to a family of proteins called the Major Sperm Proteins (MSPs) that is conserved in nematodes; this family comprises of closely related, small, basic proteins that make up 15% of sperm protein; this multigene family consists of over fifty genes, including many pseudogenes; MSP is involved in both extracellular signaling and cytoskeletal functions during repro…	Major Sperm Protein	[LSE0579] Major sperm protein domain
C09B9.6	0	1.26218	1.03401	24	msp-55	msp-55 encodes a member of the major sperm protein family.	Major Sperm Protein	[LSE0579] Major sperm protein domain
C33F10.9	0	1.26218	1.03401	24	msp-40	msp-40 encodes a protein that belongs to a family of proteins called the Major Sperm Proteins (MSPs) that is conserved in nematodes; this family consists of closely related, small, basic proteins that make up 15% of sperm protein; this multigene family consists of over fifty genes, including many pseudogenes; MSPs are involved in both extracellular signaling and cytoskeletal functions during repr…	Major Sperm Protein	[LSE0579] Major sperm protein domain
C34F11.4	0	1.26218	1.03401	24	msp-50	msp-50 encodes a protein that belongs to a family of proteins called the Major Sperm Proteins (MSPs) that is conserved in nematodes; this family consists of closely related, small, basic proteins that make up 15% of sperm protein; this multigene family consists of over fifty genes, including many pseudogenes; MSPs are involved in both extracellular signaling and cytoskeletal functions during repr…	Major Sperm Protein	[LSE0579] Major sperm protein domain
C34F11.6	0	1.26218	1.03401	24	msp-49	msp-49 encodes a protein that belongs to a family of proteins called the Major Sperm Proteins (MSPs) that is conserved in nematodes; this family consists of closely related, small, basic proteins that make up 15% of sperm protein; this multigene family consists of over fifty genes, including many pseudogenes; MSPs are involved in both extracellular signaling and cytoskeletal functions during repr…	Major Sperm Protein	[LSE0579] Major sperm protein domain
F36H12.7	0	1.26218	1.03401	24	msp-19	msp-19 encodes a protein that belongs to a family of proteins called the Major Sperm Proteins (MSPs) that is conserved in nematodes; msp-19 has a homolog in C. briggsae as predicted by the Wobble Aware Bulk Aligner (WABA); the msp gene family consists of closely related, small, basic proteins that make up 15% of sperm protein; this multigene family consists of over fifty genes, including many pse…	Major Sperm Protein	[LSE0579] Major sperm protein domain
F58A6.8	0	1.26218	1.03401	24	msp-45	msp-45 encodes a member of the major sperm protein family.	Major Sperm Protein	[LSE0579] Major sperm protein domain
K05F1.2	0	1.26218	1.03401	24	msp-142	msp-142 encodes a protein that belongs to a family of proteins called the Major Sperm Proteins (MSPs) that is conserved in nematodes; this family consists of closely related, small, basic proteins that make up 15% of sperm protein; this multigene family consists of over fifty genes, including many pseudogenes; MSPs are involved in both extracellular signaling and cytoskeletal functions during rep…	Major Sperm Protein	[LSE0579] Major sperm protein domain
K07F5.1	0	1.26218	1.03401	24	msp-81	msp-81 encodes a member of the major sperm protein family.	Major Sperm Protein	[LSE0579] Major sperm protein domain
K07F5.2	0	1.26218	1.03401	24	msp-10	msp-10 encodes a protein that belongs to a family of proteins called the Major Sperm Proteins (MSPs) that is conserved in nematodes; this family consists of closely related, small, basic proteins that make up 15% of sperm protein; this multigene family consists of over fifty genes, including many pseudogenes; MSPs are involved in both extracellular signaling and cytoskeletal functions during repr…	Major Sperm Protein	[LSE0579] Major sperm protein domain
K07F5.3	0	1.26218	1.03401	24	msp-56	msp-56 encodes a protein that belongs to a family of proteins called the Major Sperm Proteins (MSPs) that is conserved in nematodes; this family consists of closely related, small, basic proteins that make up 15% of sperm protein; this multigene family consists of over fifty genes, including many pseudogenes; MSPs are involved in both extracellular signaling and cytoskeletal functions during repr…	Major Sperm Protein	[LSE0579] Major sperm protein domain
R05F9.13	0	1.26218	1.03401	24	msp-31	msp-31 encodes a member of the major sperm protein family; msp-31 has a C. briggsae homolog as predicted by the Wobble Aware Bulk Aligner (WABA); expression is enriched in sperm.	Major Sperm Protein	[LSE0579] Major sperm protein domain
R05F9.3	0	1.26218	1.03401	24	msp-32	msp-32 encodes a protein that belongs to a family of proteins called the Major Sperm Proteins (MSPs) that is conserved in nematodes; msp-32 has a C. briggsae homolog as predicted by the Wobble Aware Bulk Aligner (WABA); the msp family consists of closely related, small, basic proteins that make up 15% of sperm protein; this multigene family consists of over fifty genes, including many pseudogenes…	Major Sperm Protein	[LSE0570] Uncharacterized protein | [LSE0579] Major sperm protein domain
R13H9.2	0	1.26218	1.03401	24	msp-57	msp-57 encodes a member of the major sperm protein family.	Major Sperm Protein	[LSE0579] Major sperm protein domain
R13H9.4	0	1.26218	1.03401	24	msp-53	msp-53 encodes a protein that belongs to a family of proteins called the Major Sperm Proteins (MSPs) that is conserved in nematodes; msp-53 has a C. briggsae homolog as identified by the Wobble Aware Bulk Aligner (WABA); the MSP family consists of closely related, small, basic proteins that make up 15% of sperm protein; this multigene family consists of over fifty genes, including many pseudogene…	Major Sperm Protein	[LSE0579] Major sperm protein domain
Y59E9AR.1	0	1.26218	1.03401	24	Y59E9AR.1	Y59E9AR.1 encodes a protein that contains a major sperm protein domain (MDP); the product of Y59E9AR.1 is present in sperm extracts.		[LSE0579] Major sperm protein domain
Y59E9AR.7	0	1.26218	1.03401	24	Y59E9AR.7			[LSE0579] Major sperm protein domain
ZK1248.6	0	1.26218	1.03401	24	msp-64	msp-64 encodes a protein that belongs to a family of proteins called the Major Sperm Proteins (MSPs) that is conserved in nematodes; this family consists of closely related, small, basic proteins that make up 15% of sperm protein; this multigene family consists of over fifty genes, including many pseudogenes; MSPs are involved in both extracellular signaling and cytoskeletal functions during repr…	Major Sperm Protein	[LSE0579] Major sperm protein domain
ZK1251.6	0	1.26218	1.03401	24	msp-76	msp-76 encodes a protein that belongs to a family of proteins called the Major Sperm Proteins (MSPs) that is conserved in nematodes; this family consists of closely related, small, basic proteins that make up 15% of sperm protein; this multigene family consists of over fifty genes, including many pseudogenes; MSPs are involved in both extracellular signaling and cytoskeletal functions during repr…	Major Sperm Protein	[LSE0579] Major sperm protein domain
ZK354.1	0	1.26218	1.03401	24	msp-65	msp-65 encodes a protein that belongs to a family of proteins called the Major Sperm Proteins (MSPs) that is conserved in nematodes; this family consists of closely related, small, basic proteins that make up 15% of sperm protein; this multigene family consists of over fifty genes, including many pseudogenes; MSPs are involved in both extracellular signaling and cytoskeletal functions during repr…	Major Sperm Protein	[LSE0579] Major sperm protein domain
ZK354.11	0	1.26218	1.03401	24	msp-59	msp-59 encodes a member of the major sperm protein family.	Major Sperm Protein	[LSE0579] Major sperm protein domain
ZK354.4	0	1.26218	1.03401	24	msp-113	msp-113 encodes a protein that belongs to a family of proteins called the Major Sperm Proteins (MSPs) that is conserved in nematodes; msp-113 has a C. briggsae homolog as detected by the Wobble Aware Bulk Aligner (WABA); the MSP family consists of closely related, small, basic proteins that make up 15% of sperm protein; this multigene family consists of over fifty genes, including many pseudogene…	Major Sperm Protein	[LSE0579] Major sperm protein domain
ZK354.5	0	1.26218	1.03401	24	msp-51	msp-51 encodes a protein that belongs to a family of proteins called the Major Sperm Proteins (MSPs) that is conserved in nematodes; msp-51 has a C. briggsae homolog as predicted by the Wobble Aware Bulk Aligner (WABA); the MSP family consists of closely related, small, basic proteins that make up 15% of sperm protein; this multigene family consists of over fifty genes, including many pseudogenes…	Major Sperm Protein	[LSE0579] Major sperm protein domain
ZK546.3	0	1.26218	1.03401	24	ZK546.3			[LSE0579] Major sperm protein domain
ZK546.6	0	1.26218	1.03401	24	msp-152	msp-152 encodes a protein that belongs to a family of proteins called the Major Sperm Proteins (MSPs) that is conserved in nematodes; this family consists of closely related, small, basic proteins that make up 15% of sperm protein; this multigene family consists of over fifty genes, including many pseudogenes; MSPs are involved in both extracellular signaling and cytoskeletal functions during rep…	Major Sperm Protein	[LSE0579] Major sperm protein domain | [LSE3930] Unnamed protein
B0035.9	2.40504	1.18492	0.765354	29	his-46	his-46 encodes an H4 histone.	HIStone	[KOG3467] Histone H4
C50F4.7	2.40504	1.18492	0.765354	29	his-37	his-37 encodes an H4 histone.	HIStone	[KOG3467] Histone H4
F07B7.9	2.40504	1.18492	0.765354	29	his-50	his-50 encodes an H4 histone.	HIStone	[KOG3467] Histone H4
F17E9.12	2.40504	1.18492	0.765354	29	his-31	his-31 encodes an H4 histone; his-31 is contained within the histone gene cluster HIS5.	HIStone	[KOG3467] Histone H4
F22B3.1	2.40504	1.18492	0.765354	29	his-64	his-64 encodes an H4 histone.	HIStone	[KOG3467] Histone H4
F45F2.3	2.40504	1.18492	0.765354	29	his-5	his-5 encodes an H4 histone.	HIStone	[KOG3467] Histone H4
F54E12.3	2.40504	1.18492	0.765354	29	his-56	his-56 encodes an H4 histone.	HIStone	[KOG3467] Histone H4
F55G1.11	2.40504	1.18492	0.765354	29	his-60	his-60 encodes an H4 histone; by homology, HIS-60 is predicted to function as a nucleosome component required for packaging of DNA into chromatin; his-60 expression is detected in early embryos, beginning at the 28-cell stage and continuing through the comma stage (early morphogenesis); his-60 is a replication-dependent histone locus that resides in a histone gene-rich region on chromosome IV.	HIStone	[KOG3467] Histone H4
K03A1.6	2.40504	1.18492	0.765354	29	his-38	his-38 encodes an H4 histone; by homology, HIS-38 is predicted to function as a nucleosome component required for packaging of DNA into chromatin; his-38 is a replication-dependent histone locus that does not reside in a cluster, but exists as a single histone locus on the X chromosome.	HIStone	[KOG3467] Histone H4
K06C4.10	2.40504	1.18492	0.765354	29	his-18	his-18 encodes an H4 histone; by homology, HIS-18 is predicted to function as a nucleosome component required for packaging of DNA into chromatin; his-18 is a replication-dependent histone locus that resides in the HIS4 cluster on chromosome V.	HIStone	[KOG3467] Histone H4
K06C4.2	2.40504	1.18492	0.765354	29	his-28	his-28 encodes an H4 histone.	HIStone	[KOG3467] Histone H4
T10C6.14	2.40504	1.18492	0.765354	29	his-1	his-1 encodes an H4 histone; his-1 is contained within the histone gene cluster HIS1; transcript analysis suggests that it encodes the major class of H4 transcripts.	HIStone	[KOG3467] Histone H4
T23D8.5	2.40504	1.18492	0.765354	29	his-67	his-67 encodes an H4 histone required for embryonic viability and growth.	HIStone	[KOG3467] Histone H4
ZK131.1	2.40504	1.18492	0.765354	29	his-26	his-26 encodes an H4 histone.	HIStone	[KOG3467] Histone H4
ZK131.4	2.40504	1.18492	0.765354	29	his-10	his-10 encodes an H4 histone.	HIStone	[KOG3467] Histone H4
ZK131.8	2.40504	1.18492	0.765354	29	his-14	his-14 encodes an H4 histone.	HIStone	[KOG3467] Histone H4
C06E7.1	6.06008	1.06754	0	20	sams-3		S-Adenosyl Methionine Synthetase	[KOG1506] S-adenosylmethionine synthetase
C06E7.3	4.47858	1.06506	0	20	sams-4		S-Adenosyl Methionine Synthetase	[KOG1506] S-adenosylmethionine synthetase
T13A10.11	4.19518	1.03081	0	20	sams-5		S-Adenosyl Methionine Synthetase	[KOG1506] S-adenosylmethionine synthetase
ZK899.4	2.01307	0.99804	0	33	tba-8	tba-8 encodes a member of the alpha tubulin family with high similarity to the human tubulin alpha-6 chain; expressed in some neurons with occasional expression in the hypodermis.	TuBulin, Alpha	[KOG1376] Alpha tubulin
C44B11.3	1.81524	0.778053	0	33	mec-12	mec-12 encodes an alpha-tubulin; MEC-12 is required for normal mechanosensory response to gentle touch, and specifically for formation of the 15-protofilament microtubule bundle present in the touch receptor neurons; mec-12 interacts genetically with mec-5, which encodes a unique C. elegans collagen secreted by the hypodermis; MEC-12 is highly expressed in the touch neurons as well as in several …	MEChanosensory abnormality	[KOG1376] Alpha tubulin
W02D3.6	0	0.710699	1.15826	29	ant-1.2	ant-1.2 encodes an ortholog of the human adenine nucleotide translocase ANT genes, the other ANT genes in C. elegans include ant-1.1, ant-1.3 and ant-1.4; by homology, ANT-1.2 is predicted to mediate the exchange of ATP generated in the mitochondria for cytosolic ADP; ANT-1.2 GFP fusion protein is expressed in the seam cells in the larval stage, and in intestine, pharynx and head neurons througho…	Adenine Nucleotide Translocator	[KOG0749] Mitochondrial ADP/ATP carrier proteins
C49F5.1	6.24508	0.5233	0	33	sams-1	sams-1 encodes an S-adenosyl methionine synthetase; by homology, SAMS-1 is predicted to function as a methyl-group donor in many biochemical reactions; sams-1 expression levels are negatively regulated by dietary restriction (as seen in eat-2 mutant animals), suggesting that increased lifespan due to dietary restriction is due, in part, to reducing the activity of key metabolic enzymes; loss of s…	S-Adenosyl Methionine Synthetase	[KOG1506] S-adenosylmethionine synthetase
F45F2.2	2.06589	0.403607	0.346819	26	his-39	his-39 encodes an H2B histone; by homology, HIS-39 is predicted to function as a nucleosome component required for packaging of DNA into chromatin; loss of his-39 function via RNA-mediated interference (RNAi) does not result in any abnormalities; his-39 is a replication-dependent histone locus that resides in the HIS2 cluster on chromosome V.	HIStone	[KOG1744] Histone H2B
B0035.8	2.55267	0.392563	0.33733	28	his-48	his-48 encodes an H2B histone; by homology, HIS-48 is predicted to function as a nucleosome component required for packaging of DNA into chromatin; his-48 is a replication-dependent histone locus that resides in a histone gene-rich region on chromosome IV.	HIStone	[KOG1744] Histone H2B
C50F4.5	2.55267	0.392563	0.33733	28	his-41	his-41 encodes an H2B histone.	HIStone	[KOG1744] Histone H2B
F07B7.11	2.55267	0.392563	0.33733	28	his-54	his-54 encodes an H2B histone; by homology, HIS-54 is predicted to function as a nucleosome component required for packaging of DNA into chromatin.	HIStone	[KOG1744] Histone H2B
F07B7.4	2.55267	0.392563	0.33733	28	his-52	his-52 encodes an H2B histone.	HIStone	[KOG1744] Histone H2B
F08G2.1	2.55267	0.392563	0.33733	28	his-44	his-44 encodes an H2B histone.	HIStone	[KOG1744] Histone H2B
F17E9.9	2.55267	0.392563	0.33733	28	his-34	his-34 encodes an H2B histone; his-34 is contained within the histone gene cluster HIS5.	HIStone	[KOG1744] Histone H2B
F35H10.11	2.55267	0.392563	0.33733	28	his-29	his-29 encodes an H2B histone.	HIStone	[KOG1744] Histone H2B
F45F2.12	2.55267	0.392563	0.33733	28	his-8	his-8 encodes an H2B histone; his-8 is contained within the histone gene cluster HIS2.	HIStone
F54E12.4	2.55267	0.392563	0.33733	28	his-58	his-58 encodes an H2B histone.	HIStone	[KOG1744] Histone H2B
F55G1.3	2.55267	0.392563	0.33733	28	his-62	his-62 encodes an H2B histone.	HIStone	[KOG1744] Histone H2B
H02I12.6	2.55267	0.392563	0.33733	28	his-66	his-66 encodes an H2B histone.	HIStone	[KOG1744] Histone H2B
K06C4.12	2.55267	0.392563	0.33733	28	his-22	his-22 encodes an H2B histone.	HIStone
K06C4.4	2.55267	0.392563	0.33733	28	his-20	his-20 encodes an H2B histone; by homology, HIS-20 is predicted to function as a nucleosome component required for packaging of DNA into chromatin.	HIStone
T10C6.11	2.55267	0.392563	0.33733	28	his-4	his-4 encodes an H2B histone.	HIStone	[KOG1744] Histone H2B
ZK131.5	2.55267	0.392563	0.33733	28	his-11	his-11 encodes an H2B histone; by homology, HIS-11 is predicted to function as a nucleosome component required for packaging of DNA into chromatin; his-11 is a replication-dependent histone locus that resides in the HIS3 cluster on chromosome II.	HIStone	[KOG1744] Histone H2B
ZK131.9	2.55267	0.392563	0.33733	28	his-15	his-15 encodes an H2B histone.	HIStone	[KOG1744] Histone H2B
B0019.1	0	0	5.56996	4	amx-2		AMine oXidase family
B0041.4	16.8024	0	1.85449	35	rpl-4	rpl-4 encodes a large ribosomal subunit L4 protein.	Ribosomal Protein, Large subunit	[KOG1475] Ribosomal protein RPL1/RPL2/RL4L4
B0334.3	5.17111	0	0	11	B0334.3			[KOG1185] Thiamine pyrophosphate-requiring enzyme
B0464.1	2.02748	0	0	25	dars-1	drs-1 encodes a putative aspartyl(D) tRNA synthetase	aspartyl(D) Amino-acyl tRNA Synthetase	[KOG0556] Aspartyl-tRNA synthetase
B0546.1	3.83686	0	0	13	mai-2	mai-2/B0546.1 is orthologous to mitochondrial intrinsic ATPase inhibitor protein (IF(1)), which blocks reverse action (ATP hydrolysis) by F(0)F(1)-ATPase when its (normally required) proton gradient is lost; MAI-2 has a mitochondrial import signal at its N-terminus, and is transported to yeast mitochondria; MAI-2 can inhibit yeast F(0)F(1)-ATPase, and this inhibition is pH-dependent; MAI-2's tert…	Mitochondrial ATPase Inhibitor family	[TWOG0226] ATPase inhibitory factor
C01F6.6	65.5133	0	0	7	nrfl-1	tag-60 encodes, by alternative splicing, five isoforms of an ortholog of Drosophila SIP1 that maintains epithelial integrity via regulation of Moesin activity, and of the human SLC9A3R1 (OMIM:604990), SLC9A3R2 (OMIM:606553), PDZK1 (OMIM:603831), and PDZD3(OMIM:607146) proteins that regulate plasma membrane exchanger activity; in C. elegans, tag-60 is required for normally short lifespan and for n…	NHERF (mammalian Na/H Exchange Regulatory Factor) Like
C01G10.8	15.2992	0	0	15	C01G10.8			[KOG2936] Uncharacterized conserved protein
C01G8.5	77.9482	0	0	4	erm-1	erm-1 encodes the C. elegans ortholog of the ERM (Ezrin, Radixin, Moesin) family of cytoskeletal linkers; ERM-1 activity is required for regulating LET-23/EGFR receptor localization in the vulval cell lineages to effect proper temporal regulation of Ras-mediated EGF signaling.	Ezrin/Radixin/Moesin	[KOG3529] Radixin, moesin and related proteins of the ERM family
C02B10.1	2.55983	0	0	21	ivd-1	ivd-1 encodes an isovaleryl-CoA dehydrogenase; this function has been verified by both sequence homology and direct biochemical assay.	IsoValeryl-CoA Dehydrogenase	[KOG0141] Isovaleryl-CoA dehydrogenase
C02D4.1	0	0	21.9426	1	jud-4	jud-4 encodes an unfamiliar protein, putatively secreted, that is required both for normal sensitivity to ethanol and for survival after freezing and thawing; JUD-4 is expressed in hypodermis and vulval muscles; JUD-4 is orthologous to Brugia malayi Bm1_40315, but lacks obvious orthologies to non-nematode proteins; JUD-4's C-terminal domain has possible similarity to F40E10.5, and to proteins suc…	JUDang (Korean for resistant to alcohol)
C02F4.2	63.6625	0	0	11	tax-6	tax-6 encodes an ortholog of calcineurin A that is required for inhibition and adaptation of several sensory neurons and for the normal regulation of egg-laying by serotonin; TAX-6 stimulates transcription of rcn-1, and binds RCN-1 protein if free Ca[2+] is present; in general, calcineurin positively regulates calcium-dependent signaling; tax-6 loss-of-function mutants exhibit an extended lifespa…	abnormal CHEmotaxis	[KOG0375] Serine-threonine phosphatase 2B, catalytic subunit
C03G6.18	21.7724	0	0	1	srp-5	srp-5 encodes an ovalbumin-like serpin (ov-serpin) member of the serine protease inhibitor superfamily; by homology, SRP-5 is predicted to function as a suicide substrate that inhibits the proteolytic activity of serine proteases; however, as loss of srp-5 function via RNA-mediated interference (RNAi) does not result in any obvious abnormalities, the precise role of SRP-5 in C. elegans developmen…	SeRPin
C03G6.19	721.466	0	0	1	srp-6	srp-6 encodes a functional serpin (serine protease inhibitor)	SeRPin	[KOG2392] Serpin
C04A11.1	461.886	0	0	1	C04A11.1
C04F12.4	5.77716	0	0	33	rpl-14	rpl-14 encodes a large ribosomal subunit L14 protein.	Ribosomal Protein, Large subunit	[KOG3421] 60S ribosomal protein L14
C05C10.6	140.108	0	0	3	ufd-3		Ubiquitin Fusion Degradation (yeast UFD homolog)	[KOG0301] Phospholipase A2-activating protein (contains WD40 repeats)
C05E4.9	25.6903	0	0	26	icl-1	icl-1 encodes a predicted isocitrate lyase/malate synthase, an enzyme known to function in the glyoxylate cycle; ICL-1 was identified in a screen for proteins that interact with GEX-3, a homolog of human HEM-2 which is required for embryonic development; ICL-1 is required for embryonic morphogenesis and appears to act downstream of DAF-16 to influence lifespan.	IsoCitrate Lyase homolog	[KOG3238] Chloride ion current inducer protein
C05G5.4	2.59092	0	0	22	sucl-1		SUCcinyl-CoA Ligase, alpha subunit	[KOG1255] Succinyl-CoA synthetase, alpha subunit
C06A1.1	11.4638	0	0	28	cdc-48.1	cdc-48.1 encodes a type II AAA ATPase, homologous to yeast Cdc48 and mammalian p97/VCP, that functions as a ubiquitin-selective chaperone; cdc-48.1 acts redundantly with cdc-48.2 and in conjunction with ufd-1 and npl-4 in endoplasmic reticulum-associated protein degradation (ERAD); in addition, CDC-48.1, UFD-2 and chn-1 function together to regulate myosin assembly and muscle formation via the UN…	Cell Division Cycle related	[KOG0730] AAA+-type ATPase
C08B11.7	3.59377	0	0	17	ubh-4		UBiquitin C-terminal Hydrolase (family 1)	[KOG2778] Ubiquitin C-terminal hydrolase
C08H9.2	14.2319	0	0	32	C08H9.2			[KOG2208] Vigilin
C09G9.2	297.048	0	0	2	npp-23		Nuclear Pore complex Protein	[KOG4714] Nucleoporin
C10G11.7	40.4883	0	0	12	chdp-1		Calponin Homology Domain containing Protein
C12D8.1	164.207	0	0	5	C12D8.1	C12D8.1 encodes two alternative proteins (through alternative splicing), that belong to an ancient family of single-stranded nucleic acid-binding proteins, and that are predicted to regulate gene expression through binding either mRNA or (locally) single-stranded DNA; they is most likely to specifically bind one or more discrete mRNAs and regulate their spatial localization or alternative splicin…		[KOG1676] K-homology type RNA binding proteins
C13B9.3	14.4515	0	0	18	copd-1	C13B9.3 encodes a delta subunit of the coatomer (COPI) complex; in mass RNAi assays, C13B9.3 is required for fertility and general health.	COat Protein complex 1, Delta subunit	[KOG2635] Medium subunit of clathrin adaptor complex
C14A4.14	9.86151	0	0	3	mrps-22		Mitochondrial Ribosomal Protein, Small	[KOG3890] Mitochondrial 28S ribosomal protein S22
C14B1.10	22.6637	0	0	1	alkb-8		ALKylated DNA repair protein AlkB homolog	[KOG1331] Predicted methyltransferase | [KOG4176] Uncharacterized conserved protein
C14B9.1	8.22909	0	9.59254	18	hsp-12.2	hsp-12.2 encodes a small heat-shock protein that forms heterotetramers with HSP-12.3 and has no chaperone-like activity; structurally, HSP-12.2 is mostly a beta-sheet; at least one HSP-12 (which may or may not be HSP-12.2) is ubiquitously expressed in L1 larvae, and later expressed in adult spermatids (and perhaps spermatocytes), and some adult vulval cells.	Heat Shock Protein	[KOG3591] Alpha crystallins
C14F5.3	8.12835	0	3.40683	7	tnt-3	tnt-3 is orthologous to the human gene TROPONIN T (TNNT2; OMIM:191045), which when mutated leads to disease.	TropoNin T	[KOG3634] Troponin
C14H10.3	264.143	0	0	3	C14H10.3
C15C7.5	324.686	0	0	2	C15C7.5
C15H9.7	3.73311	0	0	16	flu-2		abnormal FLUorescence under UV illumination	[KOG3846] L-kynurenine hydrolase
C16A3.9	8.78668	0	1.60891	31	rps-13	rps-13 encodes a small ribosomal subunit S13 protein; by homology, RPS-13 is predicted to function in protein biosynthesis; in C. elegans, RPS-13 activity is required for embryonic and germline development.	Ribosomal Protein, Small subunit	[KOG0400] 40S ribosomal protein S13
C17G10.8	158.023	0	0	4	dhs-6	The dhs-6 locus is predicted to encode four transcripts derived from alternative splicing and alternative transcriptional initiation sites; the longest transcript is predicted to encode a member of the eukaryotic translation initiation factor family within its amino-terminal end, and is a member of both the SCP-2 sterol transfer family and short-chain dehydrogenase-reductase families within its c…	DeHydrogenases, Short chain	[KOG0725] Reductases with broad range of substrate specificities | [KOG4170] 2-enoyl-CoA hydratase/3-hydroxyacyl-CoA dehydrogenase/Peroxisomal 3-ketoacyl-CoA-thiolase, sterol-binding domain and related enzymes
C18A3.5	39.668	0	0	7	tiar-1		TIA-1/TIAL RNA binding protein homolog	[KOG0148] Apoptosis-promoting RNA-binding protein TIA-1/TIAR (RRM superfamily)
C18A3.6	8.28108	0	0	3	rab-3	rab-3 encodes a rab3 homolog, a member of the Ras GTPase superfamily, and affects sensitivity to aldicarb and the distribution of synaptic vesicle populations and thereby affects synaptic transmission, track amplitude and speed of movement, chemotaxis to isoamyl alcohol, affects pharyngeal pump durations, and may only slightly affect male mating behavior; requires aex-3 for localization to synaps…	RAB family	[KOG0093] GTPase Rab3, small G protein superfamily
C18B2.5	22.9946	0	0	11	C18B2.5			[LSE0912] Unnamed protein
C18F3.2	0	0	40.4623	6	sax-7	sax-7 encodes an ortholog of human L1CAM, and a paralog of lad-2; L1CAM is a member of the group of highly conserved transmembrane cell adhesion receptor molecules which belong to the immunuglobulin superfamily; SAX-7 is required for axon guidance, neurite outgrowth and maintenance of neuronal positioning through homophilic and heterophilic interactions; sax-7 also affects germline development, e…	Sensory AXon guidance	[KOG3513] Neural cell adhesion molecule L1
C23G10.4	6.98125	0	0	32	rpn-2	rpn-2 encodes a non-ATPase subunit of the 26S proteasome's 19S regulatory paritcle (RP) base subcomplex; RPN-2 is required for embryonic, larval, and germline development and by homology, is predicted to function in unfolding and recognition of protein substrates and/or recycling of ubiquitin moieties during protein degradation; RPN-2 is expressed sporadically at all stages of development in the …	proteasome Regulatory Particle, Non-ATPase-like	[KOG2062] 26S proteasome regulatory complex, subunit RPN2/PSMD1
C25A11.4	0	0	129.622	4	ajm-1	ajm-1 encodes a member of the apical junction molecule class that is required for correct elongation of the C. elegans embryo; AJM-1 contains a coiled-coil motif; AJM-1 binds DLG-1 in vitro, in yeast two-hybrid assays, and in vivo; AJM-1 is mislocalized in a dlg-1(RNAi) background; LET-413 is required for rapid confinement of DLG-1 and AJM-1 to a narrow apical region in C. elegans epithelia; CLC-…	Apical Junction Molecule	[LSE2648] Unnamed protein
C25B8.3	6.09752	0	0	21	cpr-6		Cysteine PRotease related	[KOG1543] Cysteine proteinase Cathepsin L
C25F6.3	4.69782	0	0	10	dpyd-1	dpyd-1 encodes the C. elegans ortholog of human DihydroPYrimidine Dehydrogenase (DPYD), which when mutated leads to thymine-uraciluria (OMIM:274270); DPYD-1 is the first and rate-limiting enzyme for uracil and thymine metabolism to 5,6-dihydrouracil and 5,6-dihydrothymine, respectively, and in humans, functions in metabolism of the anti-cancer pyrimidine antagonist 5-fluorouracil (5-FU); in C. el…	DihydroPYrimidine Dehydrogenase
C26D10.1	132.598	0	0	5	ran-3		associated with RAN (nuclear import/export) function	[KOG1426] RCC1 domain
C26D10.2	2.02967	0	0	27	hel-1	hel-1 encodes an ortholog of human 56-kD U2AF65 associated protein (UAP56) that is required for exporting mRNAs from the nucleus; unlike animals with RNAi against several other splicing factors, hel-1(RNAi) animals fail to export transgenic GFP mRNA from the nucleus; conversely, hel-1 overexpression is lethal, with failed transgene expression as well.	HELicase	[KOG0329] ATP-dependent RNA helicase
C28G1.5	9.97916	0	0	3	C28G1.5
C30B5.4	9.47092	0	0	3	C30B5.4			[KOG0126] Predicted RNA-binding protein (RRM superfamily)
C30C11.2	3.31322	0	0	29	rpn-3		proteasome Regulatory Particle, Non-ATPase-like	[KOG2581] 26S proteasome regulatory complex, subunit RPN3/PSMD3
C30C11.4	10.0286	0	0	17	hsp-110	C30C11.4 encodes a member of the Hsp70 family of heat shock proteins; loss of C30C11.4 activity via large-scale RNAi screens results in a variety of defects including embryonic and larval lethality, slow growth rates, and locomotory and morphological defects; in addition loss of C30C11.4 has been reported to result in a small but reproducible reduction in adult lifespan in otherwise long-lived an…	Heat Shock Protein	[KOG0103] Molecular chaperones HSP105/HSP110/SSE1, HSP70 superfamily
C30G7.1	21.7724	0	0	1	hil-1		HIstone H1 Like	[KOG4012] Histone H1
C30H7.2	4.67021	0	0	10	C30H7.2			[KOG0912] Thiol-disulfide isomerase and thioredoxin
C32E8.3	170.16	0	0	5	C32E8.3			[KOG4070] Putative signal transduction protein p25
C33A12.1	0	0	3.79782	11	C33A12.1	C33A12.1 encodes the C. elegans ortholog of the NDUFA5/B13 subunit of the mitochondrial NADH dehydrogenase (ubiquinone) complex (complex I).		[KOG3365] NADH:ubiquinone oxidoreductase, NDUFA5/B13 subunit
C34B2.6	13.443	0	0	2	C34B2.6	C34B2.6 encodes a homolog of the Lon mitochondrial protease; loss of C34B2.6 activity results in impaired proteolysis of the ATFS-1 bZip transcription factor that partitions between the mitochondria and the nucleus and functions as part of the mitochondrial unfolded protein response (UPRmt).		[KOG2004] Mitochondrial ATP-dependent protease PIM1/LON
C34B2.7	1.83491	0	1.16297	33	sdha-2	sdha-2 encodes one of two C. elegans flavoprotein subunits of the mitochondrial succinate dehydrogenase complex (Complex II).	Succinate DeHydrogenase complex subunit A	[KOG2403] Succinate dehydrogenase, flavoprotein subunit
C34E11.3	21.7724	0	0	1	tag-241		Temporarily Assigned Gene name
C35D6.9	100.859	0	0	3	srz-38		Serpentine Receptor, class Z
C36A4.5	4.07838	0	0	21	C36A4.5			[KOG3592] Microtubule-associated proteins
C36B1.4	2.60329	0	0	18	pas-4	pas-4 encodes a proteasome alpha-type seven subunit of the core 20S proteasome subcomplex; loss of pas-4 activity via RNAi results in a wide variety of defects including embryonic and larval lethality, sterility, abnormal locomotion, slow growth, and abnormal transgene expression and subcellular localization; loss of pas-4 activity also results in activation of SKN-1, a transcription factor requi…	Proteasome Alpha Subunit	[KOG0183] 20S proteasome, regulatory subunit alpha type PSMA7/PRE6
C38C3.5	1.98634	0	0	25	unc-60	unc-60 encodes two, tissue-specific isoforms of actin depolymerizing factor(ADF)/cofilin, actin-binding proteins that regulate actin filament dynamics; one UNC-60 isoform, UNC-60A, primarily binds G-actin, depolymerizes actin filaments, and inhibits actin polymerization; UNC-60A is essential during early embryonic development for polar body extrusion, cytokinesis, and embryonic patterning; UNC-60…	UNCoordinated	[KOG1735] Actin depolymerizing factor
C39F7.4	16.2843	0	0	22	rab-1	rab-1 encodes an ortholog of the small Ras-like GTPase Rab1; by homology, RAB-1 is predicted to play a role in intracellular vesicle trafficking, and consistent with this broad role, large-scale RNAi screens indicate that rab-1 activity is required for fertility, movement, and survival; in yeast two-hybrid assays, RAB-1 interacts with TIR-1, a C. elegans SARM ortholog that is required for innate …	RAB family	[KOG0084] GTPase Rab1/YPT1, small G protein superfamily, and related GTP-binding proteins
C41C4.8	10.6985	0	0	29	cdc-48.2	cdc-48.2 encodes a AAA (ATPase associated with various cellular activities) ATPase that is one of two C. elegans p97/VCP/CDC48 homologs; cdc-48.2 acts redundantly with cdc-48.1 in endoplasmic reticulum-associated protein degradation (ERAD); in addition, cdc-48.1 and cdc-48.2 together provide an essential function during embryonic development; CDC-48.2 exhibits ATPase activity when expressed in vi…	Cell Division Cycle related	[KOG0730] AAA+-type ATPase
C43C3.1	14.5308	0	0	2	ifp-1	ifp-1 encodes a nonessential intermediate filament protein; IFP-1 is predicted to function as a structural component of the cytoskeleton; IFP-1 has no obvious function in RNAi assays.	Intermediate Filament Protein, class E	[KOG0977] Nuclear envelope protein lamin, intermediate filament superfamily
C44C10.1	0	0	1.18767	7	col-180		COLlagen	[KOG3544] Collagens (type IV and type XIII), and related proteins
C44C8.6	21.7724	0	0	1	mak-2	mak-2 encodes a serine/threonine protein kinase that is orthologous to the vertebrate MAPKAPK2 and MAPKAPK3 (MAP kinase-activated protein kinase family members 2 and 3) kinases.	MAP kinase Activated protein Kinase	[KOG0604] MAP kinase-activated protein kinase 2
C44E4.4	17.4528	0	0	18	C44E4.4			[KOG4213] RNA-binding protein La
C45B11.3	119.642	0	0	3	dhs-18	dhs-18 encodes a predicted short-chain dehydrogenase.	DeHydrogenases, Short chain	[KOG0725] Reductases with broad range of substrate specificities
C46A5.9	10.8288	0	0	12	hcf-1	hcf-1 encodes the C. elegans ortholog of human host cell factor (HCF-1), a transcriptional regulator that associates with histone modification enzymes and plays a role in cell cycle progression; in C. elegans, hcf-1 plays a role in regulation of cell division and mitotic histone modification; in addition, HCF-1 functions in determination of adult lifespan as a negative regulator of DAF-16, with w…	human HCF1 related	[KOG4152] Host cell transcription factor HCFC1
C47B2.4	56.4163	0	0	7	pbs-2		Proteasome Beta Subunit	[KOG0173] 20S proteasome, regulatory subunit beta type PSMB7/PSMB10/PUP1
C47F8.8	0	0	15.5157	1	nhr-81		Nuclear Hormone Receptor family	[KOG3575] Hormone receptors
C47G2.1	473.199	0	0	2	cut-1	cut-1 encodes a component of cuticlin, an insoluble residue of the nematode cuticle required for alae formation and radial shrinking during dauer differentiation; expressed specifically in the cuticle of dauer larvae and is secreted by the seam cells.	CUTiclin	[TWOG0200] Cuticulin precursor
C48E7.1	0	0	5.1395	5	C48E7.1
C49F5.7	0	0	6.16559	4	C49F5.7			[LSE0858] Unnamed protein
C49H3.11	11.3479	0	0	34	rps-2	rps-2 encodes a small ribosomal subunit S2 protein.	Ribosomal Protein, Small subunit	[KOG0877] 40S ribosomal protein S2/30S ribosomal protein S5
C50B6.2	3.86106	0	0	13	nasp-2		NASP (human Nuclear Autoantigenic Sperm Protein) homolog	[KOG4563] Cell cycle-regulated histone H1-binding protein
C50D2.4	0	0	1.18767	7	col-68		COLlagen	[KOG3544] Collagens (type IV and type XIII), and related proteins
C52E12.1	733.228	0	0	1	C52E12.1			[KOG2231] Predicted E3 ubiquitin ligase
C52E4.3	14.314	0	0	13	snr-4		Small Nuclear Ribonucleoprotein	[KOG3459] Small nuclear ribonucleoprotein (snRNP) Sm core protein
C52E4.4	3.2879	0	0	28	rpt-1	rpt-1 encodes a predicted ATPase subunit of the 19S regulatory complex of the proteasome that affects fertility and embryonic viability.	proteasome Regulatory Particle, ATPase-like	[KOG0729] 26S proteasome regulatory complex, ATPase RPT1
C53A5.1	0	0	1.616	22	ril-1		RNAi-Induced Longevity
C53A5.3	4.57741	0	0	14	hda-1	The hda-1 gene encodes a histone deacetylase 1, similar to histone deacetylases RPD3 from yeast and fly; maternal and zygotic expression of hda-1 is required for embryonic viability, and zygotic expression of hda-1 is also required for gonadogenesis and vulval development.	Histone DeAcetylase	[KOG1342] Histone deacetylase complex, catalytic component RPD3
C54C6.1	11.5785	0	0	13	rpl-37	rpl-37 encodes a large ribosomal subunit L37 protein.	Ribosomal Protein, Large subunit	[KOG3475] 60S ribosomal protein L37
C54D1.5	19.9315	0	0	18	lam-2	lam-2 encodes a laminin gamma subunit; lam-2 activity is required for embryonic development and for regulation of muscle arm extension; loss of lam-2 function via large-scale RNAi screens results in embryonic, larval, and adult lethality, sterility, body morphology defects, and abnormal locomotion.	LAMinin related. See also lmb-
C54G4.1	155.986	0	0	3	rskn-2		RSK-pNinety (RSK-p90 kinase) homolog	[KOG0603] Ribosomal protein S6 kinase
C55B7.1	3.77604	0	0	14	glh-2	glh-2 encodes a putative DEAD-box RNA helicase that contains six CCHC zinc fingers and is homologous to Drosophila VASA, a germ-line-specific, ATP-dependent, RNA helicase; at non-permissive temperatures, GLH-2 plays a role in germ-line development and fertility, specifically in regulating the normal extent of germ-line proliferation, oogenesis, and the production of functional sperm; GLH-2 activi…	Germ Line Helicase	[KOG0335] ATP-dependent RNA helicase
C56G2.1	122.877	0	0	3	akap-1		A-Kinase Anchor Protein, mitochondrial homolog	[KOG2279] Kinase anchor protein AKAP149, contains KH and Tudor RNA-binding domains
C56G2.7	7.16737	0	0	21	C56G2.7			[KOG3037] Cell membrane glycoprotein
CD4.6	17.4894	0	0	12	pas-6	pas-6 encodes a type 1 alpha subunit of the 26S proteasome's 20S protease core particle (CP); PAS-6 is required for embryonic, larval, and germline development and by homology, is predicted to comprise the outer rings of the proteasome and to play a role in selective degradation of ubiquitinated proteins during development; in vitro, PAS-6 interacts with BRP-1, a glutamine/asparagine (Q/N)-rich d…	Proteasome Alpha Subunit	[KOG0863] 20S proteasome, regulatory subunit alpha type PSMA1/PRE5
D1022.7	178.902	0	0	2	aka-1	aka-1 encodes an A kinase anchor protein that has mutiple isoforms, all of which have a zinc-finger domain of the FYVE type; interacts with KIN-2 in vitro.	A Kinase Anchor protein	[KOG1841] Smad anchor for receptor activation
D1037.4	4.86356	0	0	4	rab-8	rab-8 encodes a rab related protein of the Ras GTPase superfamily; RAB-8 functions in sensory neurons in a common ciliary membrane trafficking pathway and in intestinal cells to regulated protein trafficking to the apical plasma membrane; rab-8 also affects ovarian morphology and function, thereby affecting fertility; rab-8 acts downstream of let-60 with respect to vulval development based on gen…	RAB family	[KOG0078] GTP-binding protein SEC4, small G protein superfamily, and related Ras family GTP-binding proteins
D2005.3	39.2547	0	0	1	D2005.3			[KOG3431] Apoptosis-related protein/predicted DNA-binding protein
D2023.2	2.74869	0	0	31	pyc-1	pyc-1 encodes the C. elegans pyruvate carboxylase ortholog; by homology, PYC-1 is predicted to function as a key regulatory enzyme of gluconeogenesis, lipogenesis, and anaplerosis, localizing to the mitochondrial matrix and catalyzing the formation of oxaloacetate from pyruvate and carbonate; pyc-1 expression is induced upon exposure of C. elegans to cadmium.	PYruvate Carboxylase	[KOG0369] Pyruvate carboxylase
D2024.6	0	0	4.64174	9	cap-1	cap-1 encodes an F-actin capping protein alpha subunit that affects fertility; likely expressed in touch receptor neurons.	CAP-z protein	[KOG0836] F-actin capping protein, alpha subunit
D2024.8	653.205	0	0	1	col-114		COLlagen	[KOG3544] Collagens (type IV and type XIII), and related proteins
D2030.4	0	0	9.17813	2	D2030.4	D2030.4 encodes the C. elegans ortholog of the NDUFB7/B18 subunit of the mitochondrial NADH dehydrogenase (ubiquinone) complex (complex I).		[KOG3468] NADH:ubiquinone oxidoreductase, NDUFB7/B18 subunit
D2045.1	113.512	0	0	5	atx-2	atx-2 is required for early embryonic patterning; it encodes an ortholog of human ataxin-2.	human ATX (ataxin) related	[KOG2375] Protein interacting with poly(A)-binding protein
D2096.6	0	0	15.5157	1	D2096.6			[LSE0846] Unnamed protein
DY3.1	3.56093	0	0	12	tin-13		Transport to INner mitochondrial membrane (yeast TIM)	[KOG1733] Mitochondrial import inner membrane translocase, subunit TIM13
E03G2.4	0	0	1.18767	7	col-186		COLlagen	[KOG3544] Collagens (type IV and type XIII), and related proteins
E04D5.1	157.955	0	0	4	E04D5.1			[KOG2315] Predicted translation initiation factor related to eIF-3a
F01G10.1	4.32959	0	0	28	tkt-1	tkt-1 encodes an ortholog of the human gene TRANSKETOLASE (TKT; OMIM:606781), which when mutated leads to Wernicke-Korsakoff syndrome (OMIM:277730).	TransKeTolase homolog	[KOG0523] Transketolase
F02A9.3	0	0	2.26505	30	far-2	far-2 encodes a protein similar to a class of secreted fatty acid and retinol-binding proteins expressed in parasitic nematodes and secreted in the surrounding tissues of the host; expressed in body wall muscle and vulval cells of adult hermaphrodites, and transcript levels progressively increase during development.	Fatty Acid/Retinol binding protein	[LSE0706] Unnamed protein
F07F6.4	331.221	0	0	2	F07F6.4			[KOG0706] Predicted GTPase-activating protein
F08B12.4	3.70891	0	0	11	F08B12.4
F08D12.1	215.634	0	0	8	F08D12.1
F08F1.8	172.453	0	0	5	tth-1	tth-1 encodes a thymosin beta ortholog that contains four functionally distinct thymosin beta repeats; in vitro, TTH-1 binds multiple actin monomers as well as filamentous actin suggesting that, as its homology predicts, TTH-1 plays a direct role in regulating actin polymerization and cytoskeletal organization in C. elegans; consistent with this, loss of tth-1 activity via a deletion mutation tha…	Tetra THymosin (four thymosin repeat protein)	[KOG4794] Thymosin beta
F09B9.2	170.908	0	0	3	unc-115	unc-115 encodes a protein that binds actin filaments and that is required for RAS signalling and UNC-40/netrin activity during axon pathfinding.	UNCoordinated	[KOG1044] Actin-binding LIM Zn-finger protein Limatin involved in axon guidance
F09C12.7	0	0	0.734878	21	msp-74	msp-74 encodes a protein that belongs to a family of proteins called the Major Sperm Proteins (MSPs) that is conserved in nematodes; this family consists of closely related, small, basic proteins that make up 15% of sperm protein; this multigene family consists of over fifty genes, including many pseudogenes; MSPs are involved in both extracellular signaling and cytoskeletal functions during repr…	Major Sperm Protein
F09E10.8	16.5181	0	0	3	toca-1		TOCA (Transducer Of Cdc42-dependent Actin assembly) homolog	[KOG3565] Cdc42-interacting protein CIP4
F09G2.9	89.4318	0	0	13	attf-2		AT hook Transcription Factor family
F10E7.10	0	0	442.817	2	cutl-5		CUTiclin-Like	[TWOG0200] Cuticulin precursor
F10E7.7	14.248	0	0	29	rpl-33	rpl-33 encodes a large ribosomal subunit L35a protein.	Ribosomal Protein, Large subunit	[KOG0887] 60S ribosomal protein L35A/L37
F10G7.8	5.23124	0	0	17	rpn-5		proteasome Regulatory Particle, Non-ATPase-like	[KOG1498] 26S proteasome regulatory complex, subunit RPN5/PSMD12
F13D12.4	6.3248	0	0	23	alh-8	alh-8 is orthologous to the human gene METHYLMALONATE-SEMIALDEHYDE DEHYDROGENASE (ALDH6A1; OMIM:603178), which when mutated leads to MMSDH deficiency.	ALdehyde deHydrogenase	[KOG2449] Methylmalonate semialdehyde dehydrogenase
F15E11.15	3.24598	0	0	18	pud-3
F15G9.1	13.9801	0	0	2	F15G9.1			[LSE4081] Unnamed protein
F16D3.1	9.27491	0	0	24	tba-5	tba-5 encodes one of nine C. elegans alpha tubulins; by homology, TBA-5 is predicted to be a component of microtubules; as loss of tba-5 function via RNA-mediated interference (RNAi) does not result in any obvious abnormalities, TBA-5 likely functions redundantly with other alpha tubulins as a basic component of cellular architecture that may play additional roles in processes such as cell divisi…	TuBulin, Alpha	[KOG1376] Alpha tubulin
F16F9.2	0	0	9.87519	2	dpy-6	dpy-6 encodes a novel, conserved protein that has similarity to human MUC2, a component of mucus layers; dpy-6 activity is required for normal body morphology; DPY-6 binds bovine calmodulin in vitro in a calcium-dependent manner.	DumPY: shorter than wild-type	[LSE3921] Unnamed protein
F18A1.5	14.1492	0	0	5	rpa-1	rpa-1 encodes the C. elegans ortholog of the replication protein A (RPA) large subunit; by homology, RPA-1 is predicted to function as a DNA-binding and oligonucleotide oligosaccharide-binding (OB) protein that is required for DNA replication, repair, and recombination; large-scale RNAi screens indicate that rpa-1 is essential for embryonic development; RPA-1 physically interacts with RPA-2, the …	Replication Protein A homolog	[KOG0851] Single-stranded DNA-binding replication protein A (RPA), large (70 kD) subunit and related ssDNA-binding proteins
F18A12.3	21.7724	0	0	1	nep-7	F18A12.3 encodes a neprilysin; neprilysins are thermolysin-like zinc metallopeptidases, found on the outer surface of animal cells, that negatively regulate small signalling peptides (e.g., enkephalin, tachykinin, insulin, and natriuretic peptides) by cleaving them; F18A12.3 has no clear orthologs in other organisms.	NEPrilysin metallopeptidase family	[KOG3624] M13 family peptidase
F18H3.3	1.61104	0	0	29	pab-2	pab-2 encodes a polyadenylate-binding protein 1 homolog with high similarity to human PABP 1.	PolyA Binding protein	[KOG0123] Polyadenylate-binding protein (RRM superfamily)
F19C7.1	0	0	2.92785	12	F19C7.1			[LSE0547] Uncharacterized protein
F20D1.4	2.87221	0	0	21	plp-2		Pur alpha Like Protein	[KOG3074] Transcriptional regulator of the PUR family, single-stranded-DNA-binding
F21C10.8	0	0	9.16905	2	pqn-31	The protein product of this gene is predicted to contain a glutamine/asparagine (Q/N)-rich ('prion') domain, by the algorithm of Michelitsch and Weissman (as of the WS77 release of WormBase, i.e., in wormpep77).	Prion-like-(Q/N-rich)-domain-bearing protein
F23B12.5	10.7917	0	0	27	dlat-1	F23B12.5 is orthologous to the human gene DIHYDROLIPOAMIDE DEHYDROGENASE (DLD; OMIM:109720), which when mutated leads to lactic acidosis due to lipoamide dehydrogenase deficiency.	DihydroLipoyllysine-residue AcetylTransferase	[KOG0557] Dihydrolipoamide acetyltransferase
F23C8.5	2.50211	0	0	17	F23C8.5	The F23C8.5 gene encodes an ortholog of the human gene ELECTRON TRANSFER FLAVOPROTEIN BETA SUBUNIT (ETFB), which when mutated leads to glutaricaciduria type IIB (OMIM:130410).		[KOG3180] Electron transfer flavoprotein, beta subunit
F23C8.6	0	0	3.61809	7	did-2		Doa4-Independent Degradation, homologous to yeast Did2	[KOG3232] Vacuolar assembly/sorting protein DID2
F23F1.8	4.12062	0	0	29	rpt-4	rpt-4 encodes a predicted ATPase subunit of the 19S regulatory complex of the proteasome that affects body morphology, embryonic viability, growth, movement, and fertility; interacts with itself in yeast two-hybrid assays.	proteasome Regulatory Particle, ATPase-like	[KOG0651] 26S proteasome regulatory complex, ATPase RPT4
F23F12.6	1.91909	0	0	28	rpt-3	rpt-3 encodes a triple A ATPase subunit of the 26S proteasome's 19S regulatory particle (RP) base subcomplex; RPT-3 is required for embryonic, larval, and germline development and by homology, is predicted to function in unfolding protein substrates and translocating them into the core proteolytic particle (CP) of the proteasome.	proteasome Regulatory Particle, ATPase-like	[KOG0727] 26S proteasome regulatory complex, ATPase RPT3
F25D7.4	7.71818	0	0	22	F25D7.4			[KOG3592] Microtubule-associated proteins
F25H2.9	6.16961	0	0	20	pas-5	pas-5 encodes a proteasome alpha-type five subunit of the core 20S proteasome subcomplex; loss of pas-5 activity via RNAi results in a variety of defects including embryonic and larval lethality, sterility, and abnormal locomotion; loss of pas-5 activity also results in activation of SKN-1, a transcription factor required in adult worms for the acute response to oxidative stress and maternally fo…	Proteasome Alpha Subunit	[KOG0176] 20S proteasome, regulatory subunit alpha type PSMA5/PUP2
F25H5.3	4.16968	0	0	28	pyk-1	pyk-1 encodes one of two C. elegans pyruvate kinases; large-scale RNAi experiments indicate that pyk-1 is essential for embryonic development and specifically, for normal cortical activity in the AB blastomere; large-scale expression studies show that pyk-1 is expressed in body wall muscle in larvae and in body wall and vulval muscle, as well as in the reproductive system, in adults.	PYruvate Kinase	[KOG2323] Pyruvate kinase
F26A3.7	461.886	0	0	1	F26A3.7			[KOG4188] Uncharacterized conserved protein
F26B1.2	3.38096	0	0	13	F26B1.2			[KOG2192] PolyC-binding hnRNP-K protein HRB57A/hnRNP, contains KH domain
F26F4.10	5.8361	0	0	24	rars-1	rrt-1 encodes an arginyl-tRNA synthetase that affects embryonic viability and fertility	arginyl(R) Amino-acyl tRNA Synthetase	[KOG4426] Arginyl-tRNA synthetase
F26F4.7	569.461	0	0	1	nhl-2	nhl-2 encodes one of five C. elegans proteins that contain TRIM (tripartite-containing motif; RING, B-box, coiled-coil) and NHL (NCL-1, HT2A and LIN-41) domains; NHL-2 functions together with CGH-1 and in association with the miRSC complex to regulate the efficacy of microRNA-target interactions and hence, gene regulation, during postembryonic development; in addition, nhl-2 mutations suppress em…	NHL (ring finger b-box coiled coil) domain containing	[KOG2177] Predicted E3 ubiquitin ligase
F27D4.1	10.9928	0	0	24	F27D4.1	The F27D4.1 gene encodes an ortholog of the human gene ELECTRON-TRANSFER-FLAVOPROTEIN, ALPHA POLYPEPTIDE (ETFA), which when mutated leads to glutaricaciduria type IIA (OMIM:231680).		[KOG3954] Electron transfer flavoprotein, alpha subunit
F28H1.2	4.79227	0	0	34	cpn-3	cpn-3 encodes a calponin homolog, most closely related to its paralog CPN-4 in C. elegans; CPN-3 is more similar to the calponin paralogs transgelin (SM22 alpha) or neuronal protein NP25 than to calponin per se.	CalPoNin	[KOG2046] Calponin
F29F11.6	30.0916	0	0	16	gsp-1		GLC7 (yeast Glc Seven) like Phosphatase	[KOG0374] Serine/threonine specific protein phosphatase PP1, catalytic subunit
F29G6.3	61.6324	0	0	9	hpo-34		Hypersensitive to POre-forming toxin	[LSE0811] Unnamed protein
F29G9.5	2.28905	0	0	22	rpt-2		proteasome Regulatory Particle, ATPase-like	[KOG0726] 26S proteasome regulatory complex, ATPase RPT2
F31D4.3	22.804	0	0	11	fkb-6	fkb-6 encodes a peptidyl-prolyl cis-trans isomerase that is most closely related to mammalian FK506-binding protein 4; loss of fkb-6 activity via large-scale RNAi screens indicates that fkb-6 is required fro embryonic and vulval development.	FK506-Binding protein family	[KOG0543] FKBP-type peptidyl-prolyl cis-trans isomerase
F32E10.2	13.9073	0	0	2	cec-4		C.Elegans Chromodomain protein	[KOG1911] Heterochromatin-associated protein HP1 and related CHROMO domain proteins
F33C8.3	0	0	4.11597	6	tsp-8	tsp-8 is orthologous to the human gene KANGAI 1 (SUPPRESSION OF TUMORIGENICITY 6, PROSTATE; CD82 ANTIGEN (R2 LEUKOCYTE ANTIGEN, ANTIGEN DETECTED BY MONOCLONAL AND ANTIBODY IA4)) (KAI1; OMIM:600623), which when mutated leads to disease.	TetraSPanin family	[KOG3882] Tetraspanin family integral membrane protein
F33D11.10	2.94544	0	0	21	F33D11.10			[KOG0328] Predicted ATP-dependent RNA helicase FAL1, involved in rRNA maturation, DEAD-box superfamily
F33D11.11	21.028	0	0	10	vpr-1	vpr-1 encodes the C. elegans VAP (VAMP-associated protein) ortholog, a transmembrane protein containing an N-terminal extracellular major sperm protein (MSP) domain; loss of vpr-1 function during development indicates that vpr-1 is required, both in vab-1-dependent and vab-1-independent pathways, for proper distal tip cell migration during somatic gonad development, ventral hypodermal cell migrat…	VAP (VAMP-associated protein) Related	[KOG0439] VAMP-associated protein involved in inositol metabolism
F33H1.2	0	0	0.551328	33	gpd-4	gpd-4 encodes one of four C. elegans glyceraldehyde-3-phosphate dehydrogenases (GAPDHs); by homology, GPD-4 is predicted to reversibly catalyze the oxidation and phosphorylation of glyceraldehyde-3-phosphate to 1,3-diphosphoglycerate during glycolysis; GPD-4 is required for embryonic and larval development; in C. elegans, GPD-4 and GPD-1 constitute the minor GAPDH isoenzymes and are expressed pri…	GPD (Glyceraldehyde 3-Phosphate Dehydrogenase)	[KOG0657] Glyceraldehyde 3-phosphate dehydrogenase
F35A5.1	9.7226	0	0	3	F35A5.1	The F35A5.1 gene encodes a homolog of human FMR2, which when mutated leads to fragile site mental retardation, type 2 (OMIM:309548).
F35C11.2	3.26958	0	2.47073	8	F35C11.2			[KOG0789] Protein tyrosine phosphatase
F35G12.4	0	0	2.22504	13	wdr-48		WD Repeat protein	[KOG0308] Conserved WD40 repeat-containing protein
F35G2.2	0	0	1.24749	32	marb-1		Mitochondrial Associated RiBonuclease homolog	[KOG4044] Mitochondrial associated endoribonuclease MAR1 (isochorismatase superfamily)
F35H10.4	0	0	19.5871	13	vha-5	vha-5 encodes an ortholog of subunit a of the membrane-bound (V0) domain of vacuolar proton-translocating ATPase (V-ATPase); VHA-5 is orthologous to human ATP6N1A (OMIM:192130), ATP6V0A2, ATP6V0A4 (OMIM:605239, mutated in distal renal tubular acidosis), and TCIRG1 (OMIM:604592, mutated in osteopetrosis); VHA-5 is expressed broadly in embryos (in dot- or cup-like perinuclear compartments in each c…	Vacuolar H ATPase	[KOG2189] Vacuolar H+-ATPase V0 sector, subunit a
F36F2.6	21.7724	0	0	1	fcp-1	fcp-1 encodes the C. elegans ortholog of FCP1 phosphatase, an enzyme required for dephosphorylation of the C-terminal domain (CTD) of RNA polymerase II and hence, transcriptional regulation; loss of fcp-1 via large-scale RNAi experiments results in nearly 100% embryonic lethality.	FCP1 (yeast TFIIF-interacting CTD phosphatase subunit) homolog
F37B12.2	12.0469	0	0	4	gcs-1	gcs-1 encodes the C. elegans ortholog of gamma-glutamine cysteine synthetase heavy chain (GCS(h)); GCS-1 is predicted to function, in a conserved oxidative stress response pathway, as a phase II detoxification enzyme that catalyzes the rate-limiting first step in glutathione biosynthesis; a GCS-1::GFP reporter fusion is expressed in larvae and adults in the pharynx, ASI chemosensory neurons, and …	gamma GlutamylCysteine Synthetase	[KOG3754] Gamma-glutamylcysteine synthetase
F37C4.5	6.1757	0	0	34	F37C4.5			[LSE0742] Unnamed protein
F37F2.2	653.205	0	0	1	F37F2.2			[KOG3198] Signal recognition particle, subunit Srp19
F38A3.2	0	0	1.04942	8	ram-2	ram-2 encodes a cuticle collagen that interacts with unc-6 to affect ray cell migration, and interacts with unc-5 and unc-6 to affect embryonic viability; also affects ray morphology in males such that the structural cells and the hypodermis of the rays are swollen in mutants.	abnormal RAy Morphology	[KOG3544] Collagens (type IV and type XIII), and related proteins
F38E11.5	11.8109	0	0	17	copb-2	F38E11.5 encodes a beta' (beta-prime) subunit of the coatomer (COPI) complex; in mass RNAi assays, F38E11.5 is required for fertility and general health.	COP (COat Protomer) Beta subunit	[KOG0276] Vesicle coat complex COPI, beta' subunit
F38E9.5	32.5896	0	0	11	F38E9.5			[KOG1747] Protein tyrosine kinase 9/actin monomer-binding protein
F40E3.7	326.603	0	0	1	F40E3.7
F40F4.5	4.09444	0	0	27	tba-9	tba-9 encodes one of nine C. elegans alpha tubulins; by homology, TBA-9 is predicted to be a component of microtubules; as loss of tba-9 function via RNA-mediated interference (RNAi) does not result in any obvious abnormalities, TBA-9 likely functions redundantly with other alpha tubulins as a basic component of cellular architecture that may play additional roles in processes such as cell divisi…	TuBulin, Alpha	[KOG1376] Alpha tubulin
F40F4.6	2.51682	0	0	24	F40F4.6			[LSE0751] Unnamed protein
F40F8.10	10.0618	0	0	30	rps-9	rps-9 encodes a small ribosomal subunit S9 protein.	Ribosomal Protein, Small subunit	[KOG3301] Ribosomal protein S4
F40F8.5	0	0	3.07502	9	F40F8.5
F41C3.5	31.8773	0	0	20	F41C3.5	F41C3.5 encodes a serine carboxypeptidase that is related to human cathepsin A (CTSA, OMIM:256540, mutations are associated with galactosialidosis: beta-galactosidase and alpha-neuraminidase deficiency); microarray experiments have shown that F41C3.5 mRNA levels are reduced in a lin-14 loss-of-function mutant background, suggesting that F41C3.5 expression is positively regulated by LIN-14; large-…		[KOG1282] Serine carboxypeptidases (lysosomal cathepsin A)
F42A10.5	107.254	0	0	9	F42A10.5
F42A6.7	30.4783	0	0	9	hrp-1	hrp-1 encodes a putative heterogeneous nuclear ribonucleoprotein (hnRNP) required for mRNA surveillance, normally rapid growth, normally short lifespan, normally short body length, vulval development, DAF-18 function, fertility, and general viability; HRP-1 has two N-terminal RRM domains and a low-complexity C-terminal domain; HRP-1's homologs include HNRNPA0 (OMIM:609409), HNRNPA1 (HNRPA1; OMIM:…	human HnRNP A1 homolog	[KOG0118] RRM domain
F42G9.1	5.43241	0	0	11	F42G9.1			[KOG0699] Serine/threonine protein phosphatase
F43G9.1	2.92656	0	0	32	idha-1	F43G9.1 encodes the C. elegans homolog of the alpha subunit of an NAD+-dependent mitochondrial isocitrate dehydrogenase; by homology, the product of F43G9.1 is predicted to catalyze the formation of alpha-ketoglutarate from isocitrate as part of the citric acid cycle.	Isocitrate DeHydrogenase Alpha	[KOG0785] Isocitrate dehydrogenase, alpha subunit
F43G9.9	174.079	0	0	5	cpn-1	cpn-1 encodes a calponin homolog, more closely related to calponin per se than to its paralogs transgelin (SM22 alpha) or neuronal protein NP25, that is is dispensable for viability and gross morphology in mass RNAi screens, and that has no obvious mutant phenotype in a rearrangement that probably disrupts cpn-1.	CalPoNin	[KOG2046] Calponin
F44C4.3	39.7218	0	0	11	cpr-4	cpr-4 encodes a cathepsin B-like cysteine protease expressed at all life stages.	Cysteine PRotease related	[KOG1543] Cysteine proteinase Cathepsin L
F45E4.2	4.91888	0	0	26	plp-1	plp-1 encodes a protein containing three PUR repeats that has similarity to the mammalian transcription factor pur alpha; plp-1 is required for embryonic development, development of the pharynx, and formation of the intestine; PLP-1 interacts with double-stranded DNA and specifically, with a Lef-1 binding site within the end-1 promoter; PLP-1 DNA binding is regulated by phosphorylation.	Pur alpha Like Protein	[KOG3074] Transcriptional regulator of the PUR family, single-stranded-DNA-binding
F45G2.2	2.13827	0	7.85255	7	myo-6		MYOsin heavy chain structural genes	[KOG0161] Myosin class II heavy chain
F45H10.2	0	0	4.23093	6	F45H10.2			[KOG4116] Ubiquinol cytochrome c reductase, subunit QCR8
F46A9.5	9.30405	0	0	19	skr-1	The skr-1 gene encodes a homolog of Skp1 in S. cerevisiae that is required for the restraint of cell proliferation, progression through the pachytene stage of meiosis, and the formation of bivalent chromosomes at diakinesis.	SKp1 Related (ubiquitin ligase complex component)	[KOG1724] SCF ubiquitin ligase, Skp1 component
F46B3.5	123.157	0	0	3	grd-2	grd-2 encodes a hedgehog-like protein, with (from N- to C-terminus) a signal sequence, four Ground domains, an short region of low-complexity sequence, and a Hint/Hog domain; the Hint/Hog domain is predicted to cut GRD-2 into two halves and then covalently link cholesterol to the C-terminus of the Ground domain; the four N-terminal Ground domains are predicted to form one or more cysteine-crossli…	GRounDhog (hedgehog-like family)	[KOG3638] Sonic hedgehog and related proteins | [LSE3909] Unnamed protein
F46B6.7	69.3971	0	0	6	ztf-7		Zinc finger putative Transcription Factor family	[KOG2482] Predicted C2H2-type Zn-finger protein
F46H5.3	0	0	2.03573	33	F46H5.3			[KOG3581] Creatine kinases
F47B10.1	9.00597	0	0	27	suca-1		SUCcinyl-CoA ligase, ATP-specific, beta subunit	[KOG2799] Succinyl-CoA synthetase, beta subunit
F47B7.7	0	0	207.091	4	F47B7.7	F47B7.7 encodes a novel protein conserved amongst nematode species.
F47D12.4	196.007	0	0	3	hmg-1.2		HMG	[KOG0381] HMG box-containing protein
F48E8.5	2.63308	0	0	29	paa-1	paa-1 encodes the sole C. elegans homolog of PR65, the structural subunit of protein phosphatase 2A (PP2A); paa-1 is an essential gene, required in RNAi assays for embryonic viability, fertility, and cuticular integrity; PAA-1 protein physically interacts with LET-92, the PP2A catalytic subunit, and with RSA-1, a PP2A regulatory subunit; PAA-1 also physically interacts with SMG-5; PAA-1 localizes…	Phosphatase 2A regulatory A subunit	[KOG0211] Protein phosphatase 2A regulatory subunit A and related proteins
F49C12.11	45.1181	0	0	8	F49C12.11			[KOG4766] Uncharacterized conserved protein
F49C12.7	26.2056	0	0	10	F49C12.7			[TWOG0192] Predicted small molecule kinase
F49C12.8	6.06417	0	0	22	rpn-7	rpn-7 is predicted to encode a non-ATPase subunit of the 19S regulatory complex of the proteasome that affects fertility and embryonic viability.	proteasome Regulatory Particle, Non-ATPase-like	[KOG0687] 26S proteasome regulatory complex, subunit RPN7/PSMD6
F49E2.5	44.3979	0	0	16	F49E2.5			[LSE0088] Uncharacterized protein
F52H3.6	27.2845	0	0	8	F52H3.6			[KOG0374] Serine/threonine specific protein phosphatase PP1, catalytic subunit
F53A3.3	2.56603	0	0	30	rps-22	rps-22 encodes a small ribosomal subunit S15a protein.	Ribosomal Protein, Small subunit	[KOG1754] 40S ribosomal protein S15/S22
F53A3.4	12.3229	0	0	5	pqn-41	The protein product of this gene is predicted to contain a glutamine/asparagine (Q/N)-rich ('prion') domain, by the algorithm of Michelitsch and Weissman (as of the WS77 release of WormBase, i.e., in wormpep77).	Prion-like-(Q/N-rich)-domain-bearing protein
F53F10.4	4.22419	0	0	9	unc-108	unc-108 encodes a small GTPase homologous to the Rab GTPases that function in endocytosis, membrane fusion, and vesicular trafficking events; unc-108 function is required in neurons for normal locomotion; unc-108 also functions in the removal of apoptotic cells, specifically it functions in engulfing cells for the recruitment and fusion of the lysosome to the phagosome; unc-108 is expressed in ne…	UNCoordinated	[KOG0098] GTPase Rab2, small G protein superfamily
F53G12.1	7.74151	0	0	8	rab-11.1	rab-11.1 encodes a small GTPase homologous to the Rab GTPases that function in endocytosis, membrane fusion, and vesicular trafficking events; RAB-11.1 activity is required for completion of the final stages of cytokinesis during early embryogenesis and for efficient uptake of yolk proteins during oocyte development; RAB-11.1 is also required for normal peripheral localization of nuclei in the sy…	RAB family	[KOG0087] GTPase Rab11/YPT3, small G protein superfamily
F53G12.7	78.9679	0	1.16964	9	col-45	col-45 encodes a cuticle collagen.	COLlagen	[KOG3544] Collagens (type IV and type XIII), and related proteins
F54A3.3	4.97898	0	0	30	cct-3	cct-3 encodes a putative gamma subunit of the eukaryotic cytosolic ('T complex') chaperonin, orthologous to human CCT3 (OMIM:600114); in early embryos, CCT-3 is required for normally fast microtubule elongation; CCT-3 is also required to repress SKN-1-dependent transcription of gst-4; in mass RNAi assays, CCT-3 is required for normal embryonic and larval viability, and for fertility.	Chaperonin Containing TCP-1	[KOG0364] Chaperonin complex component, TCP-1 gamma subunit (CCT3)
F54D11.1	1.77142	0	0	28	pmt-2	pmt-2 encodes an experimentally validated N-methyltransferase required for phosphocholine biosynthesis and viability; PMT-2 lacks known mammalian orthologs, but has orthologs in parasitic nematodes, fish, amphibians, echinoderms, plants, alveolata, and bacteria; PMT-2 is distantly paralogous to PMT-1; PMT-2 has a single C-terminal methyltransferase domain, unlike plant enzymes that have two tande…	Phosphoethanolamine MethylTransferase	[KOG1269] SAM-dependent methyltransferases
F54D8.3	10.2585	0	0	25	alh-1	alh-1 is orthologous to the human gene ALDEHYDE DEHYDROGENASE 2, MITOCHONDRIAL (ALDH2; OMIM:100650), in which a polymorphism can lead to acute ethanol intolerance.	ALdehyde deHydrogenase	[KOG2450] Aldehyde dehydrogenase
F54E2.4	14.3442	0	0	2	F54E2.4
F54F3.1	80.9291	0	0	6	nid-1	nid-1 encodes the single C.elegans homolog of the nidogen (entactin) protein; members of the nidogen protein family are structural components of basement membranes and are believed to connect laminin and collagen IV networks together; in C. elegans, nid-1 is not required for basement membrane assembly, however, nid-1 is required for the proper positioning of the longitudinal neurons and to direct…	NIDogen (basement membrane protein	[KOG1214] Nidogen and related basement membrane protein proteins | [KOG4291] Mucin/alpha-tectorin
F55C5.8	490.792	0	0	2	srpa-68		Signal Recognition PArticle	[KOG2460] Signal recognition particle, subunit Srp68
F55C7.7	8.05902	0	0	4	unc-73	unc-73 encodes a guanine nucleotide exchange factor (GNEF) similar to the Trio protein; UNC-73 is required for vulval morphogenesis, for the migration of QL, QR, CAN, and hypodermal P cells, the commissure outgrowth of D type motoneurons, and amphid axon outgrowth; UNC-73 has GNEF activity for both CED-10 and MIG-2 in vitro; the requirement for UNC-73 in P cell migration can be suppressed by tran…	UNCoordinated	[KOG0689] Guanine nucleotide exchange factor for Rho and Rac GTPases
F55H2.2	7.70829	0	0	22	vha-14	vha-14 encodes an ortholog of subunit D of the cytoplasmic (V1) domain of vacuolar proton-translocating ATPase (V-ATPase); VHA-14 is a predicted cytosolic rotor (stalk) component.	Vacuolar H ATPase	[KOG1647] Vacuolar H+-ATPase V1 sector, subunit D
F56A3.3	18.3297	0	0	4	npp-6	npp-6 encodes a protein with weak similarity to mouse nuclear pore complex protein Nup160, and affects embryonic and larval viability.	Nuclear Pore complex Protein	[KOG4521] Nuclear pore complex, Nup160 component
F56B3.5	9.23116	0	0	14	ech-5		Enoyl-CoA Hydratase	[KOG1679] Enoyl-CoA hydratase
F56C9.1	17.0771	0	0	19	gsp-2		GLC7 (yeast Glc Seven) like Phosphatase	[KOG0374] Serine/threonine specific protein phosphatase PP1, catalytic subunit
F56D1.3	5.61225	0	0	6	mrps-16		Mitochondrial Ribosomal Protein, Small	[KOG3419] Mitochondrial/chloroplast ribosomal protein S16
F56F11.4	2.85429	0	0	25	F56F11.4			[KOG0728] 26S proteasome regulatory complex, ATPase RPT6
F56H1.4	3.82671	0	0	26	rpt-5	rpt-5 encodes a triple A ATPase subunit of the 26S proteasome's 19S regulatory particle (RP) base subcomplex; RPT-5 is required for embryonic, larval, and germline development and by homology, is predicted to function in unfolding protein substrates and translocating them into the core proteolytic particle (CP) of the proteasome.	proteasome Regulatory Particle, ATPase-like	[KOG0652] 26S proteasome regulatory complex, ATPase RPT5
F57B9.10	2.58459	0	0	20	rpn-6.1	rpn-6.1 encodes a non-ATPase subunit of the 19S regulatory complex of the proteasome that affects adult viability, larval viability, embryonic viability, fertility, and osmoregulation.	proteasome Regulatory Particle, Non-ATPase-like	[KOG1463] 26S proteasome regulatory complex, subunit RPN6/PSMD11
F57B9.3	2.23007	0	0	27	F57B9.3			[KOG0327] Translation initiation factor 4F, helicase subunit (eIF-4A) and related helicases
F57H12.7	733.228	0	0	1	mec-17	mec-17 encodes an alpha-tubulin acetyltransferase; MEC-17 activity is required for maintaining the differentiated state of the touch receptor neurons, and hence the animal's touch sensitivity, during later stages of larval development; MEC-17 and W06B11.1 function redundantly for acetylation of K40 on MEC-12 alpha-tubulin; mec-17 is expressed solely in the touch receptor cells from late embryogen…	MEChanosensory abnormality	[KOG4601] Uncharacterized conserved protein
F58A6.9	0	0	0.734878	21	F58A6.9
F58B3.5	6.27808	0	0	24	mars-1	mrs-1 encodes a predicted cytoplasmic methionyl-tRNA synthetase (MetRS), a class I aminoacyl-tRNA synthetase that catalyzes the attachment of methionine to its cognate tRNA and is thus required for protein biosynthesis; MRS-1 is essential for embryogenesis and required also for a normal rate of postembryonic growth.	Methionyl Amino-acyl tRNA Synthetase	[KOG1247] Methionyl-tRNA synthetase | [KOG2241] tRNA-binding protein
F58D5.1	28.0353	0	0	17	hrp-2		human HnRNP A1 homolog	[KOG0117] Heterogeneous nuclear ribonucleoprotein R (RRM superfamily)
F59A2.1	21.5825	0	0	21	npp-9		Nuclear Pore complex Protein	[KOG0864] Ran-binding protein RANBP1 and related RanBD domain proteins
F59B1.2	15.4726	0	0	14	F59B1.2
H15N14.1	31.9943	0	0	7	adr-1	adr-1 encodes, through alternative splicing, at least five isoforms of an adenosine deaminase that acts on RNA (ADAR); ADARs are RNA-editing enzymes that deaminate adenosines to create inosines in double-stranded RNA (dsRNA); adr-1 is expressed in embryos, most or all neurons (e.g., sensory neurons and cilia, the ventral nerve cord, motor neurons and interneurons) and in the developing (but not t…	Adenosine Deaminase acting on RNA	[KOG2777] tRNA-specific adenosine deaminase 1
H15N14.2	14.4151	0	0	16	nsf-1		NSF (N-ethylmaleimide sensitive secretion factor) homolog	[KOG0741] AAA+-type ATPase
H19N07.3	7.98888	0	0	5	H19N07.3
H20J04.8	72.9541	0	0	4	mog-2	mog-2 encodes a U2 snRNP protein that functions as a component of a ubiquitous machinery used for the sperm/oocyte switch during hermaphrodite germline development; mog-2 is defined by a single mutation that results in masculinization of the germ line at 25 degrees C, and maternal-effect embryonic and larval lethality at 15 degrees C; genetic epistasis tests indicate that mog-2, like other mog lo…	Masculinisation Of Germline
H27M09.2	4.62941	0	0	9	rpb-5	H27M09.2 encodes the C.elegans ortholog of RPB5 which, in eukaryotes, is a key, shared component of all three nuclear RNA polymerases; RNAi experiments indicate that H27M09.2 gene activity is required for fertility and for embryonic development.	RNA Polymerase II (B) subunit	[KOG3218] RNA polymerase, 25-kDa subunit (common to polymerases I, II and III)
H34C03.2	66.5537	0	0	5	H34C03.2			[KOG1870] Ubiquitin C-terminal hydrolase
H39E23.1	123.498	0	0	3	par-1	par-1 encodes a serine-threonine kinase; maternally provided PAR-1 is essential for establishing early embryonic polarity; PAR-1 is present in the cytoplasm and in the cell cortex and asymmetrically localized to the posterior cortex of late one-cell stage embryos; PAR-1 is continuously asymmetrically localized to the P lineage (germline blastomeres) at each subsequent division, and evenly distrib…	abnormal embryonic PARtitioning of cytoplasm	[KOG0586] Serine/threonine protein kinase
K01D12.6	148.902	0	0	6	K01D12.6			[KOG3831] Uncharacterized conserved protein
K01G5.4	6.06428	0	0	31	ran-1	ran-1 encodes the C. elegans Ran GTPase ortholog; ran-1 activity is essential for proper mitotic spindle formation, effective connection between centrosomes and the male pronucleus, nuclear envelope assembly after cell division, and oocyte meiotic maturation; in regulating nuclear envelope dynamics, ran-1 appears to function upstream of MEL-28 by regulating its localization to the nuclear periphe…	associated with RAN (nuclear import/export) function	[KOG0096] GTPase Ran/TC4/GSP1 (nuclear protein transport pathway), small G protein superfamily
K02F2.3	61.5741	0	0	5	teg-4		Tumorous Enhancer of Glp-1(gf)	[KOG1898] Splicing factor 3b, subunit 3
K02F3.9	37.7108	0	0	1	K02F3.9
K04H4.1	0	0	17.9791	10	emb-9	emb-9 encodes the alpha-1 chain of Type IV basement membrane collagen most closely equivalent to human COL4A1 (OMIM:120130) on the basis of biological function; EMB-9 forms heterotrimeric Type IV collagen with LET-2, the alpha-2-like chain, and is required for the assembly and/or secretion of LET-2; EMB-9 is essential for embryonic morphogenesis, particularly epidermal elongation, and for larval …	abnormal EMBroygenesis	[KOG3544] Collagens (type IV and type XIII), and related proteins
K05C4.1	33.7914	0	0	8	pbs-5		Proteasome Beta Subunit	[KOG0175] 20S proteasome, regulatory subunit beta type PSMB5/PSMB8/PRE2
K05F1.7	0	0	0.702225	22	msp-63	msp-63 encodes a protein that belongs to a family of proteins called the Major Sperm Proteins (MSPs) that is conserved in nematodes; this family consists of closely related, small, basic proteins that make up 15% of sperm protein; this multigene family consists of over fifty genes, including many pseudogenes; MSPs are involved in both extracellular signaling and cytoskeletal functions during repr…	Major Sperm Protein	[LSE0579] Major sperm protein domain
K07C5.4	5.12901	0	0	28	K07C5.4			[KOG2573] Ribosome biogenesis protein - Nop56p/Sik1p
K07D4.3	4.94531	0	0	22	rpn-11	rpn-11 encodes a predicted non-ATPase subunit of the 19S regulatory complex of the proteasome that affects adult viability, osmoregulation, embryonic viability, and movement; interacts with itself, RPN-9, and F55A11.3, based on yeast two-hybrid assays.	proteasome Regulatory Particle, Non-ATPase-like	[KOG1555] 26S proteasome regulatory complex, subunit RPN11
K07D8.1	0	0	3.59969	9	mup-4	The mup-4 gene encodes a novel transmembrane protein required for junctional attachments between hypodermis and muscle, and between the apical epithelial surface and the cuticular matrix.	MUscle Positioning	[KOG1217] Fibrillins and related proteins containing Ca2+-binding EGF-like domains
K07E12.1	3.30249	0	2.4956	14	dig-1	dig-1 encodes a giant member of the immunoglobulin superfamily; dig-1 functions cell non-autonomously to mediate axon fasciculation and maintenance of cell body position within ganglia; dig-1 is also required for proper placement of the gonad; dig-1 is initially expressed in the developing embryonic gut and then expressed by a number of different muscle cells, including the body wall, head, vulva…	DIsplaced Gonad
K07E8.3	83.3018	0	0	5	sdz-24		SKN-1 Dependent Zygotic transcript	[KOG0851] Single-stranded DNA-binding replication protein A (RPA), large (70 kD) subunit and related ssDNA-binding proteins
K07H8.10	212.434	0	0	4	K07H8.10
K08C7.3	38.6095	0	2.44134	22	epi-1	epi-1 encodes one of two C. elegans laminin alpha chains; epi-1 affects oogenesis due to its affect on gonad development, and also affects cell migrations, axon extension and GABAergic defasciculation, morphology of the VD and DD motor neurons, body morphology, locomotion, gonad sheath epithelialization, body muscle structure, and germ cell proliferation.	abnormal EPIthelia	[KOG1836] Extracellular matrix glycoprotein Laminin subunits alpha and gamma
K08D10.3	7.6829	0	0	4	rnp-3	rnp-3 encodes the small nuclear ribonucleoprotein (snRNP)-associated protein RNP-3/U2B''; genetically, rnp-3 appears to function redundantly with rnp-2/U1A: loss of rnp-3 activity alone results in low levels of embryonic and total lethality, while animals doubly mutant for rnp-3 and rnp-2/U1A show much higher levels of embryonic and total lethality; in addition, animals doubly mutant for SAP-1/U2…	RNP (RRM RNA binding domain) containing	[KOG4206] Spliceosomal protein snRNP-U1A/U2B
K08D12.1	3.94335	0	0	11	pbs-1	pbs-1 encodes a protease subunit with highest similarity to vertebrate proteasome subunit beta type 6 that affects fertility, embryonic viability, locomotion, and larval viability	Proteasome Beta Subunit	[KOG0174] 20S proteasome, regulatory subunit beta type PSMB6/PSMB9/PRE3
K08E3.4	21.7724	0	0	1	dbn-1		DreBriN 1/DreBriN-like (where Drebrin is from Developmentally REgulated BRaIN protein) family homolog	[KOG3655] Drebrins and related actin binding proteins
K08F4.2	16.0367	0	0	21	gtbp-1		ras-Gtpase-activating protein SH3 (Three) domain-Binding Protein	[KOG0116] RasGAP SH3 binding protein rasputin, contains NTF2 and RRM domains
K08F4.8	0	0	1.02227	18	msp-38	msp-38 encodes a member of the major sperm protein family; msp-38 has a C. briggsae homolog as predicted by the Wobble Bulk Aware Bulk Aligner (WABA).	Major Sperm Protein	[LSE0579] Major sperm protein domain
K08H10.1	66.2651	0	0	20	lea-1	The lea-1 gene encodes a protein that is predicted to be hydrophilic and heat-resistant, and that might participate in anhydrobiosis.	plant Late Embryo Abundant (LEA) related	[KOG4744] Uncharacterized conserved protein
K10B3.7	0	0	0.954928	33	gpd-3	gpd-3 encodes a predicted glyceraldehyde 3-phosphate dehydrogenase that affects embryonic viability; GPD-3 interacts with LIN-2 in two-hybrid assays.	GPD (Glyceraldehyde 3-Phosphate Dehydrogenase)	[KOG0657] Glyceraldehyde 3-phosphate dehydrogenase
K10B3.8	0	0	0.954928	33	gpd-2	gpd-2 encodes one of four C. elegans glyceraldehyde-3-phosphate dehydrogenases (GAPDHs); by homology, GPD-2 is predicted to reversibly catalyze the oxidation and phosphorylation of glyceraldehyde-3-phosphate to 1,3-diphosphoglycerate during glycolysis; in C. elegans, GPD-2 and GPD-3 constitute the major GAPDH isoenzymes and are expressed at highest levels during postembryonic development, primari…	GPD (Glyceraldehyde 3-Phosphate Dehydrogenase)	[KOG0657] Glyceraldehyde 3-phosphate dehydrogenase
K10C3.2	15.0805	0	0	2	ensa-1	ensa-1 encodes the C. elegans ortholog of alpha-endosulfine, a conserved family of cAMP-regulated phosphoproteins; loss of ensa-1 activity results in viable and fertile animals with only slight cell cycle delays in the embryonic blastomeres AB and P1; when expressed in Xenopus oocytes, however, a phosphomimetic ENSA-1 mutant is able to suppress activity of the PP2A/B55 phosphatase.	ENdoSulfine Alpha	[KOG4076] Regulator of ATP-sensitive K+ channels Alpha-endosulfine/ARPP-19 and related cAMP-regulated phosphoproteins
K10D11.7	21.7724	0	0	1	K10D11.7
K11C4.5	11.1551	0	0	2	unc-68	unc-68 encodes a ryanodine receptor ortholog that is expressed in body-wall muscle cells and is required for normal body tension and locomotion; unc-68 mutants are flaccid, sluggish, and resistant to ryanodine, but have normal muscle ultrastructure; UNC-68 is dispensable for excitation-contraction coupling itself, but may amplify its calcium signals; the unc-68/kra-1(kh30) mutation is an S1444N s…	UNCoordinated
K11E8.1	27.0936	0	0	12	unc-43	unc-43 encodes the C. elegans ortholog of type II calcium/calmodulin-dependent protein kinase (CaMKII); unc-43 activity is required for a number of processes, including locomotion, neuronal cell fate specification and regulation of synaptic density, egg laying, defecation, and meiotic maturation; in regulating some of these processes, unc-43 acts in concert with MAPKKK and G protein signaling pat…	UNCoordinated	[KOG0033] Ca2+/calmodulin-dependent protein kinase, EF-Hand protein superfamily
K11G9.6	91.4641	0	0	5	mtl-1	mtl-1 encodes one of two C. elegans metallothioneins, small, cysteine-rich, metal-binding proteins; MTL-1 functions in metal detoxification and homeostasis and in stress adaptation; in addition, mtl-1 plays a role in regulating growth and fertility; mtl-1 is constitutively expressed in the terminal bulb of the pharynx and expression is induced in larval intestinal cells following exposure to cadm…	MeTaLlothionein	[KOG4738] Predicted metallothionein
LLC1.2	0	0	6.59061	16	LLC1.2			[LSE0547] Uncharacterized protein
M01B12.4	561.899	0	0	1	M01B12.4
M01D7.6	12.8747	0	0	2	emr-1	emr-1 gene encodes a homolog of the human integral nuclear membrane protein emerin ; EMR-1 belongs to a family of proteins sharing the LEM-domain (LAP2-Emerin-MAN1 domain) that are generally conserved in metazoa and bind to lamin; EMR-1, along with another LEM-domain protein, LEM-2 is required for larval development, normal life-span, nuclear envelope and chromatin organization, chromosome segreg…	human EMeRin homolog	[TWOG0203] Thymopoietin
M01E11.5	18.4787	0	0	13	cey-3	cey-3 encodes a protein with a cold-shock/Y-box domain; CEY-3 associates with CGH-1, CEY-2, and CEY-4 in cytoplasmic particles of the gonad and early embryo.	C. Elegans Y-box	[KOG3070] Predicted RNA-binding protein containing PIN domain and invovled in translation or RNA processing
M01E11.7	0	0	85.172	7	tag-163		Temporarily Assigned Gene name	[KOG1930] Focal adhesion protein Tensin, contains PTB domain
M01F1.2	13.5142	0	1.45335	24	rpl-16	rpl-16 encodes a large ribosomal subunit L13a protein.	Ribosomal Protein, Large subunit	[KOG3204] 60S ribosomal protein L13a
M01H9.3	9.6776	0	0	3	M01H9.3			[LSE4011] Unnamed protein
M03A8.1	6.36113	0	0	23	dhs-28	dhs-28 encodes an ortholog of human 17-BETA-HYDROXYSTEROID DEHYDROGENASE 4 (HSD17B4; OMIM:601860, mutated in D-bifunctional protein deficiency), which contains a C-terminal SCP-2 sterol transfer domain; the deletion allele dhs-28(ok450) is superficially wild-type.	DeHydrogenases, Short chain	[TWOG0153] 17-beta-hydroxysteroid dehydrogenase
M03F4.7	4.05682	0	0	10	calu-1		CALUmenin (calcium-binding protein) homolog	[KOG4223] Reticulocalbin, calumenin, DNA supercoiling factor, and related Ca2+-binding proteins of the CREC family (EF-Hand protein superfamily)
M05D6.3	3.26958	0	2.47073	8	M05D6.3			[KOG0789] Protein tyrosine phosphatase
M05D6.8	21.7724	0	0	1	M05D6.8
M110.4	52.7902	0	0	21	ifg-1	ifg-1 encodes, by alternative splicing, two orthologs of the translation initiation factor 4F, ribosome/mRNA-bridging subunit (eIF-4G); by homology, IFG-1 is predicted to function in poly(A) tail-dependent translation initiation; loss of ifg-1 activity in adult animals extends lifespan.	Initiation Factor 4G (eIF4G) family	[KOG0401] Translation initiation factor 4F, ribosome/mRNA-bridging subunit (eIF-4G)
M117.3	2.91728	0	0	11	M117.3	M117.3 can encode a protein with similarity to the C-terminal half of the 14-3-3 proteins PAR-5 and FTT-2, beginning in predicted alpha helix five and continuing through the ends of the proteins; loss of M117.3 activity via large-scale RNAi results in no obvious abnormalities.		[KOG0841] Multifunctional chaperone (14-3-3 family)
M163.3	16.5785	0	0	16	his-24	his-24 encodes one of eight C. elegans H1 linker histones; HIS-24, along with the histone deacetylase SIR-2.1 and the Enhancer of zeste E(Z) ortholog MES-2, plays a key role in heterochromatin regulation and thus, in regulation of fertility and embryonic development; specifically, HIS-24 and SIR-2.1 are essential for maintenance of the histone H3K27me3 mark at subtelomeric regions in the C. elega…	HIStone	[KOG4012] Histone H1
M18.7	9.50408	0	0	5	aly-3	aly-3 encodes an RRM motif-containing protein orthologous to human THOC4 (OMIM:604171), and paralogous to ALY-1 and ALY-2; by orthology, ALY-3 is thought to promote recruitment of mRNA export factor to mRNAs; however, ALY-3 has no grossly obvious function in four-way RNAi assays of ALY-1/-3 and W04D2.6, and aly-3(RNAi) had no obvious effect on nuclear retention of tra-2 mRNA in the absence of TRA…	Ref/ALY RNA export adaptor family	[KOG0533] RRM motif-containing protein
M195.1	0	0	1.18767	7	col-77	col-77 encodes a cuticular collagen; as loss of col-77 activity via RNAi screens results in no obvious defects, the precise role of col-77 in C. elegans development and/or behavior is not yet known.	COLlagen	[KOG3544] Collagens (type IV and type XIII), and related proteins
M57.2	157.873	0	0	3	M57.2			[KOG0529] Protein geranylgeranyltransferase type II, alpha subunit
MTCE.31	0	0	2.27003	14	ctc-2	The ctc-2 gene resides on the mitochondrial chromosome, and encodes the protein cytochrome c oxidase subunit 2; cytochrome c oxidase is the component of the respiratory chain that catalyzes the reduction of oxygen to water; CTC-2 is one of the 3 subunits (1-3) that forms the functional core of the enzyme complex.	mitochondrial genome encoded CyTochrome C oxidase subunit homolog	[KOG4767] Cytochrome c oxidase, subunit II, and related proteins
PAR2.1	48.5059	0	0	14	mtss-1		MiTochondrial Single Stranded DNA binding protein	[KOG1653] Single-stranded DNA-binding protein
R01H10.3	314.274	0	0	3	cor-1	The cor-1 gene encodes an ortholog of the actin-binding protein coronin.	CORonin	[KOG0303] Actin-binding protein Coronin, contains WD40 repeats
R04F11.2	0	0	2.16549	15	R04F11.2			[KOG4326] Mitochondrial F1F0-ATP synthase, subunit e
R05D3.6	0	0	2.22171	9	R05D3.6	R05D3.6 encodes the epsilon subunit of the soluble, catalytic F1 portion of ATP synthase (mitochondrial respiratory chain [MRC] complex V); RNAi experiments indicate that loss of R05D3.6 activity has minor effects on growth rate.		[KOG3495] Mitochondrial F1F0-ATP synthase, subunit epsilon/ATP15
R05D3.7	12.7106	0	0	21	unc-116	unc-116 encodes a kinesin-1 heavy chain ortholog; UNC-116 is predicted to function as an anterograde microtubule-based motor and its activity is required for transport and localization of synaptic vesicle components and thus for normal locomotion and larval development; in addition, unc-116 is required for normal early translocation of the meiotic spindle to the oocyte cortex, cortical positionin…	UNCoordinated	[KOG0240] Kinesin (SMY1 subfamily)
R05F9.10	24.5709	0	0	20	sgt-1		Small Glutamine-rich Tetratrico repeat protein	[KOG0553] TPR repeat-containing protein
R06C1.4	0	0	3.41922	11	R06C1.4			[KOG0108] mRNA cleavage and polyadenylation factor I complex, subunit RNA15
R06F6.9	18.6564	0	0	11	ech-4	acbp-2/ech-4 encodes a highly conserved protein containing a functional acyl-CoA-binding binding domain required for protein stability and ligand binding; previously described as containing an enoyl-CoA hydratase/isomerase (ECH) domain and a predicted N-terminal mitochondrial targeting signal; loss of ACBP-2/ECH-4 function affects B-oxidation of unsaturated fatty acids in vivo; in acbp-2 mutants …	Enoyl-CoA Hydratase	[KOG0016] Enoyl-CoA hydratase/isomerase | [KOG0817] Acyl-CoA-binding protein
R07E5.2	23.7311	0	0	22	prdx-3	prdx-3 encodes one of two C. elegans typical 2-Cys peroxiredoxins, peroxidase enzymes that reduce hydrogen peroxide and contribute to the oxidative-stress response of multicellular organisms.	PeRoxireDoXin	[KOG0852] Alkyl hydroperoxide reductase, thiol specific antioxidant and related enzymes
R08C7.3	20.8831	0	0	16	htz-1	htz-1 encodes the C. elegans ortholog of the H2A.Z histone variant; htz-1 is an essential gene and during development, HTZ-1 functions with the PHA-4/FoxA transcription factor and the MYS-1/TIP60-SSL-1/SWR1 remodeling complex to regulate gene expression during pharyngeal (foregut) organogenesis; a YFP::HTZ-1 fusion protein localizes to pharyngeal gene promoters at the onset of transcription, in a…	HisTone variant H2AZ homolog	[KOG1757] Histone 2A
R09H10.5	0	0	2.20427	15	R09H10.5
R119.4	34.5729	0	0	11	pqn-59	pqn-59 encodes a protein containing a glutamine/asparagine (Q/N)-rich domain and similarity to the vertebrate ubiquitin-associated proteins UBAP2 and UBAP2L; microarray experiments indicate that pqn-59 is expressed maternally and embryonically and in situ hybridization studies show that pqn-59 mRNA exhibits strong germline expression; loss of pqn-59 activity via RNAi in a wild-type background res…	Prion-like-(Q/N-rich)-domain-bearing protein
R11A5.4	2.22896	0	0	32	pck-2	R11A5.4 is one of three C. elegans genes that encode proteins with similarity to phosphoenolpyruvate carboxykinase (PEPCK); by similarity, the products of R11A5.4 are predicted to function in gluconeogenesis.	Phosphoenolypyruvate CarboxyKinase	[KOG3749] Phosphoenolpyruvate carboxykinase
R12E2.3	6.52413	0	0	24	rpn-8		proteasome Regulatory Particle, Non-ATPase-like	[KOG1556] 26S proteasome regulatory complex, subunit RPN8/PSMD7
R144.7	22.1508	0	0	9	larp-1	larp-1 encodes an La-related protein containing an La RNA-binding motif and a conserved LARP1 domain; loss of larp-1 activity results in defective oogenesis, which is suppressed by loss of function mutations in Ras-MAPK signaling components, suggesting that in the germline, LARP-1 functions to negatively regulate Ras-MAPK pathway activity; as LARP-1 binds RNA homopolymers in vitro and larp-1 muta…	LARP (RNA binding La related protein) homolog
T01C3.6	4.30113	0	0	31	rps-16	rps-16 encodes a small ribosomal subunit S16 protein.	Ribosomal Protein, Small subunit	[KOG1753] 40S ribosomal protein S16
T01C8.1	4.58176	0	0	9	aak-2	aak-2 encodes one of two C. elegans homologs of the catalytic alpha subunit of AMP-activated protein kinases (AMPKs); in C. elegans, aak-2 functions downstream of environmental stressors, energy level signals (AMP:ATP ratio), and daf-2-mediated insulin signaling to positively regulate adult lifespan; in regulating lifespan, aak-2 likely acts in parallel with daf-16/FOXO; aak-2 activity is also re…	AMP-Activated Kinase	[KOG0583] Serine/threonine protein kinase
T01G1.3	128.015	0	0	8	sec-31		yeast SEC homolog	[KOG0307] Vesicle coat complex COPII, subunit SEC31
T02G5.9	5.37917	0	0	23	kars-1		lysyl(K) Amino-acyl tRNA Synthetase	[KOG1885] Lysyl-tRNA synthetase (class II)
T03E6.7	2.40114	0	1.28303	32	cpl-1	cpl-1 encodes a member of the cathepsin L-like cysteine protease family required for embryonic viability and normal growth; expressed in eggshells and throughout early embryos, accumulates in intestinal cells during late embryogenesis, and expressed in the cuticle, gonad, and pharynx later in development.	CathePsin L family	[KOG1543] Cysteine proteinase Cathepsin L
T04C10.2	569.461	0	0	1	epn-1		EPsiN (endocytic protein) homolog	[KOG2056] Equilibrative nucleoside transporter protein
T04D1.3	27.594	0	0	8	unc-57	unc-57 encodes an ortholog of endophilin A that is required for synaptic vesicle endocytosis; UNC-57 is expressed in all neurons, at synapses and neuromuscular junctions, and (weakly) in the spermetheca; like other endophilins, UNC-57 has a large BAR domain, an N-terminal coiled-coil domain within the BAR domain, and a C-terminal SH3 domain; UNC-57 protein is necessary for proper localization of …	UNCoordinated	[KOG1118] Lysophosphatidic acid acyltransferase endophilin/SH3GL, involved in synaptic vesicle formation
T05A7.4	30.3267	0	0	14	hmg-11		HMG
T05C12.7	2.07313	0	0	30	cct-1	cct-1 encodes a putative alpha subunit of the eukaryotic cytosolic ('T complex') chaperonin, orthologous to human TCP1 (OMIM:186980), and required for normal pronuclear-centrosome rotation, positioning of the mitotic spindle, meiosis, and distal tip cell migration; CCT-1 is also required to repress SKN-1-dependent transcription of gst-4, and for fertility and viability; CCT-1 is expressed in larv…	Chaperonin Containing TCP-1	[KOG0360] Chaperonin complex component, TCP-1 alpha subunit (CCT1)
T05D4.1	23.8578	0	0	30	aldo-1	aldo-1 is orthologous to the human gene ALDOLASE A, FRUCTOSE-BISPHOSPHATE (ALDOA; OMIM:103850), which when mutated leads to aldolase A deficiency.	ALDOlase (fructose bisphosphate aldolase)	[KOG1557] Fructose-biphosphate aldolase
T05E11.3	3.67445	0	0	30	enpl-1	enpl-1 encodes the C. elegans ortholog of the Hsp90 family member and endoplasmic reticulum (ER) chaperone GRP94/GP96; loss of enpl-1 activity via RNAi results in slow growth, larval arrest, uncoordinated locomotion, and weak endocytosis defects; in addition, loss of enpl-1 expression results in an increase in hsp-4 expression, revealing compensatory regulation amongst ER chaperones; an enpl-1::g…	ENdoPLasmin homolog	[KOG0020] Endoplasmic reticulum glucose-regulated protein (GRP94/endoplasmin), HSP90 family
T05F1.6	140.693	0	0	4	hsr-9	hsr-9 encodes a protein containing a BRCT (BRCA 1 C terminus) domain that is found in proteins that regulate the cell cycle checkpoint in response to DNA damage; HSR-9 activity is required for a normal response to DNA damage caused by gamma-irradiation; loss of HSR-9 function via RNA-mediated interference after gamma-irradiation results in defects in mitotic cell cycle arrest, reduction of apopto…		[KOG3548] DNA damage checkpoint protein RHP9/CRB2/53BP1
T06D8.8	3.44597	0	0	26	rpn-9	rpn-9 is predicted to encode a non-ATPase subunit of the 19S regulatory complex of the proteasome that that affects body morphology, embryonic viability, locomotion, larval viability, fertility, and growth; interacts with RPN-11 in yeast two-hybrid assays.	proteasome Regulatory Particle, Non-ATPase-like	[KOG2908] 26S proteasome regulatory complex, subunit RPN9/PSMD13
T06E4.11	0	0	522.435	1	pqn-63	The protein product of this gene is predicted to contain a glutamine/asparagine (Q/N)-rich ('prion') domain, by the algorithm of Michelitsch and Weissman (as of the WS77 release of WormBase, i.e., in wormpep77).	Prion-like-(Q/N-rich)-domain-bearing protein
T06E4.12	0	0	273.027	2	T06E4.12
T06E4.14	0	0	849.285	1	T06E4.14
T07A5.1	0	0	16.4528	1	T07A5.1
T07H6.3	0	0	1.67961	7	col-166		COLlagen	[KOG3544] Collagens (type IV and type XIII), and related proteins
T08A11.2	125.308	0	0	4	T08A11.2	T08A11.2 encodes the C. elegans ortholog of splicing factor 3b subunit 1, also known as SAP155; by homology, the product of T08A11.2 is predicted to be a component of the U2 snRNP that is required for pre-mRNA splicing; large-scale RNAi assays indicate that T08A11.2 activity is essential for a number of processes including embryonic development, normal adult lifespan, vulval morphogenesis, locomo…		[KOG0213] Splicing factor 3b, subunit 1
T08B2.9	12.1019	0	0	11	fars-1	frs-1 encodes a predicted phenylalanyl-t-RNA synthetase.	Phenylalanyl Amino-acyl tRNA Synthetase	[KOG2784] Phenylalanyl-tRNA synthetase, beta subunit
T08H10.1	28.9059	0	0	15	T08H10.1			[KOG1577] Aldo/keto reductase family proteins
T09F3.3	0	0	0.551328	33	gpd-1	gpd-1 encodes one of four C. elegans glyceraldehyde-3-phosphate dehydrogenases (GAPDHs); by homology, GPD-1 is predicted to reversibly catalyze the oxidation and phosphorylation of glyceraldehyde-3-phosphate to 1,3-diphosphoglycerate during glycolysis; GPD-1 is required for embryogenesis, normal body morphology, and gonad development; in C. elegans, GPD-1 and GPD-4 constitute the minor GAPDH isoe…	GPD (Glyceraldehyde 3-Phosphate Dehydrogenase)	[KOG0657] Glyceraldehyde 3-phosphate dehydrogenase
T10B5.5	3.0266	0	0	30	cct-7	cct-7 encodes a putative eta subunit of the eukaryotic cytosolic ('T complex') chaperonin, orthologous to human CCT7 (OMIM:605140); CCT-7 is expressed in most, if not all, tissues; in mass RNAi assays, CCT-7 is required for normal transgene repression and subcellular localization, embryonic and larval viability, fertility, vulval development, and normal locomotion.	Chaperonin Containing TCP-1	[KOG0361] Chaperonin complex component, TCP-1 eta subunit (CCT7)
T10E10.1	0	0	1.18767	7	col-168		COLlagen	[KOG3544] Collagens (type IV and type XIII), and related proteins
T10E10.2	0	0	1.01452	8	col-167		COLlagen	[KOG3544] Collagens (type IV and type XIII), and related proteins
T10E10.5	0	0	1.18767	7	col-169		COLlagen
T10E10.6	0	0	1.18767	7	col-170		COLlagen
T10E10.7	0	0	1.18767	7	col-171		COLlagen
T12D8.5	66.8559	0	0	6	T12D8.5
T12D8.8	6.52133	0	0	22	hip-1		Hsp-70 Interacting Protein homolog	[KOG1308] Hsp70-interacting protein Hip/Transient component of progesterone receptor complexes and an Hsp70-binding protein
T13B5.4	0	0	1.18767	7	col-40	col-40 encodes a cuticle collagen protein that belongs to the col-6 cuticle collagen family; col-40 transcript is present in L1 larvae and at the L2d-dauer molt.	COLlagen	[KOG3544] Collagens (type IV and type XIII), and related proteins
T14G10.8	21.7724	0	0	1	T14G10.8
T16G1.11	6.28579	0	0	6	eif-3.K	eif-3.k encodes the C. elegans ortholog of eukaryotic translation initiation factor 3 subunit k; by homology, EIF-3.K is predicted to function as part of the eIF3 translation initiation complex; in C. elegans eif-3.k activity is also required cell autonomously for positive regulation of ced-3-mediated apoptosis; EIF-3.K is expressed ubiquitously in embryos and larvae and is localized to the cytop…	Eukaryotic Initiation Factor	[KOG3252] Uncharacterized conserved protein
T19B4.2	461.886	0	0	1	npp-7		Nuclear Pore complex Protein	[KOG0845] Nuclear pore complex, Nup98 component (sc Nup145/Nup100/Nup116)
T20G5.1	4.64207	0	0	33	chc-1	chc-1 encodes the C. elegans clathrin heavy chain ortholog; loss of chc-1 activity via RNAi results in defects in receptor-mediated yolk endocytosis and thus, embryonic lethality.	Clathrin Heavy Chain	[KOG0985] Vesicle coat protein clathrin, heavy chain
T20G5.2	3.29902	0	0	33	cts-1	cts-1 encodes a citrate synthase; by homology, CTS-1 is predicted to function in the citric acid cycle to catalyze the formation of citrate from oxaloacetate and acetyl-CoA; cts-1 is required for embryonic development.	CiTrate Synthase	[KOG2617] Citrate synthase
T20H4.3	2.33481	0	0	23	pars-1	prs-1 encodes a predicted cytoplasmic prolyl-tRNA synthetase (ProRS), a class II aminoacyl-tRNA synthetase that catalyzes the attachment of proline to its cognate tRNA and is thus required for protein biosynthesis; PRS-1 is required for embryonic, germline, and postembryonic development.	Prolyl Amino-acyl tRNA Synthetase	[KOG4163] Prolyl-tRNA synthetase
T21B10.2	13.9645	0	0	34	enol-1	enol-1 is orthologous to human ENOLASE 1 (also CRYSTALLIN, TAU; ENO1; OMIM:172430), which when mutated leads to spherocytic red cell enolase deficiency.	ENOLase	[KOG2670] Enolase
T21B10.7	15.4493	0	0	29	cct-2	cct-2 encodes a putative beta subunit of the eukaryotic cytosolic ('T complex') chaperonin, orthologous to human CCT2 (OMIM:605139); CCT-2 is expressed in most, if not all, tissues; CCT-2 represses SKN-1-dependent transcription of gst-4; CCT-2 is expressed in touch receptor neurons in a MEC-3-dependent fashion; in mass RNAi assays, CCT-2 is required for normal transgene repression and subcellular…	Chaperonin Containing TCP-1	[KOG0363] Chaperonin complex component, TCP-1 beta subunit (CCT2)
T21B4.2	0	0	1.18767	7	col-85		COLlagen	[KOG3544] Collagens (type IV and type XIII), and related proteins
T21B6.3	73.6496	0	0	8	T21B6.3	The protein product of this gene is predicted to contain a glutamine/asparagine (Q/N)-rich ('prion') domain, by the algorithm of Michelitsch and Weissman (as of the WS77 release of WormBase, i.e., in wormpep77).		[LSE1081] Unnamed protein
T21D9.1	369.281	0	0	2	col-164		COLlagen	[KOG3544] Collagens (type IV and type XIII), and related proteins
T21G5.3	10.9672	0	0	16	glh-1	glh-1 encodes a putative DEAD-box RNA helicase that contains four CCHC zinc fingers and is homologous to Drosophila VASA, a germ-line-specific, ATP-dependent RNA helicase; at permissive temperature, GLH-1 is required redundantly with GLH-4 for proper germ-line development and fertility, specifically for regulating the normal extent of germ-line proliferation, oogenesis, and the production of func…	Germ Line Helicase	[KOG0335] ATP-dependent RNA helicase
T22D1.9	13.6701	0	0	29	rpn-1	rpn-1 encodes a non-ATPase subunit of the 26S proteasome's 19S regulatory particle (RP) base subcomplex; rpn-1 activity is essential for embryonic, larval, and germline development; by homology, RPN-1 is predicted to function in unfolding and recognition of protein substrates and/or recycling of ubiquitin moieties during protein degradation.	proteasome Regulatory Particle, Non-ATPase-like	[KOG2005] 26S proteasome regulatory complex, subunit RPN1/PSMD2
T24H7.1	3.2375	0	0	20	phb-2	phb-2 encodes the C. elegans ortholog of prohibitin PHB2; loss of phb-2 activity via RNAi indicates that phb-2 function is required for mitochondrial organization and morphology and for embryonic, germline, and somatic gonad development; PHB-2, along with prohibitin subunit PHB-1, forms a macromolecular complex that localizes to mitochondrial membranes; PHB-1 and PHB-2 are dependent upon one anot…	mitochondrial ProHiBitin complex
T25B9.9	21.0447	0	0	9	T25B9.9			[KOG2653] 6-phosphogluconate dehydrogenase
T25E4.1	0	0	470.041	1	T25E4.1			[LSE0846] Unnamed protein
T25G3.1	22.6637	0	0	1	T25G3.1			[TWOG0811] Unnamed protein
T26A5.9	1.8649	0	0	25	dlc-1	dlc-1 encodes a dynein light chain 1, required for viability, that inhibits DHC-1 in vivo; DLC-1 is 92-95% identical to its orthologs human DYNLL1 (OMIM:601562) and DYNLL2 (OMIM:608942); DLC-1 is paralogous to DLC-2/-6; DLC-1 is expressed in adult body wall muscle, and in larval and adult pharynx, posterior intestine, and nervous system (e.g., ventral nerve cord, head neurons, and tail neurons); …	Dynein Light Chain	[KOG3430] Dynein light chain type 1
T27A1.4	0	0	58.4074	4	lgc-34		Ligand-Gated ion Channel	[KOG3644] Ligand-gated ion channel
T27C4.4	7.45045	0	0	10	lin-40	lin-40 encodes, along with egl-27, one of two C. elegans homologs of human MTA1 (metastasis-associated protein), part of a nucleosome remodeling and histone deacetylation (NURD) complex; lin-40 is an essential gene required for proper vulval cell fate specification and morphogenesis; in addition, lin-40 acts with its paralog, egl-27, in regulating posterior ventral hypodermal cell fate specificat…	abnormal cell LINeage	[KOG3554] Histone deacetylase complex, MTA1 component
T28D6.3	0	0	10.8862	3	T28D6.3
T28F4.5	85.1039	0	0	7	T28F4.5	The T28F4.5 gene encodes a homolog of Death Associated Protein 1 (DAP-1) protein that may be involved in apoptosis.		[LSE1005] Unnamed protein
VW02B12L.3	330.247	0	0	3	ebp-2	ebp-2 encodes an RP/EB-type microtubule-binding protein orthologous to human MAPRE1 (OMIM:603108), MAPRE2 (OMIM:605789), MAPRE3 (OMIM:605788), and paralogous to EBP-1/-3; EBP-2 binds the plus ends of growing microtubules; by orthology, the N-terminal calponin homology domain of EBP-2 is predicted to bind microtubules (MTs), while the C-terminal region of EBP-2 is predicted to contain a dimerizati…	microtubule End Binding Protein	[KOG3000] Microtubule-binding protein involved in cell cycle control
W01B11.3	5.76544	0	0	28	nol-5		NucleOLar protein	[KOG2572] Ribosome biogenesis protein - Nop58p/Nop5p
W01D2.1	15.4844	0	0	17	W01D2.1			[KOG3475] 60S ribosomal protein L37
W02A2.3	0	0	403.074	1	pqn-74	pqn-74 encodes a protein with two chitin-binding peritrophin-A domains, separated by a glutamine/asparagine (Q/N)-rich ('prion') domain; like CEJ-1 and CPG-2, PQN-74 might participate in eggshell synthesis and early embryonic development, and PQN-74's peritrophin-A domains might enable mechanical cross-linking of chitin.	Prion-like-(Q/N-rich)-domain-bearing protein	[LSE0126] Uncharacterized protein
W02F12.5	8.2268	0	0	27	dlst-1		DihydroLipoamide S-SuccinylTransferase	[KOG0559] Dihydrolipoamide succinyltransferase (2-oxoglutarate dehydrogenase, E2 subunit)
W03F11.1	4.6953	0	0	11	W03F11.1	W03F11.1 encodes a protein with three chitin-binding peritrophin-A domains; like CEJ-1 and CPG-2, W03F11.1 may participate in eggshell synthesis and early embryonic development; W03F11.1 is required for fertility in mass RNAi assays; W03F11.1's multiple peritrophin-A domains might enable mechanical cross-linking of chitin.		[TWOG0222] Unnamed protein
W03F8.10	5.04331	0	0	15	W03F8.10
W03F8.5	8.86882	0	0	14	lam-1	lam-1 encodes a laminin beta that affects degenerin-induced cell death and is required redundantly with lam-2 for morphogenesis.	LAMinin related. See also lmb-	[KOG0994] Extracellular matrix glycoprotein Laminin subunit beta
W03G11.1	0	0	1.67961	7	col-181	col-181 is homologous to the human gene PRO ALPHA 1(I) COLLAGEN (COL1A1; OMIM:120150), which when mutated leads to osteogenesis imperfecta.	COLlagen	[KOG3544] Collagens (type IV and type XIII), and related proteins
W05E10.5	0	0	15.5157	1	W05E10.5
W05H9.1	61.2106	0	0	5	W05H9.1
W06A7.3	3.16464	0	0	20	ret-1		RETiculon protein	[KOG1792] Reticulon
W06B4.2	22.6637	0	0	1	W06B4.2			[KOG1794] N-Acetylglucosamine kinase | [KOG2793] Putative N2,N2-dimethylguanosine tRNA methyltransferase
W06D4.1	3.50854	0	0	21	hgo-1	hgo-1 encodes a putative homogentisate 1,2-dioxygenase, orthologous to human HGD (OMIM:607474, mutated in alkaptonuria), that is required for normal resistance to hypertonic stress; HGO-1 is expressed in larval and adult hypodermis and intestine, and in larval pharynx; HGO-1 is required for the tyrosinemic phenotype of K10C2.4(RNAi) animals.	HomoGentisate Oxidase	[KOG1417] Homogentisate 1,2-dioxygenase
W06H3.3	7.66351	0	0	7	ctps-1		CTP Synthase	[KOG2387] CTP synthase (UTP-ammonia lyase)
W06H8.1	2.71277	0	0	19	rme-1	rme-1 encodes a conserved, EPS15 homology (EH) domain-containing protein; RME-1 is required for endocytosis, specifically for modulating endocytic transport through the endosomal recycling compartment (ERC); RME-1 is ubiquitously expressed and, in the polarized intestinal epithelium, is found on basolateral recycling endosomes.	Receptor Mediated Endocytosis	[KOG1954] Endocytosis/signaling protein EHD1
W07B8.5	5.81019	0	0	11	cpr-5	cpr-5 encodes a cysteine protease.	Cysteine PRotease related	[KOG1543] Cysteine proteinase Cathepsin L
W07E6.4	84.5727	0	0	4	prp-21		yeast PRP (splicing factor) related	[KOG0007] Splicing factor 3a, subunit 1
W08E3.1	12.6172	0	0	7	snr-2		Small Nuclear Ribonucleoprotein	[KOG3168] U1 snRNP component
W08E3.3	17.3777	0	0	28	ola-1		OLA (Obg-Like ATPase) homolog
W08F4.8	78.6717	0	0	5	cdc-37		Cell Division Cycle related	[KOG2260] Cell division cycle 37 protein, CDC37
Y105C5B.28	31.2155	0	0	10	gln-3		GLutamiNe synthetase (glutamate-ammonia ligase)	[KOG0683] Glutamine synthetase
Y110A7A.12	0	0	0.867136	30	spe-5	spe-5 encodes an ortholog of subunit B of the cytoplasmic (V1) domain of vacuolar proton-translocating ATPase (V-ATPase); spe-5 was identified in screens for mutations that result in defective spermatogenesis; defined by six cold-sensitive alleles, spe-5 is required for morphogenesis of the Golgi-derived fibrous body-membranous organelle (FB-MO) complex that is essential for the second, asymmetri…	defective SPErmatogenesis
Y113G7B.23	7.07745	0	0	16	swsn-1	swsn-1 encodes an ortholog of SWI3, a component of the SWI/SNF complex that is conserved from yeast to mammals and that is involved in chromatin remodeling; swsn-1 is probably required during mitosis of the T cells for asymmetric cell division, and in addition, is required for embryonic and larval development, as well as normal levels of fertility; swsn-1 exhibits strong genetic interactions with…	SWI/SNF nucleosome remodeling complex component
Y116A8C.42	29.3941	0	0	8	snr-1	snr-1 encodes an ortholog of human small nuclear ribonucleoprotein Sm D3, a protein that forms part of a heptameric complex required for the biogenesis and function of the snRNPs that catalyze mRNA splicing; in combination with the gene that encodes the human Sm B ortholog (snr-2) snr-1 affects embryonic viability and the nuclear association and localization of P granules in embryos based on an R…	Small Nuclear Ribonucleoprotein	[KOG3172] Small nuclear ribonucleoprotein Sm D3
Y18D10A.19	2.85115	0	1.29265	27	fkb-2	fkb-2 encodes a peptidylprolyl cis/trans isomerase homologous to the mammalian FK506 immunosuppressant-binding protein 1A (FKBP1A, OMIM:186945, mutations associated with myocardial noncompaction); by homology, FKB-2 could function in a number of processes including protein folding, signal transduction, and regulation of muscle contraction; however, the precise role of FKB-2 in C. elegans developm…	FK506-Binding protein family	[KOG0544] FKBP-type peptidyl-prolyl cis-trans isomerase
Y22D7AL.5	8.01138	0	1.62926	34	hsp-60	hsp-60 encodes a nuclear-encoded mitochondrion-specific chaperone that is a member of the GroE/Hsp10/60 superfamily of molecular chaperones; hsp-60 is involved in the mitochondrial unfolded protein response, as hsp-60 expression, normally broadly detected during development, is greatly increased in response to treatments that disrupt mitochondrial protein handling; loss of hsp-60 activity via RNA…	Heat Shock Protein	[KOG0356] Mitochondrial chaperonin, Cpn60/Hsp60p
Y22F5A.4	15.3287	0	2.56269	15	lys-1	lys-1 encodes a putative lysozyme, whose overexpression increases resistance to infection by Serratia marcescens; lys-1(RNAi) animals have normal resistance to S. marcescens, perhaps because of genetic redundancy with the LYS-1 paralogs LYS-2 to -8 and LYS-10; in uninfected animals, LYS-1 is expressed in the intestine and in IL1/IL2 neurons, along with a few unidentified head neurons; in intestin…	LYSozyme	[LSE0574] N-acetylmuraminidase/lysozyme
Y32H12A.4	32.0513	0	0	1	szy-2	szy-2 encodes an ortholog of various protein phosphatase 1 (PP1) regulatory (inhibitor) subunit 2 proteins; the phosphatase inhibitory activity of recombinant SZY-2 has been validated in vitro, with an IC50 of 5 nM versus purified PP1 catalytic subunit; SZY-2 has anomalously low mobility in SDS-PAGE, consistent with the hypothesis that it (like its orthologs) is a naturally disordered protein tha…	Suppressor of ZYg-1	[KOG4041] Protein phosphatase 1, regulatory (inhibitor) subunit PPP1R2
Y34D9A.10	2.60299	0	0	8	vps-4		related to yeast Vacuolar Protein Sorting factor
Y37D8A.19	12.8555	0	0	14	Y37D8A.19			[LSE1170] Unnamed protein
Y37D8A.9	457.39	0	0	2	mrg-1	mrg-1 encodes a chromodomain-containing protein orthologous to mammalian MRG15, an essential mortality factor-related protein that promotes cell proliferation; during development, maternal MRG-1 is required for embryonic viability and for proliferation and survival of primordial germs cells (PGCs); in embryonic and PGC development MRG-1 likely functions as a transcriptional regulator, as loss of …	human MRG (Mortality factor-Related Gene) related	[KOG3001] Dosage compensation regulatory complex/histone acetyltransferase complex, subunit MSL-3/MRG15/EAF3, and related CHROMO domain-containing proteins
Y37E11C.1	15.267	0	0	3	unc-33	unc-33 encodes a conserved member of the CRMP/TOAD/Ulip/DRP family of proteins that includes mammalian CRMP-2 (Collapsin response mediator protein-2), which is essential for axon guidance and axonogenesis; in C. elegans, unc-33 activity is required for several biological processes including outgrowth and guidance of sensory, motor, and interneurons, sex myoblast migration, normal body movement an…	UNCoordinated
Y38F1A.9	5.13458	0	0	7	oig-2		One IG domain
Y38F2AL.3	6.22974	0	0	21	vha-11	vha-11 encodes, by alternative splicing, two isoforms of an ortholog of subunit C of the cytoplasmic (V1) domain of vacuolar proton-translocating ATPase (V-ATPase); VHA-11 is a predicted cytosolic stator (stalk) component; VHA-11 is found in dot-like structures around embryonic nuclei, with diffuse distribution in embryonic cytoplasm; in later embryos (comma stage onward), VHA-11 is found in gut …	Vacuolar H ATPase	[KOG2909] Vacuolar H+-ATPase V1 sector, subunit C
Y38F2AR.9	23.1824	0	0	10	Y38F2AR.9			[KOG3457] Sec61 protein translocation complex, beta subunit
Y39A1C.3	10.8713	0	0	24	cey-4	cey-4 encodes a Y box-containing protein with no known function in vivo; CEY-4 associates with CGH-1 and CEY-2/3 in cytoplasmic particles of the gonad and early embryo.	C. Elegans Y-box	[KOG3070] Predicted RNA-binding protein containing PIN domain and invovled in translation or RNA processing
Y39A3CR.4	5.87471	0	0	13	ddp-1	ddp-1 encodes the C. elegans ortholog of Saccharomyces cerevisiae Tim8p and human TIMM8A or deafness/dystonia peptide; DDP-1 is predicted to be part of a heterooligomeric complex that localizes to the mitochondrial intermembrane space and facilitates translocation of proteins from the cytosol to the inner mitochondrial membrane; in C. elegans, DDP-1 is required for normal mitochondrial morphology.	human DDP related	[KOG3489] Mitochondrial import inner membrane translocase, subunit TIM8
Y39B6A.20	8.35789	0	2.20527	35	asp-1	asp-1 encodes a homolog of cathepsin D aspartic protease; it is transcribed exclusively in intestinal cells of the late embryo and early larvae and is not observed in older larvae or adults; ASP-1 is dispensable for neuronal degeneration.	ASpartyl Protease	[KOG1339] Aspartyl protease
Y39B6A.33	32.0513	0	0	1	Y39B6A.33	Y39B6A.33 encodes the C. elegans ortholog of mammalian GLTSCR2/PICT1 (GLioma Tumor Suppressor Candidate Region gene 2/Protein Interacting with the C Terminus-1); loss of Y39B6A.33 activity via RNAi results in lower oxygen consumption rates, suggesting that Y39B6A.33 plays a role in positively regulating mitochondrial respiration rates; in body wall muscle cells, Y39B6A.33 localizes to the nucleol…		[KOG2823] Cellular protein (glioma tumor suppressor candidate region gene 2)
Y40B1B.5	187.671	0	0	9	eif-3.J		Eukaryotic Initiation Factor	[KOG4813] Translation initiation factor eIF3, p35 subunit
Y41D4A.5	9.52183	0	0	3	Y41D4A.5
Y44E3A.6	94.5742	0	0	4	Y44E3A.6			[LSE1162] Unnamed protein
Y45G12B.1	0	0	2.50319	13	nuo-5	nuo-5 is orthologous to human NADH-UBIQUINONE OXIDOREDUCTASE Fe-S PROTEIN 1 (NDUFS1; OMIM:157655), which when mutated leads to mitochondrial complex I deficiency.	NADH Ubiquinone Oxidoreductase	[KOG2282] NADH-ubiquinone oxidoreductase, NDUFS1/75 kDa subunit
Y45G12B.2	30.7908	0	0	1	Y45G12B.2			[KOG3970] Predicted E3 ubiquitin ligase
Y46G5A.4	22.6637	0	0	1	snrp-200		Small Nuclear RibonucleoProtein homolog	[KOG0951] RNA helicase BRR2, DEAD-box superfamily
Y49A3A.5	0	0	1.29548	18	cyn-1	cyn-1 encodes a functional cyclophilin that is predicted to be secreted; cyn-1 expression increases as worms progress from the L1 larval stage to the adult stage; cyn-1 shares an operon with vha-13 and thus might be a previously undescribed V-ATPase component or ancillary protein.	CYclophyliN	[KOG0865] Cyclophilin type peptidyl-prolyl cis-trans isomerase
Y49E10.1	6.03139	0	0	26	rpt-6	rpt-6 encodes a triple A ATPase that is a subunit of the 26S proteasome 19S regulatory particle (RP) base subcomplex; RPT-6 is required for embryonic and larval development and by homology, is predicted to function in unfolding protein substrates and translocating them into the core proteolytic particle (CP) of the proteasome.	proteasome Regulatory Particle, ATPase-like	[KOG0728] 26S proteasome regulatory complex, ATPase RPT6
Y49E10.15	4.66947	0	0	13	snr-6	snr-6 encodes the C. elegans ortholog of the small nuclear ribonucleoprotein E, one of seven subunits of the heptameric Sm complex required for the biogenesis and function of snRNPs that catalyze mRNA splicing; in addition to its predicted role in pre-mRNA processing, SNR-6 activity is essential for embryogenesis and is required for several aspects of germ cell specification including cell divisi…	Small Nuclear Ribonucleoprotein	[KOG1774] Small nuclear ribonucleoprotein E
Y50D4C.1	21.5638	0	0	2	unc-34	unc-34 encodes an EVH1 domain-containing protein that is the sole C. elegans Enabled/VASP homolog; during development, unc-34 activity is required for proper cell migration and axon guidance and for normal locomotion and posterior body morphology; in regulating axon guidance, genetic analyses suggest that unc-34 likely functions downstream of slt-1/Slit and sax-3/Robo as well as unc-6/Netrin and …	UNCoordinated	[KOG4590] Signal transduction protein Enabled, contains WH1 domain
Y53G8AR.6	55.9405	0	0	7	Y53G8AR.6			[KOG4259] Putative nucleic acid-binding protein Hcc-1/proliferation associated cytokine-inducible protein, contains SAP domain
Y54E10A.9	3.85067	0	0	10	vbh-1	vbh-1 encodes a DEAD-box RNA helicase with similarity to Drosophila Vasa and Belle; vbh-1 activity is required for the proper timing of the sperm-oocyte switch during germ line development; vbh-1 also plays a role in embryonic development; in regulating germ line development, vbh-1 appears to function at least partially redundantly with laf-1, which also encodes a DEAD-box RNA helicase; VBH-1 is …	Vasa- and Belle-like Helicase	[KOG0335] ATP-dependent RNA helicase
Y54E2A.11	5.68772	0	0	10	eif-3.B		Eukaryotic Initiation Factor	[KOG2314] Translation initiation factor 3, subunit b (eIF-3b)
Y54F10AM.7	143.693	0	0	2	Y54F10AM.7			[LSE0683] Unnamed protein
Y54F10BM.14	659.721	0	0	1	phf-5		PHd Finger family	[KOG1705] Uncharacterized conserved protein, contains CXXC motifs
Y55F3AM.13	3.36968	0	0	13	Y55F3AM.13	Y55F3AM.13 encodes a protein with no obvious motifs or non-nematode homologs, and with no obvious function in mass RNAi assays; Y55F3AM.13 shares N-terminal UNC-13 binding, and thus may share at least some functions, with ERI-1, FBXA-153, and W04D2.6.
Y55F3AR.3	4.08232	0	0	32	cct-8	cct-8 encodes a putative theta subunit of the eukaryotic cytosolic ('T complex') chaperonin, orthologous to human CCT8, ENSG00000020219, and CCT8L2/KCNMB3L; in mass RNAi assays, CCT-8 is required for transgene repression, distal tip cell migration, embryonic and larval viability, fertility, normal body coloration, locomotion, and vulval development, and normally rapid growth.	Chaperonin Containing TCP-1
Y56A3A.17	435.05	0	0	3	npp-16		Nuclear Pore complex Protein	[KOG2724] Nuclear pore complex component NPAP60L/NUP50
Y56A3A.21	0	0	2.33076	22	trap-4		TRanslocon-Associated Protein	[KOG4088] Translocon-associated complex TRAP, delta subunit
Y56A3A.7	37.7108	0	0	1	Y56A3A.7
Y57G11A.1	297.036	0	0	5	tag-273		Temporarily Assigned Gene name
Y57G11C.6	21.7724	0	0	1	Y57G11C.6			[KOG0789] Protein tyrosine phosphatase
Y59A8A.3	11.3221	0	0	18	tcc-1		Transmembrane and Coiled-Coil protein
Y59A8B.10	29.8716	0	0	8	Y59A8B.10			[KOG2191] RNA-binding protein NOVA1/PASILLA and related KH domain proteins
Y59A8B.7	66.2247	0	0	5	ebp-1	ebp-1 encodes one of three C. elegans homologs of the EB1 family of microtubule plus-end binding proteins; a deletion mutation in ebp-1, tm1357, has been reported to result in sluggish locomotion and a weak egg-laying defective phenotype; in embryos, an EBP-1::GFP fusion protein localizes to the distal tip of microtubules and, during the cell cycle, moves from the centrosomes to the cell cortex.	microtubule End Binding Protein	[KOG3000] Microtubule-binding protein involved in cell cycle control
Y59A8B.9	66.2247	0	0	5	ebp-3	ebp-3 encodes one of three C. elegans homologs of the EB1 family of microtubule plus-end binding proteins.	microtubule End Binding Protein	[KOG3000] Microtubule-binding protein involved in cell cycle control
Y59E9AL.6	0	0	15.5157	1	Y59E9AL.6			[LSE3886] Unnamed protein
Y63D3A.5	41.4312	0	0	18	tfg-1	tfg-1 encodes a tumor suppressor gene homologous to human TRK-fused gene (TFG)(OMIM: 602498); TFG-1 is sufficient and necessary to inhibit the normal apoptotic pathway; TFG-1 influences body size and responsible for determining the size of adults; TFG-1 functions in a novel pathway independent of TGF-beta; and insulin signaling to control cell growth and size; TFG-1 directly interacts with SEC-16…	human TFG related	[TWOG0208] Unnamed protein
Y64H9A.2	0	0	123.825	2	Y64H9A.2
Y65B4A.6	2.94544	0	0	21	Y65B4A.6			[KOG0328] Predicted ATP-dependent RNA helicase FAL1, involved in rRNA maturation, DEAD-box superfamily
Y71F9AM.6	8.17247	0	0	17	trap-1		TRanslocon-Associated Protein	[KOG1631] Translocon-associated complex TRAP, alpha subunit
Y71F9B.4	6.43447	0	0	9	snr-7	snr-7 encodes the C. elegans ortholog of the small nuclear ribonucleoprotein G, one of seven subunits of the heptameric Sm complex required for the biogenesis and function of snRNPs that catalyze mRNA splicing; in addition to its predicted role in pre-mRNA processing, SNR-7 activity is essential for embryogenesis and for several aspects of germ cell specification including localization and subcel…	Small Nuclear Ribonucleoprotein	[KOG1780] Small Nuclear ribonucleoprotein G
Y71H2AM.17	4.98858	0	0	8	swsn-3		SWI/SNF nucleosome remodeling complex component
Y71H2B.10	2.86263	0	0	15	apb-1	apb-1 encodes an adaptin: specifically, it encodes an ortholog of the beta1/2 subunit of adaptor protein complex 1 (AP1); loss of abp-1 activity via RNAi results in defects in receptor-mediated yolk endocytosis and thus, embryonic lethality.		[KOG1061] Vesicle coat complex AP-1/AP-2/AP-4, beta subunit
Y73B6BL.3	235.884	0	0	2	exos-2		EXOSome (multiexonuclease complex) component	[KOG3013] Exosomal 3'-5' exoribonuclease complex, subunit Rrp4
Y73F8A.6	5.61897	0	0	11	ccg-1		Conserved Cysteine/Glycine domain protein
Y75B8A.20	0	0	124.981	3	grl-15	grl-15 encodes a hedgehog-like protein, with an N-terminal signal sequence, a central proline-rich low-complexity region, and a C-terminal Ground-like (Grl) domain; GRL-15 is expressed in the reproductive system, vulva, and larval hypodermis; the Grl domain is predicted to form a cysteine-crosslinked protein involved in intercellular signalling, and it has subtle similarity to the N-terminal Hedg…	GRound-Like (grd related)	[LSE0519] GROUND domains (extracellular cysteine-containing domain sometimes associated with HOG domains)
Y76A2B.1	9.27196	0	0	5	pod-1	The pod-1 gene encodes a coronin-like protein required for asymmetry along the anterior-posterior axis at the beginning of embryonic development.	Polarity and Osmotic sensitivity Defect	[KOG1445] Tumor-specific antigen (contains WD repeats)
Y77E11A.13	34.2336	0	0	17	npp-20		Nuclear Pore complex Protein	[KOG1332] Vesicle coat complex COPII, subunit SEC13
Y87G2A.5	6.29519	0	0	29	vars-2	vrs-2 encodes a predicted cytoplasmic valyl-tRNA synthetase (ValRS), a class I aminoacyl-tRNA synthetase that catalyzes the attachment of valine to its cognate tRNA and is thus required for protein biosynthesis; in C. elegans, VRS-2 activity is required for embryonic and germline development.	Valyl Amino-acyl tRNA Synthetase	[KOG0432] Valyl-tRNA synthetase
ZC21.3	0	0	168.723	2	ZC21.3	ZC21.3 encodes a protein predicted to contain a glutamine/asparagine (Q/N)-rich ('prion') domain, by the algorithm of Michelitsch and Weissman (as of the WS77 release of WormBase, i.e., in wormpep77).
ZC262.5	0	0	2.22171	9	ZC262.5			[KOG3495] Mitochondrial F1F0-ATP synthase, subunit epsilon/ATP15
ZC395.10	101.007	0	0	8	ZC395.10			[KOG3158] HSP90 co-chaperone p23
ZC434.2	8.68708	0	0	32	rps-7	rps-7 encodes a small ribosomal subunit S7 protein.	Ribosomal Protein, Small subunit	[KOG3320] 40S ribosomal protein S7
ZC434.5	8.51006	0	0	26	ears-1	ers-2 encodes a predicted mitochondrial glutamyl-tRNA synthetase (GluRS), a class I aminoacyl-tRNA synthetase that catalyzes the attachment of glutamate to its cognate tRNA and is thus required for protein biosynthesis; ERS-2 contains, at its C-terminus, six tandemly repeated WHEP-TRS domains that have been predicted to function as general RNA-binding domains that may act as cis tRNA-binding cofa…	glutamyl(E) Amino-acyl tRNA Synthetase	[KOG1147] Glutamyl-tRNA synthetase
ZK1073.1	17.5117	0	0	13	ZK1073.1			[KOG2931] Differentiation-related gene 1 protein (NDR1 protein), related proteins
ZK1248.17	0	0	1.67672	11	ZK1248.17			[LSE0579] Major sperm protein domain
ZK1248.4	0	0	0.734878	21	ZK1248.4
ZK20.3	6.16986	0	0	6	rad-23	rad-23 encodes a protein containing ubiquitin-like (UBL) and ubiquitin-associated (UBA) domains that is a member of the Radiation Sensitivity 23 (RAD23) family of proteasomal ubiquitin receptors; in C. elegans, rad-23 activity is required for normal axon branching; rad-23 displays genetic interactions with png-1, which encodes a peptide-N-glycanase, also required for proper axon branching during …	RADiation sensitivity abnormal/yeast RAD-related
ZK328.5	1131.38	0	0	1	npp-10	npp-10 is orthologous to the human gene NUCLEOPORIN, 98-KD (NUP98; OMIM:601021), which can promote leukemias (myelodysplastic syndromes, AML, or CML) when chromosomally rearranged.	Nuclear Pore complex Protein
ZK418.9	88.2418	0	0	5	ZK418.9	ZK418.9 encodes two proteins by alternative splicing, belonging to an ancient family of single-stranded nucleic acid-binding proteins, that are predicted to regulate gene expression through binding either mRNA or (locally) single-stranded DNA; they are most likely to specifically bind one or more discrete mRNAs and regulate their spatial localization or alternative splicing.		[KOG1676] K-homology type RNA binding proteins
ZK512.7	0	0	10.4079	2	ZK512.7			[LSE0799] Unnamed protein
ZK593.5	208.72	0	0	2	dnc-1	dnc-1 encodes the C. elegans ortholog of the dynactin complex subunit p150/GLUED/DCTN1; dnc-1 is required for pronuclear migration and centrosome separation in one-cell embryos and for the correct alignment of mitotic spindles in early embryos; DNC-1 shares embryonic functions with DNC-2, DHC-1, LIS-1 and NUD-1; DNC-1 is part of the multisubunit dynactin complex in vivo, and physically interacts …	DyNactin Complex component	[KOG0971] Microtubule-associated protein dynactin DCTN1/Glued
ZK616.4	17.2238	0	0	12	swsn-6		SWI/SNF nucleosome remodeling complex component	[KOG0679] Actin-related protein - Arp4p/Act3p
ZK617.1	44.9757	0	0	14	unc-22	unc-22 encodes twitchin, a giant intracellular protein with multiple fibronectin- and immunoglobulin-like domains and a single protein kinase domain that is homologous to titin (OMIM:188840); UNC-22 is required in muscle for regulation of the actomyosin contraction-relaxation cycle and for maintenance of normal muscle morphology; UNC-22 associates with myosin and is localized to A-bands; in vitro…	UNCoordinated	[KOG0613] Projectin/twitchin and related proteins
ZK669.4	3.56209	0	0	19	ZK669.4	ZK669.4 is orthologous to the human gene DIHYDROLIPOAMIDE BRANCHED CHAIN TRANSACYLASE (E2 COMPONENT OF BRANCHED CHAIN KETO ACID DEHYDROGENASE COMPLEX; (DBT), which when mutated leads to maple syrup urine disease, type II (OMIM:248610); the ZK669.4 protein is predicted to be mitochondrial with 68% accuracy.		[KOG0558] Dihydrolipoamide transacylase (alpha-keto acid dehydrogenase E2 subunit)
ZK84.1	29.7492	0	5.49528	10	ZK84.1
ZK892.2	73.7023	0	0	8	nlt-1	nlt-1 encodes a member of the SCP-2 sterol transfer family.	Non-specific Lipid Transfer protein	[KOG4170] 2-enoyl-CoA hydratase/3-hydroxyacyl-CoA dehydrogenase/Peroxisomal 3-ketoacyl-CoA-thiolase, sterol-binding domain and related enzymes
ZK938.1	27.2845	0	0	8	ZK938.1			[KOG0374] Serine/threonine specific protein phosphatase PP1, catalytic subunit
ZK945.2	22.7365	0	0	10	pas-7	pas-7 encodes a proteasome alpha-type three subunit of the core 20S proteasome subcomplex; loss of pas-7 activity via RNAi results in several defects including embryonic and larval lethality, sterility, and abnormal meiotic progression.	Proteasome Alpha Subunit	[KOG0184] 20S proteasome, regulatory subunit alpha type PSMA3/PRE10
ZK945.3	151.248	0	0	4	puf-12		PUF (Pumilio/FBF) domain-containing	[KOG2050] Puf family RNA-binding protein

## Sheet: normalized_spectral_counts
#	#	#	Exps	GFP_1	GFP_2	TOFU-5-SANT_1	TOFU-5-SANT_2	TOFU-5_1	TOFU-5_2
#	#	#	Baits	GFP	GFP	TOFU-5-SANT	TOFU-5-SANT	TOFU-5	TOFU-5
Prey	#	Length	BaitSims	GFP	GFP	TOFU-5-SANT	TOFU-5-SANT	TOFU-5	TOFU-5
AC3.5	#	1090	#	0	0	13.3743	10.0257	13.0202	6.78881
B0019.1	#	724	#	0	0	2.22906	0	0	0
B0035.10	#	136	#	0.548652	0	0	0.156651	0.20344	0.424301
B0035.7	#	127	#	1.00407	0.808201	0.262242	0.294873	0.382947	0.199671
B0035.8	#	123	#	3.17896	2.29055	0	0.147436	0	0.199671
B0035.9	#	103	#	1.92028	2.37797	0.278632	0.156651	0.406881	0.636451
B0041.4	#	345	#	272.132	261.577	6.68717	0	0	0
B0213.3	#	65	#	4.38922	1.05688	0.495346	0	0.723343	0.754312
B0213.4	#	73	#	4.38922	1.05688	0.495346	0	0.723343	0.754312
B0213.5	#	69	#	1.46307	1.05688	0.495346	0	0.723343	0.754312
B0213.6	#	75	#	4.38922	1.05688	0.495346	0	0.723343	0.754312
B0228.1	#	224	#	0	0	8.91623	5.01284	3.25505	3.3944
B0250.1	#	260	#	144.844	147.434	15.6034	10.0257	26.0404	30.5496
B0272.1	#	444	#	11.1925	9.98749	1.8947	0.501284	3.4178	3.56412
B0273.3	#	425	#	0	0	0	0	4.34006	3.3944
B0334.3	#	634	#	8.77844	0	0	0	0	0
B0336.10	#	140	#	26.3353	71.3392	2.22906	0	3.25505	0
B0350.2	#	2039	#	96.5628	90.363	26.7487	20.0513	22.7853	27.1552
B0379.1	#	212	#	0	0	0	0	0	3.3944
B0393.1	#	276	#	30.7245	33.2916	8.91623	7.51925	13.0202	13.5776
B0403.4	#	440	#	0	0	0	0	9.76514	3.3944
B0412.4	#	56	#	8.77844	4.75595	8.91623	12.5321	16.2752	10.1832
B0432.11	#	190	#	0	0	0	0	3.25505	0
B0464.1	#	531	#	4.38922	0	0	0	0	0
B0513.3	#	62	#	21.9461	4.75595	2.22906	0	6.51009	3.3944
B0546.1	#	109	#	4.38922	0	0	0	0	0
C01F6.6	#	467	#	17.5569	19.0238	0	0	0	0
C01G10.8	#	342	#	17.5569	9.5119	0	0	0	0
C01G6.1	#	290	#	0	0	11.1453	15.0385	13.0202	6.78881
C01G8.5	#	564	#	8.77844	4.75595	0	0	0	0
C02B10.1	#	419	#	0	4.75595	0	0	0	0
C02D4.1	#	272	#	0	0	4.45812	0	0	0
C02F4.2	#	558	#	13.1677	14.2678	0	0	0	0
C03G5.1	#	646	#	2.19461	2.37797	8.91623	5.01284	9.76514	6.78881
C03G6.18	#	115	#	4.38922	0	0	0	0	0
C03G6.19	#	375	#	17.5569	4.75595	0	0	0	0
C04A11.1	#	215	#	4.38922	4.75595	0	0	0	0
C04C11.2	#	584	#	0	0	0	2.50642	0	6.78881
C04F12.4	#	135	#	30.7245	25.3651	0	0	0	0
C04F6.1	#	1603	#	10.2415	17.4385	4.82962	2.92415	7.59511	7.07168
C04G2.4	#	127	#	0	0	0.279403	0.152464	0.315004	0.328491
C05C10.6	#	858	#	4.38922	9.5119	0	0	0	0
C05E4.9	#	968	#	171.18	118.899	0	0	0	0
C05G5.4	#	322	#	4.38922	0	0	0	0	0
C06A1.1	#	809	#	25.0185	42.8035	0	0	0	0
C06A5.7	#	401	#	0	0	2.22906	2.50642	0	3.3944
C06A8.2	#	473	#	0	0	0	0	61.8459	57.7049
C06A8.3	#	151	#	26.3353	14.2678	17.8325	17.5449	16.2752	10.1832
C06B8.8	#	70	#	0	9.5119	53.4974	65.1669	61.8459	78.0713
C06E7.1	#	173	#	6.52113	5.70714	0	0	0.930013	0
C06E7.3	#	404	#	3.88759	2.85357	0	0	0.930013	0
C06H2.1	#	191	#	13.1677	14.2678	26.7487	30.077	35.8055	30.5496
C07A12.4	#	493	#	0	9.5119	24.5196	7.51925	22.7853	20.3664
C07H6.5	#	430	#	0	0	0	2.50642	3.25505	3.3944
C08B11.7	#	321	#	8.77844	0	0	0	0	0
C08F11.11	#	111	#	4.38922	0	2.22906	2.50642	3.25505	6.78881
C08H9.2	#	1220	#	179.958	85.6071	0	0	0	0
C09B8.6	#	108	#	0	0	78.017	100.257	90.0563	98.4377
C09B9.6	#	127	#	0	0	0.279403	0.152464	0.315004	0.328491
C09D1.1	#	7122	#	0	0	13.3743	17.5449	3.25505	3.3944
C09D4.5	#	198	#	39.503	66.5833	11.1453	5.01284	16.2752	13.5776
C09G5.6	#	948	#	0	0	0	0	6.51009	0
C09G9.2	#	371	#	8.77844	9.5119	0	0	0	0
C09H10.2	#	105	#	83.3952	99.8749	6.68717	0	3.25505	6.78881
C10G11.7	#	338	#	39.503	38.0476	0	0	0	0
C11E4.1	#	223	#	0	0	16.7179	21.3046	9.76514	10.1832
C11E4.2	#	224	#	0	0	3.34359	6.26605	3.25505	3.3944
C12C8.1	#	643	#	15.3623	13.0789	5.57264	6.89265	7.32385	6.78881
C12D8.1	#	589	#	17.5569	28.5357	0	0	0	0
C13B9.3	#	515	#	8.77844	14.2678	0	0	0	0
C14A4.14	#	418	#	4.38922	0	0	0	0	0
C14A4.9	#	154	#	0	0	6.68717	0	6.51009	0
C14B1.1	#	485	#	8.77844	14.2678	2.22906	0	3.25505	0
C14B1.10	#	591	#	0	4.75595	0	0	0	0
C14B9.1	#	110	#	4.38922	14.2678	17.8325	7.51925	0	0
C14B9.7	#	161	#	70.2275	114.143	2.22906	5.01284	9.76514	10.1832
C14F11.5	#	368	#	0	0	20.0615	15.0385	13.0202	16.972
C14F5.3	#	350	#	0	9.5119	0	1.67095	0	0
C14H10.3	#	802	#	30.7245	14.2678	0	0	0	0
C15C7.5	#	125	#	8.77844	14.2678	0	0	0	0
C15F1.2	#	801	#	0	0	11.1453	12.5321	13.0202	16.972
C15F1.7	#	158	#	0	0	3.7151	1.67095	0	2.26294
C15H9.6	#	661	#	247.991	223.53	19.3185	17.5449	30.3804	26.0238
C15H9.7	#	478	#	4.38922	0	0	0	0	0
C16A3.9	#	151	#	52.6706	61.8273	4.45812	0	0	0
C17G1.6	#	685	#	0	0	95.8495	97.7503	87.8862	84.8601
C17G10.8	#	418	#	26.3353	16.6458	0	0	0	0
C17H12.14	#	226	#	26.3353	19.0238	31.2068	30.077	35.8055	37.3384
C18A11.7	#	640	#	272.132	266.333	238.509	255.655	273.424	281.736
C18A3.5	#	376	#	4.38922	9.5119	0	0	0	0
C18A3.6	#	219	#	2.92615	0	0	0	0	0
C18B2.3	#	236	#	0	0	66.8717	75.1925	87.8862	88.2545
C18B2.5	#	699	#	8.77844	14.2678	0	0	0	0
C18F3.2	#	1144	#	0	0	4.45812	5.01284	0	0
C23F12.1	#	2422	#	8.77844	19.0238	15.6034	20.0513	9.76514	0
C23G10.3	#	247	#	48.2814	52.3154	4.45812	5.01284	13.0202	13.5776
C23G10.4	#	965	#	26.3353	33.2916	0	0	0	0
C25A11.4	#	1480	#	0	0	15.6034	10.0257	0	0
C25B8.3	#	378	#	13.1677	0	0	0	0	0
C25F6.3	#	1059	#	0	4.75595	0	0	0	0
C26D10.1	#	569	#	13.1677	19.0238	0	0	0	0
C26D10.2	#	425	#	4.38922	0	0	0	0	0
C26F1.4	#	130	#	57.0598	85.6071	8.91623	10.0257	22.7853	13.5776
C26F1.9	#	51	#	30.7245	0	0	0	6.51009	3.3944
C27A2.2	#	53	#	48.2814	47.5595	6.68717	7.51925	6.51009	6.78881
C28G1.5	#	302	#	0	4.75595	0	0	0	0
C28H8.6	#	413	#	0	0	31.2068	40.1027	22.7853	20.3664
C29F9.7	#	466	#	0	0	15.6034	12.5321	6.51009	3.3944
C30B5.4	#	302	#	4.38922	0	0	0	0	0
C30C11.2	#	504	#	4.38922	9.5119	0	0	0	0
C30C11.4	#	776	#	8.77844	9.5119	0	0	0	0
C30F8.2	#	348	#	0	0	11.1453	15.0385	6.51009	3.3944
C30G12.6	#	1097	#	0	0	0	0	0	3.3944
C30G7.1	#	232	#	4.38922	0	0	0	0	0
C30H7.2	#	393	#	4.38922	0	0	0	0	0
C32E8.2	#	207	#	100.952	104.631	17.8325	22.5578	39.0605	33.944
C32E8.3	#	180	#	30.7245	42.8035	0	0	0	0
C33A12.1	#	150	#	0	0	4.45812	0	0	0
C33F10.9	#	127	#	0	0	0.279403	0.152464	0.315004	0.328491
C34B2.6	#	971	#	4.38922	0	0	0	0	0
C34B2.7	#	640	#	2.19461	2.37797	2.22906	0	0	0
C34C12.5	#	268	#	0	0	49.0393	65.1669	45.5706	37.3384
C34E10.6	#	538	#	109.73	80.8511	113.682	110.282	110.672	101.832
C34E11.3	#	1593	#	4.38922	0	0	0	0	0
C34F11.4	#	127	#	0	0	0.279403	0.152464	0.315004	0.328491
C34F11.6	#	127	#	0	0	0.279403	0.152464	0.315004	0.328491
C34F6.2	#	283	#	0	0	0	0	0	1.13147
C34F6.3	#	283	#	0	0	0	0	0	1.13147
C34G6.6	#	1065	#	21.9461	4.75595	151.576	147.879	214.833	207.059
C35D6.9	#	304	#	4.38922	4.75595	0	0	0	0
C36A4.5	#	954	#	4.38922	2.37797	0	0	0	0
C36B1.4	#	253	#	4.38922	0	0	0	0	0
C36E6.3	#	170	#	30.7245	38.0476	170.523	179.209	131.829	140.868
C36E6.5	#	170	#	43.8922	52.3154	170.523	179.209	131.829	147.657
C36E8.5	#	450	#	48.8666	51.2057	8.39612	9.90035	18.3368	15.7274
C37A2.7	#	107	#	79.0059	87.9851	6.68717	7.51925	6.51009	6.78881
C37C3.6	#	2167	#	79.0059	114.143	60.1846	77.699	100.906	74.6769
C37H5.8	#	657	#	111.925	130.789	6.68717	5.01284	3.25505	6.78881
C38C3.5	#	212	#	0	4.75595	0	0	0	0
C39F7.4	#	205	#	43.8922	28.5357	0	0	0	0
C41C4.8	#	810	#	25.0185	47.5595	0	0	0	0
C42C1.14	#	110	#	65.8383	57.0714	2.22906	5.01284	0	3.3944
C42D4.1	#	251	#	0	0	2.22906	2.50642	6.51009	3.3944
C42D8.2	#	1613	#	72.4221	53.9008	14.1174	15.874	16.2752	11.3147
C43C3.1	#	776	#	0	4.75595	0	0	0	0
C44B11.3	#	450	#	1.0973	2.14018	0	0	0	0.848601
C44B12.1	#	203	#	0	0	31.2068	17.5449	13.0202	10.1832
C44B12.5	#	397	#	0	0	13.3743	17.5449	6.51009	6.78881
C44B7.10	#	471	#	70.2275	28.5357	2.22906	2.50642	16.2752	13.5776
C44C10.1	#	300	#	0	0	0	0.147436	0	0
C44C10.9	#	234	#	0	0	17.8325	0	6.51009	3.3944
C44C8.6	#	366	#	4.38922	0	0	0	0	0
C44E4.4	#	396	#	30.7245	9.5119	0	0	0	0
C44F1.3	#	283	#	0	0	17.8325	25.0642	26.0404	30.5496
C45B11.3	#	293	#	4.38922	7.13392	0	0	0	0
C46A5.9	#	782	#	13.1677	0	0	0	0	0
C46G7.2	#	250	#	0	0	93.6204	97.7503	104.161	91.6489
C46G7.4	#	1175	#	0	4.75595	517.141	548.906	403.626	437.878
C47B2.3	#	448	#	14.777	16.4873	5.57264	5.01284	2.98379	3.67727
C47B2.4	#	277	#	13.1677	9.5119	0	0	0	0
C47E8.5	#	702	#	122.898	118.899	6.68717	2.50642	0	3.3944
C47E8.7	#	720	#	8.77844	9.5119	28.9777	25.0642	13.0202	16.972
C47F8.8	#	347	#	0	0	2.22906	0	0	0
C47G2.1	#	424	#	26.3353	38.0476	0	0	0	0
C48E7.1	#	174	#	0	0	0	2.50642	0	0
C49F5.1	#	403	#	29.5959	26.6333	0	0	0.465006	0
C49F5.7	#	88	#	0	0	0	2.50642	0	0
C49F8.3	#	176	#	0	0	26.7487	15.0385	48.8257	37.3384
C49G7.3	#	248	#	0	0	5.57264	5.01284	3.25505	1.6972
C49G7.4	#	248	#	0	0	1.11453	0	3.25505	1.6972
C49H3.11	#	272	#	96.5628	133.167	0	0	0	0
C50B6.2	#	582	#	0	4.75595	0	0	0	0
C50D2.4	#	329	#	0	0	0	0.147436	0	0
C50F4.13	#	127	#	1.00407	0.808201	0.262242	0.294873	0.382947	0.199671
C50F4.5	#	123	#	3.17896	2.29055	0	0.147436	0	0.199671
C50F4.7	#	103	#	1.92028	2.37797	0.278632	0.156651	0.406881	0.636451
C52D10.13	#	281	#	0	0	0	0	0	1.13147
C52E12.1	#	925	#	8.77844	14.2678	0	0	0	0
C52E4.3	#	118	#	8.77844	4.75595	0	0	0	0
C52E4.4	#	435	#	0	14.2678	0	0	0	0
C53A5.1	#	139	#	0	0	2.22906	0	0	0
C53A5.3	#	461	#	0	4.75595	0	0	0	0
C53C9.2	#	397	#	35.1138	42.8035	65.7572	66.4201	13.0202	20.3664
C53H9.1	#	136	#	100.952	85.6071	0	2.50642	0	13.5776
C54C6.1	#	91	#	4.38922	2.37797	0	0	0	0
C54C6.2	#	444	#	24.7259	20.2921	7.28159	7.39393	13.4542	10.6358
C54D1.5	#	1633	#	13.1677	9.5119	0	0	0	0
C54G4.1	#	772	#	8.77844	9.5119	0	0	0	0
C55B7.1	#	974	#	0	4.75595	0	0	0	0
C56C10.3	#	221	#	0	0	8.91623	5.01284	13.0202	10.1832
C56C10.8	#	161	#	13.1677	33.2916	8.91623	10.0257	26.0404	30.5496
C56G2.1	#	867	#	4.38922	9.5119	0	0	0	0
C56G2.7	#	374	#	4.38922	14.2678	0	0	0	0
C56G7.1	#	172	#	0	0	11.1453	10.0257	6.51009	6.78881
CD4.6	#	260	#	17.5569	4.75595	0	0	0	0
D1007.12	#	159	#	57.0598	76.0952	4.45812	2.50642	0	3.3944
D1007.6	#	149	#	39.503	61.8273	17.8325	5.01284	9.76514	16.972
D1022.7	#	1284	#	4.38922	4.75595	0	0	0	0
D1037.4	#	211	#	1.46307	0	0	0	0	0
D2005.3	#	130	#	0	14.2678	0	0	0	0
D2023.2	#	1175	#	8.77844	0	0	0	0	0
D2024.6	#	282	#	0	0	4.45812	0	0	0
D2024.8	#	321	#	8.77844	9.5119	0	0	0	0
D2030.4	#	123	#	0	0	2.22906	0	0	0
D2045.1	#	930	#	17.5569	9.5119	0	0	0	0
D2096.6	#	171	#	0	0	2.22906	0	0	0
D2096.8	#	316	#	13.1677	14.2678	4.45812	15.0385	45.5706	44.1273
DY3.1	#	108	#	4.38922	0	0	0	0	0
DY3.2	#	566	#	61.4491	47.5595	0	0	0	3.3944
E01G4.6	#	884	#	0	0	0	0	3.25505	3.3944
E03G2.4	#	333	#	0	0	0	0.147436	0	0
E04A4.8	#	180	#	74.6167	104.631	0	0	6.51009	6.78881
E04D5.1	#	570	#	15.3623	16.6458	0	0	0	0
EGAP7.1	#	302	#	0	0	0	0	0	1.13147
F01F1.12	#	259	#	245.796	292.491	2.22906	0	3.25505	0
F01G10.1	#	618	#	13.1677	9.5119	0	0	0	0
F01G12.5	#	1759	#	21.9461	0	33.4359	35.0899	19.5303	27.1552
F01G4.6	#	340	#	0	0	4.45812	5.01284	3.25505	0
F02A9.3	#	182	#	0	0	2.22906	2.50642	0	0
F02E8.1	#	305	#	0	0	2.22906	2.50642	0	3.3944
F07A5.7	#	872	#	184.347	142.678	1921.45	2120.43	1803.3	1832.98
F07B7.10	#	127	#	1.00407	0.808201	0.262242	0.294873	0.382947	0.199671
F07B7.11	#	141	#	3.17896	2.29055	0	0.147436	0	0.199671
F07B7.3	#	127	#	1.00407	0.808201	0.262242	0.294873	0.382947	0.199671
F07B7.4	#	141	#	3.17896	2.29055	0	0.147436	0	0.199671
F07B7.5	#	136	#	0.548652	0	0	0.156651	0.20344	0.424301
F07B7.9	#	103	#	1.92028	2.37797	0.278632	0.156651	0.406881	0.636451
F07D10.1	#	196	#	26.3353	19.0238	4.45812	3.75963	4.88257	3.3944
F07F6.4	#	529	#	13.1677	9.5119	0	0	0	0
F08B12.4	#	102	#	4.38922	0	0	0	0	0
F08B6.4	#	374	#	119.387	48.5107	338.371	385.988	332.666	324.505
F08C6.7	#	310	#	0	0	2.22906	5.01284	3.25505	3.3944
F08D12.1	#	635	#	79.0059	85.6071	0	0	0	0
F08F1.8	#	151	#	26.3353	19.0238	0	0	0	0
F08G2.1	#	122	#	3.17896	2.29055	0	0.147436	0	0.199671
F08G2.2	#	127	#	1.00407	0.808201	0.262242	0.294873	0.382947	0.199671
F08G2.3	#	136	#	0.548652	0	0	0.156651	0.20344	0.424301
F09B12.1	#	573	#	0	0	37.894	37.5963	65.1009	57.7049
F09B9.2	#	639	#	13.1677	9.5119	0	0	0	0
F09C12.7	#	77	#	0	0	0.0636874	0.0716119	0	0
F09D12.1	#	102	#	0	0	40.123	32.5834	39.0605	40.7329
F09E10.8	#	592	#	0	9.5119	0	0	0	0
F09E5.15	#	199	#	70.2275	99.8749	13.3743	12.5321	29.2954	20.3664
F09F7.2	#	153	#	105.341	123.655	481.476	438.623	351.545	376.779
F09G2.9	#	415	#	122.898	123.655	0	0	0	0
F10B5.1	#	214	#	96.5628	85.6071	2.22906	5.01284	0	6.78881
F10C1.2	#	558	#	127.287	152.19	445.812	380.976	353.172	378.476
F10C1.7	#	543	#	0	0	8.91623	10.0257	8.13761	8.48601
F10E7.10	#	437	#	0	0	22.2906	15.0385	0	0
F10E7.7	#	124	#	43.8922	71.3392	0	0	0	0
F10G7.8	#	490	#	13.1677	0	0	0	0	0
F11C3.3	#	1963	#	403.808	316.271	1459.66	1465.84	1041.61	1034.16
F11C7.5	#	189	#	0	14.2678	4.45812	0	3.25505	3.3944
F11G11.11	#	288	#	0	0	0	0	0	1.13147
F11G11.12	#	285	#	0	0	17.8325	17.5449	16.2752	16.972
F13B10.2	#	303	#	171.18	152.19	11.1453	2.50642	9.76514	0
F13C5.6	#	408	#	0	0	15.6034	15.0385	9.76514	6.78881
F13D12.4	#	523	#	4.38922	14.2678	0	0	0	0
F14D12.2	#	348	#	0	0	40.123	27.5706	35.8055	27.1552
F15E11.15	#	172	#	0	4.75595	0	0	0	0
F15G9.1	#	205	#	4.38922	0	0	0	0	0
F16D3.1	#	447	#	1.0973	1.18899	0	0	0	0
F16F9.2	#	1254	#	0	0	2.22906	0	0	0
F17C11.9	#	365	#	162.401	171.214	0	0	0	3.3944
F17E9.10	#	136	#	0.548652	0	0	0.156651	0.20344	0.424301
F17E9.12	#	103	#	1.92028	2.37797	0.278632	0.156651	0.406881	0.636451
F17E9.13	#	127	#	1.00407	0.808201	0.262242	0.294873	0.382947	0.199671
F17E9.9	#	122	#	3.17896	2.29055	0	0.147436	0	0.199671
F18A1.5	#	655	#	0	14.2678	0	0	0	0
F18A12.3	#	481	#	4.38922	0	0	0	0	0
F18H3.3	#	566	#	1.75569	0	0	0	0	0
F19C7.1	#	266	#	0	0	0	2.50642	0	0
F20B6.2	#	491	#	30.7245	28.5357	46.8102	43.8623	48.8257	44.1273
F20D1.4	#	192	#	6.58383	0	0	0	0	0
F20H11.3	#	341	#	87.7844	80.8511	4.45812	0	6.51009	6.78881
F21C10.7	#	2588	#	0	0	44.5812	27.5706	22.7853	13.5776
F21C10.8	#	382	#	0	0	2.22906	0	0	0
F21F8.7	#	389	#	0	0	11.1453	17.5449	16.2752	16.972
F22B3.1	#	103	#	1.92028	2.37797	0.278632	0.156651	0.406881	0.636451
F22B3.2	#	136	#	0.548652	0	0	0.156651	0.20344	0.424301
F23B12.5	#	507	#	21.9461	38.0476	0	0	0	0
F23C8.5	#	255	#	4.38922	0	0	0	0	0
F23C8.6	#	205	#	0	0	2.22906	0	0	0
F23F1.8	#	398	#	13.1677	4.75595	0	0	0	0
F23F12.6	#	414	#	4.38922	0	0	0	0	0
F25B4.8	#	112	#	61.4491	28.5357	62.4136	60.154	107.416	108.621
F25B5.4	#	538	#	157.28	187.86	3.34359	1.25321	0	3.3944
F25D7.4	#	874	#	17.5569	8.56071	0	0	0	0
F25H2.10	#	312	#	228.239	242.553	17.8325	27.5706	26.0404	30.5496
F25H2.11	#	181	#	17.5569	14.2678	20.0615	25.0642	13.0202	20.3664
F25H2.5	#	153	#	0	0	11.1453	7.51925	6.51009	0
F25H2.9	#	248	#	4.38922	4.75595	0	0	0	0
F25H5.3	#	558	#	4.38922	9.5119	0	0	0	0
F25H5.4	#	852	#	342.359	242.553	17.8325	30.077	22.7853	27.1552
F25H8.5	#	780	#	114.12	61.8273	2.22906	2.50642	3.25505	3.3944
F26A3.7	#	297	#	4.38922	4.75595	0	0	0	0
F26B1.2	#	380	#	0	4.75595	0	0	0	0
F26D10.3	#	640	#	702.275	776.409	187.612	204.9	252.537	243.266
F26E4.3	#	452	#	0	0	35.6649	30.077	32.5505	33.944
F26E4.8	#	449	#	14.777	16.4873	3.34359	5.01284	2.98379	3.67727
F26E4.9	#	132	#	0	0	11.1453	15.0385	16.2752	16.972
F26F4.10	#	713	#	8.77844	19.0238	0	0	0	0
F26F4.7	#	1032	#	4.38922	9.5119	0	0	0	0
F26G1.7	#	127	#	0	0	0.215715	0.0808522	0.315004	0.328491
F27C1.7	#	207	#	4.38922	0	13.3743	7.51925	16.2752	13.5776
F27D4.1	#	332	#	35.1138	47.5595	0	0	0	0
F28C6.7	#	142	#	74.6167	114.143	17.8325	12.5321	35.8055	47.5217
F28D1.7	#	143	#	39.503	42.8035	4.45812	7.51925	9.76514	6.78881
F28H1.2	#	142	#	21.9461	19.0238	0	0	0	0
F29F11.6	#	329	#	41.6976	10.7009	0	0	0	0
F29G6.3	#	1362	#	43.8922	19.0238	0	0	0	0
F29G9.5	#	443	#	0	4.75595	0	0	0	0
F30A10.2	#	205	#	0	0	2.22906	0	3.25505	0
F31D4.3	#	431	#	17.5569	9.5119	0	0	0	0
F31D5.3	#	1091	#	0	0	0	0	0	3.3944
F31E3.5	#	463	#	145.649	166.855	58.9957	61.3237	81.1049	77.1095
F32A7.5	#	877	#	109.73	107.96	0	0	3.25505	0
F32B6.6	#	127	#	0	0	0.279403	0.152464	0.315004	0.328491
F32D1.2	#	54	#	8.77844	0	0.743019	0	3.25505	0
F32E10.2	#	270	#	0	4.75595	0	0	0	0
F32H2.1	#	928	#	0	0	0	0	130.202	203.664
F32H2.9	#	464	#	0	0.792658	0	0	0.542508	1.13147
F33A8.3	#	208	#	13.1677	19.0238	0	0	6.51009	3.3944
F33C8.3	#	282	#	0	0	2.22906	0	0	0
F33D11.10	#	399	#	1.46307	3.17063	0	0	0	0
F33D11.11	#	245	#	4.38922	9.5119	0	0	0	0
F33H1.2	#	341	#	0	0	0.557264	0	0	0
F35A5.1	#	2069	#	4.38922	0	0	0	0	0
F35C11.2	#	397	#	2.19461	0	0	1.25321	0	0
F35G12.4	#	683	#	0	0	0	1.87981	0	0
F35G2.2	#	199	#	0	0	2.22906	0	0	0
F35H10.1	#	127	#	1.00407	0.808201	0.262242	0.294873	0.382947	0.199671
F35H10.11	#	122	#	3.17896	2.29055	0	0.147436	0	0.199671
F35H10.4	#	873	#	0	0	17.8325	10.0257	0	0
F36A2.6	#	151	#	13.1677	33.2916	0	5.01284	6.51009	3.3944
F36F2.6	#	659	#	4.38922	0	0	0	0	0
F36H12.7	#	127	#	0	0	0.279403	0.152464	0.315004	0.328491
F37B12.2	#	654	#	0	9.5119	0	0	0	0
F37C12.11	#	88	#	0	0	15.6034	20.0513	32.5505	27.1552
F37C12.4	#	104	#	39.503	42.8035	8.91623	5.01284	9.76514	16.972
F37C12.9	#	152	#	74.6167	99.8749	31.2068	25.0642	48.8257	54.3105
F37C4.5	#	556	#	39.503	28.5357	0	0	0	0
F37F2.2	#	160	#	8.77844	9.5119	0	0	0	0
F38A3.1	#	306	#	0	0	0	0	0	1.13147
F38A3.2	#	306	#	0	0	0	0.147436	0	0
F38B2.1	#	567	#	21.9461	19.0238	254.113	203.02	117.182	128.987
F38E11.5	#	1000	#	17.5569	4.75595	0	0	0	0
F38E9.5	#	333	#	4.38922	28.5357	0	0	0	0
F39B2.1	#	564	#	0	0	0	0	0	3.3944
F39B2.6	#	117	#	48.2814	95.119	13.3743	17.5449	29.2954	30.5496
F40A3.6	#	258	#	0	0	8.91623	2.50642	9.76514	23.7608
F40E10.3	#	417	#	0	0	6.68717	5.01284	6.51009	3.3944
F40E3.7	#	143	#	2.19461	2.37797	0	0	0	0
F40F11.1	#	155	#	100.952	95.119	11.1453	12.5321	39.0605	37.3384
F40F4.5	#	456	#	1.0973	2.14018	0	0	0	0
F40F4.6	#	2214	#	4.38922	0	0	0	0	0
F40F8.10	#	189	#	61.4491	76.0952	0	0	0	0
F40F8.5	#	420	#	0	0	2.22906	0	0	0
F41B4.1	#	342	#	0	0	35.6649	35.0899	16.2752	16.972
F41C3.5	#	469	#	79.0059	80.8511	0	0	0	0
F41E6.2	#	102	#	8.77844	0	71.3298	60.154	58.5908	61.0993
F41E7.5	#	112	#	0	0	11.1453	12.5321	13.0202	10.1832
F42A10.5	#	272	#	57.0598	57.0714	0	0	0	0
F42A6.7	#	346	#	17.5569	9.5119	0	0	0	0
F42A8.2	#	298	#	0	0	8.91623	7.51925	9.76514	10.1832
F42C5.8	#	208	#	193.126	199.75	46.8102	45.1155	87.8862	78.0713
F42E11.4	#	250	#	2.19461	0	11.7026	7.51925	45.5706	56.0077
F42G8.12	#	276	#	0	0	13.3743	10.0257	9.76514	13.5776
F42G9.1	#	469	#	0	4.75595	0	0	0	0
F43D2.1	#	252	#	0	0	0.557264	0.626605	1.62752	1.6972
F43D9.4	#	159	#	131.677	128.411	51.2683	62.6605	29.2954	33.944
F43E2.8	#	657	#	68.0329	61.8273	10.4023	10.0257	14.1052	15.8406
F43G9.1	#	358	#	8.77844	4.75595	0	0	0	0
F43G9.9	#	192	#	26.3353	28.5357	0	0	0	0
F44C4.3	#	335	#	6.58383	28.5357	0	0	0	0
F44E5.4	#	645	#	15.3623	13.0789	5.57264	6.89265	7.32385	6.78881
F44E5.5	#	645	#	15.3623	13.0789	5.57264	6.89265	7.32385	6.78881
F44F4.11	#	448	#	8.19321	9.35337	1.11453	2.50642	2.98379	3.67727
F45E1.6	#	136	#	0.548652	0	0	0.156651	0.20344	0.424301
F45E4.2	#	226	#	10.973	14.2678	0	0	0	0
F45F2.12	#	123	#	3.17896	2.29055	0	0.147436	0	0.199671
F45F2.13	#	136	#	0.548652	0	0	0.156651	0.20344	0.424301
F45F2.2	#	108	#	1.80733	1.39881	0	0.147436	0	0.199671
F45F2.3	#	103	#	1.92028	2.37797	0.278632	0.156651	0.406881	0.636451
F45F2.4	#	127	#	1.00407	0.808201	0.262242	0.294873	0.382947	0.199671
F45G2.2	#	1235	#	0.731537	0	0.37151	0.417736	0	0
F45H10.2	#	90	#	0	0	2.22906	0	0	0
F45H10.3	#	168	#	0	0	2.22906	0	6.51009	0
F46A9.5	#	176	#	8.77844	9.5119	0	0	0	0
F46B3.5	#	946	#	8.77844	4.75595	0	0	0	0
F46B6.7	#	614	#	8.77844	9.5119	0	0	0	0
F46C3.3	#	1000	#	0	0	0	0	2.0344	0
F46F11.2	#	267	#	8.77844	19.0238	6.68717	7.51925	32.5505	27.1552
F46F11.5	#	126	#	26.3353	47.5595	28.9777	20.0513	32.5505	20.3664
F46H5.3	#	359	#	0	0	4.45812	2.50642	0	0
F46H5.7	#	575	#	0	0	0	2.50642	0	3.3944
F47B10.1	#	435	#	43.8922	19.0238	0	0	0	0
F47B7.7	#	336	#	0	0	31.2068	35.0899	0	0
F47D12.4	#	234	#	8.77844	14.2678	0	0	0	0
F47G4.2	#	710	#	0	0	0	0	0	3.3944
F48E8.5	#	590	#	8.77844	0	0	0	0	0
F49C12.11	#	64	#	8.77844	9.5119	0	0	0	0
F49C12.7	#	444	#	4.38922	4.75595	0	0	0	0
F49C12.8	#	410	#	8.77844	4.75595	0	0	0	0
F49D11.9	#	281	#	0	0	0	0	3.25505	0
F49E2.5	#	845	#	83.3952	99.8749	0	0	0	0
F52B11.3	#	741	#	4.38922	0	185.012	175.449	244.128	234.214
F52B5.6	#	146	#	52.6706	52.3154	10.0308	0	17.9027	16.972
F52D10.3	#	198	#	26.3353	19.8165	0	1.67095	2.17003	0
F52E1.7	#	149	#	0	0	6.68717	10.0257	6.51009	3.3944
F52E10.5	#	581	#	0	0	20.0615	26.3174	16.2752	22.0636
F52H3.6	#	329	#	6.58383	3.56696	0	0	0	0
F52H3.7	#	1245	#	13.1677	6.65833	77.3483	64.6656	116.205	92.6672
F53A2.7	#	394	#	13.1677	19.0238	2.22906	5.01284	6.51009	3.3944
F53A3.3	#	101	#	4.38922	4.75595	0	0	0	0
F53A3.4	#	2049	#	0	14.2678	0	0	0	0
F53A9.10	#	324	#	40.966	34.877	297.208	306.201	270.711	294.182
F53B3.6	#	321	#	0	0	6.68717	7.51925	9.76514	6.78881
F53F10.4	#	214	#	4.38922	0	0	0	0	0
F53G12.1	#	211	#	13.1677	0	0	0	0	0
F53G12.10	#	244	#	162.401	199.75	6.68717	5.01284	13.0202	13.5776
F53G12.7	#	327	#	21.9461	14.2678	0	0.147436	0	0
F54A3.3	#	543	#	13.1677	0	0	0	0	0
F54C1.7	#	161	#	0	0	57.9555	75.1925	61.8459	71.2825
F54C9.1	#	161	#	26.3353	19.0238	6.68717	5.01284	8.13761	11.8804
F54C9.5	#	293	#	100.952	118.899	8.91623	7.51925	19.5303	16.972
F54D11.1	#	437	#	4.38922	0	0	0	0	0
F54D8.3	#	422	#	21.9461	28.5357	0	0	0	0
F54E12.1	#	136	#	0.548652	0	0	0.156651	0.20344	0.424301
F54E12.3	#	103	#	1.92028	2.37797	0.278632	0.156651	0.406881	0.636451
F54E12.4	#	123	#	3.17896	2.29055	0	0.147436	0	0.199671
F54E12.5	#	127	#	1.00407	0.808201	0.262242	0.294873	0.382947	0.199671
F54E2.3	#	4369	#	109.73	85.6071	278.632	290.745	224.598	213.847
F54E2.4	#	406	#	0	4.75595	0	0	0	0
F54E7.2	#	140	#	52.6706	57.0714	40.123	42.6091	61.8459	61.0993
F54F2.1	#	1226	#	0	0	95.8495	110.282	74.866	71.2825
F54F3.1	#	1527	#	8.77844	14.2678	0	0	0	0
F54H12.6	#	213	#	65.8383	59.4494	7.8017	10.0257	3.25505	8.48601
F55C5.8	#	622	#	21.9461	28.5357	0	0	0	0
F55C7.7	#	638	#	0	4.75595	0	0	0	0
F55D10.2	#	147	#	52.6706	57.0714	10.0308	5.01284	17.9027	20.3664
F55G1.10	#	127	#	1.00407	0.808201	0.262242	0.294873	0.382947	0.199671
F55G1.11	#	103	#	1.92028	2.37797	0.278632	0.156651	0.406881	0.636451
F55G1.2	#	136	#	0.548652	0	0	0.156651	0.20344	0.424301
F55G1.3	#	123	#	3.17896	2.29055	0	0.147436	0	0.199671
F55H2.2	#	257	#	8.77844	14.2678	0	0	0	0
F56A3.3	#	1562	#	0	19.0238	0	0	0	0
F56B3.5	#	284	#	4.38922	4.75595	0	0	0	0
F56C9.1	#	333	#	15.3623	10.7009	0	0	0	0
F56D1.3	#	147	#	4.38922	0	0	0	0	0
F56D12.5	#	378	#	52.6706	61.8273	2.22906	2.50642	35.8055	27.1552
F56D2.1	#	471	#	0	0	33.4359	27.5706	29.2954	20.3664
F56D3.1	#	441	#	4.38922	4.75595	37.894	32.5834	39.0605	30.5496
F56E10.4	#	83	#	26.3353	42.8035	28.9777	32.5834	39.0605	40.7329
F56F11.4	#	411	#	8.77844	0	0	0	0	0
F56F3.5	#	257	#	83.3952	123.655	20.0615	12.5321	26.0404	23.7608
F56H1.4	#	430	#	4.38922	4.75595	0	0	0	0
F57B9.10	#	438	#	4.38922	0	0	0	0	0
F57B9.3	#	363	#	6.58383	0	0	0	0	0
F57B9.6	#	402	#	21.2146	7.92658	0	2.50642	3.25505	0
F57F4.3	#	2153	#	0	0	0	0	11.3927	1.6972
F57F4.4	#	2090	#	0	0	0	0	4.88257	1.6972
F57H12.7	#	262	#	8.77844	14.2678	0	0	0	0
F58A6.8	#	127	#	0	0	0.279403	0.152464	0.315004	0.328491
F58A6.9	#	77	#	0	0	0.0636874	0.0716119	0	0
F58B3.5	#	294	#	13.1677	14.2678	0	0	0	0
F58D5.1	#	611	#	26.3353	14.2678	0	0	0	0
F58F12.1	#	163	#	8.77844	4.75595	8.91623	7.51925	6.51009	10.1832
F58G4.1	#	1974	#	0.731537	0	1.48604	6.68378	4.88257	0
F58G4.3	#	247	#	0	0	0	0	0	3.3944
F59A2.1	#	860	#	57.0598	42.8035	0	0	0	0
F59A2.3	#	236	#	0	0	4.45812	10.0257	29.2954	33.944
F59B1.2	#	161	#	8.77844	9.5119	0	0	0	0
F59C6.5	#	260	#	0	0	8.91623	12.5321	6.51009	3.3944
F59D8.1	#	1603	#	10.2415	17.4385	4.82962	4.17736	5.96758	5.37447
F59D8.2	#	1603	#	10.2415	26.9504	5.94415	5.43057	7.59511	7.07168
F59E12.9	#	1621	#	0	0	0	0	3.25505	0
GBP	#	127	#	43.8922	23.7797	75.788	90.2311	81.3761	139.171
GFP_	#	238	#	20892.7	25606	120.369	107.776	139.967	142.565
H02I12.6	#	123	#	3.17896	2.29055	0	0.147436	0	0.199671
H02I12.7	#	127	#	1.00407	0.808201	0.262242	0.294873	0.382947	0.199671
H03A11.2	#	1218	#	30.7245	38.0476	0	0	13.0202	13.5776
H06I04.4	#	163	#	8.77844	4.75595	17.8325	7.51925	26.0404	20.3664
H15N14.1	#	964	#	4.38922	4.75595	0	0	0	0
H15N14.2	#	758	#	1.75569	9.5119	0	0	0	0
H19M22.2	#	4280	#	0	0	160.492	140.359	32.5505	37.3384
H19N07.3	#	130	#	4.38922	0	0	0	0	0
H20J04.8	#	253	#	8.77844	4.75595	0	0	0	0
H21P03.1	#	156	#	8.77844	9.5119	0	0	22.7853	27.1552
H27M09.2	#	211	#	4.38922	0	0	0	0	0
H28O16.1	#	538	#	71.3248	83.2291	89.1623	85.8448	108.23	99.2863
H34C03.2	#	900	#	4.38922	14.2678	0	0	0	0
H39E23.1	#	1062	#	4.38922	9.5119	0	0	0	0
JC8.3	#	165	#	57.0598	61.8273	2.22906	0	0	3.3944
K01D12.6	#	499	#	8.77844	57.0714	0	0	0	0
K01G5.4	#	215	#	17.5569	28.5357	0	0	0	0
K01G5.7	#	449	#	40.0882	46.4498	8.39612	9.90035	17.523	14.8788
K01H12.2	#	313	#	0	0	4.68102	5.97363	6.23884	5.65734
K02B2.5	#	117	#	43.8922	52.3154	13.3743	12.5321	9.76514	10.1832
K02F2.2	#	437	#	17.5569	19.0238	4.45812	2.50642	3.25505	3.3944
K02F2.3	#	1220	#	13.1677	4.75595	0	0	0	0
K02F3.9	#	156	#	13.1677	0	0	0	0	0
K03A1.6	#	103	#	1.92028	2.37797	0.278632	0.156651	0.406881	0.636451
K03E5.2	#	202	#	8.77844	0	45.6957	43.8623	29.2954	16.972
K04D7.1	#	325	#	0	0	11.1453	5.01284	6.51009	10.1832
K04H4.1	#	1502	#	0	0	2.22906	5.01284	0	0
K05B2.3	#	577	#	8.77844	0	6.68717	2.50642	32.5505	30.5496
K05C4.1	#	284	#	8.77844	9.5119	0	0	0	0
K05F1.2	#	127	#	0	0	0.279403	0.152464	0.315004	0.328491
K05F1.7	#	127	#	0	0	0.0636874	0.0716119	0	0
K06A4.3	#	475	#	0	0	13.3743	17.5449	19.5303	10.1832
K06C4.10	#	103	#	1.92028	2.37797	0.278632	0.156651	0.406881	0.636451
K06C4.11	#	127	#	1.00407	0.808201	0.262242	0.294873	0.382947	0.199671
K06C4.12	#	123	#	3.17896	2.29055	0	0.147436	0	0.199671
K06C4.13	#	136	#	0.548652	0	0	0.156651	0.20344	0.424301
K06C4.2	#	103	#	1.92028	2.37797	0.278632	0.156651	0.406881	0.636451
K06C4.3	#	127	#	1.00407	0.808201	0.262242	0.294873	0.382947	0.199671
K06C4.4	#	123	#	3.17896	2.29055	0	0.147436	0	0.199671
K06C4.5	#	136	#	0.548652	0	0	0.156651	0.20344	0.424301
K07C5.4	#	486	#	26.3353	0	0	0	0	0
K07D4.3	#	312	#	8.77844	4.75595	0	0	0	0
K07D8.1	#	2104	#	0	0	0	2.50642	0	0
K07E12.1	#	12250	#	4.38922	0	0	2.50642	0	0
K07E8.3	#	236	#	17.5569	9.5119	0	0	0	0
K07F5.1	#	127	#	0	0	0.279403	0.152464	0.315004	0.328491
K07F5.2	#	127	#	0	0	0.279403	0.152464	0.315004	0.328491
K07F5.3	#	127	#	0	0	0.279403	0.152464	0.315004	0.328491
K07H8.10	#	798	#	17.5569	23.7797	0	0	0	0
K07H8.6	#	1651	#	105.341	95.119	20.0615	12.5321	26.0404	16.972
K08C7.3	#	3683	#	61.4491	42.8035	2.22906	0	0	0
K08D10.3	#	217	#	4.38922	0	0	0	0	0
K08D12.1	#	239	#	0	4.75595	0	0	0	0
K08D12.3	#	42	#	26.3353	28.5357	2.22906	5.01284	22.7853	20.3664
K08E3.4	#	643	#	4.38922	0	0	0	0	0
K08E5.3	#	3183	#	0	0	2.22906	0	0	3.3944
K08F4.2	#	473	#	35.1138	57.0714	0	0	0	0
K08F4.8	#	127	#	0	0	0.0636874	0.0716119	0	0
K08H10.1	#	733	#	294.078	233.042	0	0	0	0
K09F5.2	#	1616	#	10.973	12.6825	3.7151	4.17736	8.13761	6.50594
K10B3.10	#	2427	#	13.1677	9.5119	49.0393	25.0642	19.5303	16.972
K10B3.7	#	341	#	0	0	1.67179	0	0	0
K10B3.8	#	341	#	0	0	1.67179	0	0	0
K10C3.2	#	174	#	0	4.75595	0	0	0	0
K10D11.7	#	151	#	4.38922	0	0	0	0	0
K11C4.5	#	5224	#	0	3.17063	0	0	0	0
K11D9.2	#	932	#	8.77844	0	37.894	20.0513	6.51009	0
K11E8.1	#	533	#	17.5569	14.2678	0	0	0	0
K11G9.6	#	75	#	13.1677	19.0238	0	0	0	0
K11H12.2	#	204	#	83.3952	66.5833	2.22906	2.50642	3.25505	0
K12F2.1	#	1969	#	31.4561	42.8035	525.315	512.98	598.928	626.268
LLC1.2	#	272	#	0	0	4.45812	2.50642	0	0
M01B12.4	#	678	#	8.77844	4.75595	0	0	0	0
M01D7.6	#	166	#	4.38922	0	0	0	0	0
M01E11.4	#	544	#	0	0	0	0	6.51009	3.3944
M01E11.5	#	265	#	8.77844	9.5119	0	0	0	0
M01E11.7	#	664	#	0	0	24.5196	15.0385	0	0
M01F1.2	#	202	#	35.1138	66.5833	2.22906	0	0	0
M01H9.3	#	185	#	4.38922	0	0	0	0	0
M02F4.8	#	291	#	0	0	4.45812	5.01284	6.51009	0
M03A8.1	#	436	#	4.38922	14.2678	0	0	0	0
M03A8.4	#	409	#	8.77844	14.2678	211.76	260.667	211.578	200.27
M03F4.2	#	362	#	148.282	187.735	374.455	365.31	283.212	295.143
M03F4.7	#	314	#	0	4.75595	0	0	0	0
M05D6.3	#	397	#	2.19461	0	0	1.25321	0	0
M05D6.8	#	174	#	4.38922	0	0	0	0	0
M106.5	#	270	#	0	0	2.22906	2.50642	3.25505	0
M110.4	#	1156	#	26.3353	33.2916	0	0	0	0
M116.5	#	1083	#	0	0	0.891623	0.751925	0.976514	1.01832
M117.2	#	248	#	52.6706	50.3338	4.45812	5.84831	4.34006	6.78881
M117.3	#	125	#	0	1.18899	0	0	0	0
M163.3	#	208	#	17.5569	23.7797	0	0	0	0
M176.3	#	169	#	0	0	4.45812	2.50642	3.25505	3.3944
M18.7	#	240	#	8.77844	0	0	0	0	0
M195.1	#	304	#	0	0	0	0.147436	0	0
M28.5	#	128	#	8.77844	0	2.22906	0	16.2752	3.3944
M57.2	#	580	#	8.77844	9.5119	0	0	0	0
MTCE.31	#	231	#	0	0	2.22906	0	0	0
PAR2.1	#	170	#	52.6706	33.2916	0	0	0	0
R01H10.3	#	538	#	26.3353	28.5357	0	0	0	0
R03G5.1	#	463	#	323.998	365.812	132.146	136.057	187.436	175.774
R04F11.2	#	107	#	0	0	0	2.50642	0	0
R05D3.6	#	54	#	0	0	0.743019	0	0	0
R05D3.7	#	815	#	30.7245	23.7797	0	0	0	0
R05F9.10	#	337	#	57.0598	52.3154	0	0	0	0
R05F9.13	#	127	#	0	0	0.279403	0.152464	0.315004	0.328491
R05F9.3	#	190	#	0	0	0.279403	0.152464	0.315004	0.328491
R05F9.8	#	127	#	0	0	0.279403	0.152464	0.315004	0.328491
R05G6.7	#	283	#	0	0	51.2683	47.6219	45.5706	44.1273
R06C1.4	#	84	#	0	0	2.22906	0	0	0
R06C7.10	#	1938	#	4.38922	4.75595	53.1259	40.9382	11.3927	15.8406
R06F6.9	#	385	#	4.38922	14.2678	0	0	0	0
R07B1.4	#	210	#	377.473	423.28	138.202	173.569	195.303	207.059
R07E4.6	#	366	#	21.9461	19.0238	4.45812	0	9.76514	6.78881
R07E5.2	#	226	#	74.6167	76.0952	0	0	0	0
R08C7.3	#	140	#	22.4338	14.7963	0	0	0	0
R09B3.2	#	83	#	0	0	0	2.50642	9.76514	10.1832
R09B3.3	#	85	#	0	0	4.45812	15.0385	16.2752	23.7608
R09H10.5	#	1621	#	0	0	2.22906	0	0	0
R10E11.2	#	161	#	0	0	0	0	0	1.6972
R119.4	#	712	#	21.9461	28.5357	0	0	0	0
R11A5.4	#	587	#	0	8.83248	0	0	0	0
R11D1.8	#	126	#	13.1677	9.5119	8.91623	10.0257	29.2954	23.7608
R12E2.3	#	362	#	13.1677	9.5119	0	0	0	0
R13A5.8	#	189	#	0	0	4.45812	0	3.25505	3.3944
R13H4.2	#	225	#	0	0	37.894	35.0899	29.2954	23.7608
R13H9.2	#	127	#	0	0	0.279403	0.152464	0.315004	0.328491
R13H9.4	#	127	#	0	0	0.279403	0.152464	0.315004	0.328491
R144.7	#	1130	#	8.77844	4.75595	0	0	0	0
R151.3	#	217	#	61.4491	95.119	2.22906	0	0	3.3944
SW:K1CI_HUMAN	#	622	#	254.575	252.065	15.8511	17.5449	45.5706	40.7329
SW:K1CJ_HUMAN	#	593	#	509.149	596.277	59.0391	68.2999	79.7486	75.5255
SW:K1CM_HUMAN	#	458	#	26.4294	31.695	3.34359	1.25321	1.62752	1.6972
SW:K1CN_HUMAN	#	471	#	177.126	201.998	2.1981	1.87981	3.25505	2.5458
SW:K1CO_HUMAN	#	456	#	12.8959	20.3996	0.526305	0	0.813761	0.848601
SW:K1CP_HUMAN	#	473	#	63.0062	79.1356	2.1981	1.87981	3.25505	2.5458
SW:K1CQ_HUMAN	#	431	#	141.5	95.2266	0.526305	0	0.813761	0.848601
SW:K1CR_HUMAN	#	429	#	1.64596	3.56696	0.278632	0	0	0
SW:K1CS_HUMAN	#	400	#	5.12076	6.53943	0.526305	0	0.813761	0.848601
SW:K1CT_HUMAN	#	424	#	3.60543	7.43966	0	0	0	0
SW:K1CX_HUMAN	#	469	#	229.797	225.777	2.1981	1.87981	3.25505	2.5458
SW:K22E_HUMAN	#	645	#	413.652	526.115	16.3464	25.4819	22.3784	23.7608
SW:K22O_HUMAN	#	638	#	14.2331	13.0667	0.185755	0.417736	0	0
SW:K2C1_HUMAN	#	643	#	516.652	692.956	64.7046	50.4069	86.0779	116.164
SW:K2C3_HUMAN	#	629	#	13.2577	11.4814	0.185755	0.417736	0	0
SW:K2C4_HUMAN	#	534	#	7.25909	12.9874	0.557264	0.626605	0	0.424301
SW:K2C5_HUMAN	#	590	#	154.012	143.276	1.17645	2.1583	2.66733	2.02721
SW:K2C7_HUMAN	#	468	#	0.675264	1.09753	0	0	0	0
SW:K2C8_HUMAN	#	483	#	6.56239	18.2907	1.17645	1.5317	1.44669	0.754312
SW:K2CA_HUMAN	#	563	#	98.4991	102.103	1.73371	2.78491	2.66733	2.45151
SW:K2CB_HUMAN	#	563	#	80.9422	91.4021	1.73371	2.78491	2.66733	2.45151
SW:K2CC_HUMAN	#	563	#	85.3315	87.8351	1.73371	2.78491	2.66733	2.45151
SW:K2CD_HUMAN	#	384	#	66.002	72.7075	1.73371	2.78491	2.66733	2.45151
SW:K2CE_HUMAN	#	563	#	65.1411	79.9878	1.73371	2.78491	2.66733	2.45151
SW:K2CF_HUMAN	#	563	#	79.8449	96.6336	5.0773	5.29133	7.5499	7.54312
SW:TRYP_BOVIN	#	229	#	1.46307	0	0.743019	0	1.08502	1.13147
SW:TRYP_PIG	#	231	#	98.7574	97.497	65.7572	66.4201	58.5908	64.4937
SW:UBIQ_HUMAN	#	76	#	71.3248	93.93	1.67179	0.626605	0	1.6972
SW:UBPY_HUMAN	#	1118	#	0	4.75595	0	0	0	0
SWN:K1CL_HUMAN	#	494	#	1.64596	1.78348	0.247673	0	0.813761	0.848601
T01B10.2	#	154	#	0	0	1.11453	1.25321	1.62752	1.6972
T01B11.4	#	313	#	0	0	4.68102	5.97363	6.23884	5.65734
T01C3.6	#	144	#	13.1677	14.2678	0	0	0	0
T01C3.7	#	352	#	21.9461	38.0476	6.68717	0	13.0202	16.972
T01C8.1	#	626	#	0	4.75595	0	0	0	0
T01D3.6	#	927	#	0	0	0	0	3.25505	3.3944
T01G1.3	#	1083	#	61.4491	38.0476	0	0	0	0
T02C12.2	#	418	#	0	0	0	0	78.1211	74.6769
T02E9.2	#	333	#	0	0	44.5812	40.1027	71.611	84.8601
T02G5.9	#	572	#	8.77844	14.2678	0	0	0	0
T02H6.11	#	130	#	0	0	8.91623	15.0385	3.25505	6.78881
T03E6.7	#	337	#	8.77844	0	0	2.50642	0	0
T04C10.2	#	469	#	4.38922	9.5119	0	0	0	0
T04C12.4	#	376	#	63.9363	71.4298	128.967	136.6	105.525	112.242
T04C12.5	#	376	#	67.6671	65.9605	127.295	124.694	103.735	110.035
T04C12.6	#	376	#	63.9363	71.4298	128.967	136.6	105.525	112.242
T04C9.4	#	95	#	4.38922	0	11.1453	10.0257	16.2752	10.1832
T04D1.3	#	381	#	8.77844	4.75595	0	0	0	0
T05A7.4	#	137	#	17.5569	33.2916	0	0	0	0
T05B11.3	#	226	#	21.9461	9.5119	11.1453	2.50642	6.51009	10.1832
T05B4.3	#	248	#	0	0	8.91623	10.0257	26.0404	23.7608
T05C12.10	#	1169	#	0	0	40.123	42.6091	87.8862	84.8601
T05C12.7	#	549	#	2.19461	0	0	0	0	0
T05D4.1	#	365	#	184.347	206.884	0	0	0	0
T05D4.4	#	561	#	0	0	15.6034	15.0385	3.25505	3.3944
T05E11.1	#	210	#	30.7245	28.5357	0	2.50642	3.25505	0
T05E11.3	#	760	#	13.1677	4.75595	0	0	0	0
T05F1.3	#	146	#	35.1138	23.7797	28.9777	25.0642	19.5303	30.5496
T05F1.6	#	1165	#	4.38922	19.0238	0	0	0	0
T05G5.10	#	195	#	8.77844	14.2678	11.1453	7.51925	11.3927	18.6692
T05H4.12	#	129	#	0	0	22.2906	32.5834	29.2954	30.5496
T06D8.1	#	3676	#	8.77844	9.5119	118.14	122.814	188.793	162.931
T06D8.8	#	387	#	13.1677	0	0	0	0	0
T06E4.11	#	487	#	0	0	6.68717	5.01284	0	0
T06E4.12	#	228	#	0	0	6.68717	10.0257	0	0
T06E4.14	#	219	#	0	0	13.3743	17.5449	0	0
T06E4.8	#	199	#	0	0	27.8632	35.0899	1.62752	3.3944
T06E4.9	#	212	#	0	0	14.4889	30.077	1.62752	3.3944
T07A5.1	#	379	#	0	0	0	2.50642	0	0
T07A9.11	#	131	#	41.6976	59.4494	0	5.01284	13.0202	13.5776
T07H6.3	#	301	#	0	0	0	0.294873	0	0
T08A11.2	#	1322	#	17.5569	4.75595	0	0	0	0
T08B1.2	#	347	#	4.38922	0	20.0615	23.3932	8.13761	3.3944
T08B2.10	#	130	#	8.77844	0	11.1453	12.5321	35.8055	20.3664
T08B2.9	#	496	#	4.38922	4.75595	0	0	0	0
T08H10.1	#	333	#	43.8922	38.0476	0	0	0	0
T09F3.3	#	341	#	0	0	0.557264	0	0	0
T10B5.5	#	455	#	0	4.75595	0	0	0	0
T10C6.11	#	141	#	3.17896	2.29055	0	0.147436	0	0.199671
T10C6.12	#	127	#	1.00407	0.808201	0.262242	0.294873	0.382947	0.199671
T10C6.13	#	136	#	0.548652	0	0	0.156651	0.20344	0.424301
T10C6.14	#	103	#	1.92028	2.37797	0.278632	0.156651	0.406881	0.636451
T10E10.1	#	301	#	0	0	0	0.147436	0	0
T10E10.2	#	301	#	0	0	0	0.147436	0	0
T10E10.5	#	300	#	0	0	0	0.147436	0	0
T10E10.6	#	300	#	0	0	0	0.147436	0	0
T10E10.7	#	307	#	0	0	0	0.147436	0	0
T11B7.4	#	425	#	17.5569	33.2916	169.408	170.436	166.007	152.748
T12D8.5	#	135	#	8.77844	9.5119	0	0	0	0
T12D8.6	#	142	#	0	0	15.6034	20.0513	13.0202	16.972
T12D8.8	#	422	#	8.77844	9.5119	0	0	0	0
T13A10.11	#	404	#	3.88759	2.85357	0	0	0.930013	0
T13B5.4	#	302	#	0	0	0	0.147436	0	0
T13F2.10	#	127	#	0	0	0.279403	0.152464	0.315004	0.328491
T13F2.11	#	127	#	0	0	0.215715	0.0808522	0.315004	0.328491
T14F9.1	#	470	#	13.1677	0	8.91623	2.50642	3.25505	3.3944
T14G10.8	#	181	#	4.38922	0	0	0	0	0
T14G12.3	#	201	#	0	0	42.3521	42.6091	35.8055	37.3384
T16G1.11	#	240	#	4.38922	0	0	0	0	0
T17H7.4	#	663	#	17.5569	14.2678	381.169	358.418	378.806	386.962
T18D3.4	#	1947	#	6.58383	2.37797	39.7515	30.9125	26.0404	27.721
T19B4.2	#	1217	#	4.38922	4.75595	0	0	0	0
T20B3.2	#	260	#	2.19461	0	132.072	151.638	120.437	128.987
T20G5.1	#	1681	#	21.9461	14.2678	0	0	0	0
T20G5.2	#	468	#	8.77844	9.5119	0	0	0	0
T20H4.3	#	454	#	0	4.75595	0	0	0	0
T21B10.2	#	337	#	162.401	185.482	0	0	0	0
T21B10.7	#	529	#	15.3623	4.75595	0	0	0	0
T21B4.2	#	312	#	0	0	0	0.147436	0	0
T21B6.3	#	821	#	21.9461	28.5357	0	0	0	0
T21D12.4	#	375	#	0	0	49.0393	37.5963	39.0605	40.7329
T21D9.1	#	396	#	13.1677	19.0238	0	0	0	0
T21G5.3	#	763	#	4.38922	4.75595	0	0	0	0
T22D1.9	#	981	#	61.4491	57.0714	0	0	0	0
T22E5.5	#	405	#	16.0938	17.4385	271.202	265.263	372.16	381.305
T22E5.6	#	249	#	0	0	4.45812	0	6.51009	3.3944
T22F3.4	#	196	#	26.3353	19.0238	4.45812	3.75963	4.88257	3.3944
T23D8.5	#	103	#	1.92028	2.37797	0.278632	0.156651	0.406881	0.636451
T23D8.6	#	127	#	1.00407	0.808201	0.262242	0.294873	0.382947	0.199671
T23E7.2	#	908	#	100.952	137.923	162.721	167.93	214.833	169.72
T24B8.1	#	134	#	48.2814	42.8035	8.91623	10.0257	19.5303	16.972
T24H7.1	#	294	#	0	9.5119	0	0	0	0
T25B9.9	#	484	#	4.38922	9.5119	0	0	0	0
T25C12.3	#	2103	#	17.5569	14.2678	0	0	3.25505	3.3944
T25C8.2	#	375	#	59.986	45.7477	87.3578	93.9907	98.5814	93.3461
T25E4.1	#	231	#	0	0	4.45812	5.01284	0	0
T25F10.6	#	301	#	174.691	203.555	564.397	506.296	451.8	479.969
T25G3.1	#	156	#	0	4.75595	0	0	0	0
T26A5.9	#	89	#	4.38922	0	0	0	0	0
T26E3.7	#	106	#	3.29191	2.37797	2.22906	1.87981	2.44128	2.5458
T27A1.4	#	390	#	0	0	4.45812	2.50642	0	0
T27A10.6	#	870	#	0	0	44.5812	57.6476	123.692	112.015
T27C4.4	#	870	#	8.77844	0	0	0	0	0
T27E9.1	#	207	#	8.77844	9.5119	22.9593	22.516	19.259	19.235
T28D6.2	#	444	#	5.26706	8.40218	1.11453	2.50642	2.98379	2.82867
T28D6.3	#	120	#	0	0	4.45812	0	0	0
T28F4.5	#	105	#	17.5569	28.5357	0	0	0	0
VW02B12L.3	#	299	#	26.3353	23.7797	0	0	0	0
VW06B3R.1	#	410	#	0	0	4.45812	2.50642	0	3.3944
W01A8.5	#	311	#	0	0	93.6204	92.7375	117.182	115.41
W01B11.3	#	487	#	13.1677	14.2678	0	0	0	0
W01D2.1	#	92	#	17.5569	16.6458	0	0	0	0
W01F3.2	#	307	#	0	0	11.1453	7.51925	6.51009	0
W01F3.3	#	3000	#	26.3353	23.7797	4.45812	5.01284	29.2954	33.944
W02A2.3	#	397	#	0	0	4.45812	2.50642	0	0
W02D3.6	#	300	#	0	0	1.11453	0.626605	0.813761	0
W02F12.5	#	463	#	21.9461	23.7797	0	0	0	0
W03F11.1	#	235	#	4.38922	0	0	0	0	0
W03F8.1	#	194	#	2.19461	0	74.1162	73.9393	35.8055	30.5496
W03F8.10	#	587	#	8.77844	0	0	0	0	0
W03F8.5	#	1067	#	17.5569	0	0	0	0	0
W03G11.1	#	332	#	0	0	0	0.294873	0	0
W04D2.1	#	920	#	8.77844	0	178.325	172.943	120.437	118.804
W05E10.5	#	201	#	0	0	2.22906	0	0	0
W05E7.3	#	156	#	0	0	1.11453	1.25321	1.62752	1.6972
W05G11.6	#	366	#	4.38922	5.43537	0	0	3.25505	3.3944
W05H9.1	#	414	#	4.38922	4.75595	0	0	0	0
W06A7.3	#	3299	#	0	4.75595	0	0	0	0
W06B4.2	#	521	#	0	4.75595	0	0	0	0
W06D4.1	#	437	#	8.77844	0	0	0	0	0
W06H3.3	#	672	#	0	9.5119	0	0	0	0
W06H8.1	#	613	#	0	4.75595	0	0	0	0
W06H8.8	#	18519	#	52.6706	42.8035	40.123	45.1155	58.5908	44.1273
W07B8.5	#	344	#	6.58383	0	0	0	0	0
W07E6.4	#	655	#	4.38922	9.5119	0	0	0	0
W08E3.1	#	160	#	21.9461	0	0	0	0	0
W08E3.3	#	395	#	105.341	95.119	0	0	0	0
W08F4.8	#	403	#	17.5569	9.5119	0	0	0	0
W09C5.6	#	122	#	21.9461	42.8035	2.22906	0	3.25505	3.3944
W09H1.6	#	285	#	13.1677	9.5119	45.6957	40.1027	66.7284	62.7965
W10G6.3	#	581	#	30.7245	19.0238	265.258	276.959	273.424	297.01
Y105C5B.28	#	385	#	17.5569	14.2678	0	0	0	0
Y105E8A.16	#	117	#	17.5569	23.7797	15.6034	10.0257	35.8055	33.944
Y105E8A.6	#	350	#	0	0	122.598	132.84	120.437	139.171
Y105E8B.1	#	151	#	70.2275	66.5833	1205.92	1288.3	1057.89	1069.24
Y105E8B.6	#	71	#	0	0	0	0	68.356	78.0713
Y106G6H.2	#	583	#	94.8071	76.0952	0	0	0	3.3944
Y106G6H.3	#	115	#	26.3353	28.5357	4.45812	5.01284	0	3.3944
Y110A7A.12	#	501	#	0	0	0	1.25321	0	0
Y113G7B.23	#	789	#	0	19.0238	0	0	0	0
Y116A8C.42	#	136	#	4.38922	4.75595	0	0	0	0
Y17G7B.3	#	260	#	0	0	2.22906	0	29.2954	23.7608
Y18D10A.17	#	340	#	30.7245	28.5357	0	0	16.2752	10.1832
Y18D10A.19	#	108	#	4.38922	4.75595	0	2.50642	0	0
Y22D7AL.5	#	382	#	52.6706	61.8273	2.22906	2.50642	0	0
Y22F5A.4	#	298	#	8.77844	4.75595	2.22906	0	0	0
Y24D9A.4	#	265	#	133.871	114.143	3.34359	3.75963	4.88257	8.48601
Y32H12A.4	#	193	#	0	9.5119	0	0	0	0
Y34B4A.6	#	231	#	0	0	0	0	3.25505	0
Y34B4A.9	#	225	#	4.38922	4.75595	4.45812	0	0	3.3944
Y34D9A.10	#	430	#	0.877844	0	0	0	0	0
Y37A1B.7	#	175	#	0	0	13.3743	0	6.51009	10.1832
Y37D8A.11	#	499	#	0	4.75595	6.68717	10.0257	16.2752	16.972
Y37D8A.14	#	174	#	0	0	4.45812	5.01284	0	3.3944
Y37D8A.19	#	101	#	8.77844	9.5119	0	0	0	0
Y37D8A.9	#	335	#	21.9461	19.0238	0	0	0	0
Y37E11AL.7	#	371	#	0	0	6.68717	10.0257	16.2752	20.3664
Y37E11C.1	#	854	#	8.77844	0	0	0	0	0
Y37E3.7	#	111	#	52.6706	59.4494	17.8325	17.5449	16.2752	20.3664
Y37E3.8	#	145	#	100.952	90.363	6.68717	5.01284	13.0202	20.3664
Y37E3.9	#	275	#	0	0	4.45812	0	3.25505	3.3944
Y38F1A.9	#	108	#	4.38922	0	0	0	0	0
Y38F2AL.3	#	384	#	13.1677	4.75595	0	0	0	0
Y38F2AL.4	#	161	#	0	0	0	0	0	1.6972
Y38F2AR.2	#	178	#	0	0	0	5.01284	3.25505	3.3944
Y38F2AR.9	#	81	#	8.77844	9.5119	0	0	0	0
Y38H6C.1	#	79	#	4.38922	19.0238	33.4359	35.0899	35.8055	40.7329
Y39A1C.3	#	294	#	35.1138	38.0476	0	0	0	0
Y39A3CR.4	#	83	#	0	14.2678	0	0	0	0
Y39B6A.20	#	396	#	70.2275	61.8273	6.68717	2.50642	0	0
Y39B6A.33	#	438	#	0	9.5119	0	0	0	0
Y40B1B.5	#	212	#	87.7844	118.899	0	0	0	0
Y41D4A.5	#	469	#	4.38922	0	0	0	0	0
Y41D4B.5	#	65	#	21.9461	14.2678	31.2068	37.5963	39.0605	44.1273
Y41E3.10	#	263	#	131.677	126.033	14.4889	10.0257	3.25505	8.48601
Y43B11AR.4	#	259	#	131.677	156.946	6.68717	10.0257	19.5303	20.3664
Y43F8B.1	#	312	#	171.18	171.214	307.61	298.264	403.626	390.356
Y44E3A.6	#	841	#	4.38922	14.2678	0	0	0	0
Y45F10B.13	#	185	#	0	0	24.5196	12.5321	6.51009	6.78881
Y45F10D.12	#	188	#	83.3952	95.119	11.1453	2.50642	6.51009	10.1832
Y45G12B.1	#	729	#	0	0	2.22906	0	0	0
Y45G12B.2	#	309	#	8.77844	0	0	0	0	0
Y46G5A.4	#	2145	#	0	4.75595	0	0	0	0
Y47D7A.5	#	220	#	0	0	4.45812	5.01284	19.5303	20.3664
Y48B6A.14	#	95	#	0	0	0	0	3.25505	0
Y48B6A.2	#	91	#	52.6706	52.3154	4.45812	0	6.51009	0
Y48G1BL.1	#	318	#	0	0	0	0	1.08502	0
Y48G1BM.1	#	425	#	0	0	0	0	4.34006	3.3944
Y48G8AL.8	#	159	#	61.4491	23.7797	13.3743	10.0257	32.5505	27.1552
Y49A3A.2	#	606	#	8.77844	14.2678	24.5196	27.5706	16.2752	27.1552
Y49A3A.5	#	192	#	0	0	1.11453	0	0	0
Y49E10.1	#	416	#	13.1677	14.2678	0	0	0	0
Y49E10.15	#	90	#	8.77844	0	0	0	0	0
Y49E10.2	#	142	#	0	0	6.68717	7.51925	6.51009	6.78881
Y49E10.6	#	136	#	0.548652	0	0	0.156651	0.20344	0.424301
Y50D4C.1	#	468	#	0	9.5119	0	0	0	0
Y53F4B.23	#	165	#	0	0	13.3743	10.0257	9.76514	6.78881
Y53G8AR.6	#	253	#	13.1677	19.0238	0	0	0	0
Y54E10A.9	#	644	#	4.38922	0	0	0	0	0
Y54E10BL.5	#	121	#	0	0	6.68717	5.01284	3.25505	3.3944
Y54E2A.11	#	725	#	8.77844	0	0	0	0	0
Y54F10AM.5	#	183	#	0	0	20.0615	10.0257	6.51009	6.78881
Y54F10AM.7	#	184	#	2.19461	2.37797	0	0	0	0
Y54F10BM.14	#	110	#	4.38922	14.2678	0	0	0	0
Y54G2A.18	#	213	#	0	0	0	2.50642	3.25505	6.78881
Y55F3AM.13	#	354	#	0	4.75595	0	0	0	0
Y55F3AR.3	#	548	#	8.77844	0	0	0	0	0
Y55F3BR.6	#	180	#	4.38922	0	20.0615	15.0385	19.5303	16.972
Y55H10A.1	#	451	#	0	0	11.1453	5.01284	9.76514	3.3944
Y56A3A.17	#	497	#	39.503	38.0476	0	0	0	0
Y56A3A.21	#	159	#	0	0	4.45812	0	0	0
Y56A3A.7	#	570	#	13.1677	0	0	0	0	0
Y57G11A.1	#	598	#	83.3952	47.5595	0	0	0	0
Y57G11C.16	#	154	#	57.0598	76.0952	17.8325	10.0257	22.7853	10.1832
Y57G11C.24	#	845	#	0	0	2.22906	0	3.25505	0
Y57G11C.6	#	482	#	4.38922	0	0	0	0	0
Y59A8A.3	#	676	#	8.77844	14.2678	0	0	0	0
Y59A8B.10	#	413	#	8.77844	4.75595	0	0	0	0
Y59A8B.20	#	162	#	0	0	20.0615	22.5578	35.8055	37.3384
Y59A8B.7	#	316	#	6.58383	4.75595	0	0	0	0
Y59A8B.9	#	187	#	6.58383	4.75595	0	0	0	0
Y59E9AL.6	#	214	#	0	0	2.22906	0	0	0
Y59E9AR.1	#	130	#	0	0	0.279403	0.152464	0.315004	0.328491
Y59E9AR.7	#	130	#	0	0	0.279403	0.152464	0.315004	0.328491
Y59H11AM.1	#	127	#	0	0	0.279403	0.152464	0.315004	0.328491
Y62E10A.1	#	110	#	96.5628	99.8749	4.45812	7.51925	3.25505	0
Y63D3A.5	#	486	#	74.6167	42.8035	0	0	0	0
Y64H9A.2	#	101	#	0	0	2.22906	2.50642	0	0
Y65B4A.6	#	399	#	1.46307	3.17063	0	0	0	0
Y65B4BR.5	#	195	#	61.4491	47.5595	37.894	45.1155	55.3358	54.3105
Y65B4BR.6	#	393	#	0	0	8.91623	5.01284	22.7853	16.972
Y66H1A.4	#	244	#	0	0	0	0	3.25505	10.1832
Y66H1B.2	#	2255	#	4.38922	0	0	0	0	3.3944
Y67D2.3	#	156	#	4.38922	0	8.91623	12.5321	9.76514	10.1832
Y69A2AR.18	#	299	#	0	4.75595	8.91623	7.51925	13.0202	6.78881
Y71A12B.1	#	246	#	105.341	90.363	6.68717	17.5449	19.5303	10.1832
Y71F9AL.13	#	155	#	136.066	137.923	0	5.01284	3.25505	3.3944
Y71F9AL.9	#	314	#	65.8383	71.3392	0	0	13.0202	3.3944
Y71F9AM.6	#	257	#	4.38922	9.5119	0	0	0	0
Y71F9B.4	#	77	#	0	9.5119	0	0	0	0
Y71G12B.11	#	2553	#	4.38922	9.5119	104.766	62.6605	39.0605	33.944
Y71H2AM.15	#	832	#	0	0	4.45812	10.0257	0	6.78881
Y71H2AM.17	#	338	#	0	4.75595	0	0	0	0
Y71H2AM.23	#	496	#	17.5569	14.2678	0	0	3.25505	3.3944
Y71H2AM.5	#	121	#	0	0	26.7487	22.5578	32.5505	20.3664
Y71H2B.10	#	955	#	4.38922	0	0	0	0	0
Y73B3A.18	#	199	#	19.7515	19.0238	1.11453	1.25321	1.62752	1.6972
Y73B6BL.3	#	303	#	4.38922	9.5119	0	0	0	0
Y73B6BL.6	#	308	#	17.5569	14.2678	0	0	3.25505	3.3944
Y73E7A.8	#	707	#	8.77844	0	15.6034	12.5321	55.3358	44.1273
Y73F8A.6	#	294	#	8.77844	0	0	0	0	0
Y75B12B.2	#	171	#	0	0	1.11453	0	3.25505	0
Y75B8A.20	#	169	#	0	0	4.45812	5.01284	0	0
Y76A2B.1	#	1057	#	8.77844	0	0	0	0	0
Y77E11A.13	#	313	#	52.6706	52.3154	0	0	0	0
Y87G2A.5	#	1050	#	13.1677	19.0238	0	0	0	0
ZC101.2	#	2455	#	0	0	109.224	100.257	55.3358	54.3105
ZC21.3	#	424	#	0	0	4.45812	5.01284	0	0
ZC247.1	#	4389	#	35.1138	23.7797	0	0	42.3156	47.5217
ZC262.5	#	54	#	0	0	0.743019	0	0	0
ZC373.2	#	122	#	21.9461	19.0238	28.9777	37.5963	35.8055	37.3384
ZC373.6	#	217	#	0	0	31.2068	27.5706	32.5505	20.3664
ZC395.10	#	175	#	39.503	28.5357	0	0	0	0
ZC434.2	#	194	#	52.6706	66.5833	0	0	0	0
ZC434.5	#	1149	#	30.7245	23.7797	0	0	0	0
ZC477.9	#	1010	#	0	14.2678	173.866	162.917	94.3963	81.4657
ZC8.4	#	2350	#	0	0	180.554	167.93	182.283	220.636
ZK1010.1	#	128	#	78.6402	93.93	6.12991	3.13302	6.51009	8.48601
ZK1058.2	#	809	#	0	0	62.4136	62.6605	65.1009	61.0993
ZK1058.9	#	312	#	0	0	64.6427	67.6733	87.8862	81.4657
ZK1073.1	#	325	#	4.38922	23.7797	0	0	0	0
ZK1151.1	#	3424	#	92.1736	109.387	509.563	550.66	500.3	487.776
ZK1248.16	#	314	#	0	0	2.22906	5.01284	6.51009	13.5776
ZK1248.17	#	95	#	0	0	0.0636874	0.0716119	0	0
ZK1248.4	#	77	#	0	0	0.0636874	0.0716119	0	0
ZK1248.6	#	127	#	0	0	0.279403	0.152464	0.315004	0.328491
ZK1251.6	#	127	#	0	0	0.279403	0.152464	0.315004	0.328491
ZK1290.12	#	484	#	0	0	8.91623	7.51925	6.51009	6.78881
ZK131.1	#	103	#	1.92028	2.37797	0.278632	0.156651	0.406881	0.636451
ZK131.10	#	127	#	1.00407	0.808201	0.262242	0.294873	0.382947	0.199671
ZK131.2	#	136	#	0.548652	0	0	0.156651	0.20344	0.424301
ZK131.3	#	136	#	0.548652	0	0	0.156651	0.20344	0.424301
ZK131.4	#	103	#	1.92028	2.37797	0.278632	0.156651	0.406881	0.636451
ZK131.5	#	122	#	3.17896	2.29055	0	0.147436	0	0.199671
ZK131.6	#	127	#	1.00407	0.808201	0.262242	0.294873	0.382947	0.199671
ZK131.7	#	136	#	0.548652	0	0	0.156651	0.20344	0.424301
ZK131.8	#	103	#	1.92028	2.37797	0.278632	0.156651	0.406881	0.636451
ZK131.9	#	122	#	3.17896	2.29055	0	0.147436	0	0.199671
ZK1321.4	#	429	#	21.9461	4.75595	127.056	145.372	149.732	135.776
ZK154.3	#	441	#	6.80329	5.23154	3.00923	2.3811	5.85908	6.10993
ZK180.6	#	701	#	0	0	22.2906	20.0513	35.8055	37.3384
ZK20.3	#	323	#	0	4.75595	0	0	0	0
ZK270.2	#	4541	#	39.503	33.2916	0	0	13.0202	10.1832
ZK328.5	#	981	#	26.3353	28.5357	0	0	0	0
ZK353.2	#	99	#	1.46307	1.05688	0.495346	0	0.723343	0.754312
ZK354.1	#	127	#	0	0	0.279403	0.152464	0.315004	0.328491
ZK354.11	#	127	#	0	0	0.279403	0.152464	0.315004	0.328491
ZK354.4	#	127	#	0	0	0.279403	0.152464	0.315004	0.328491
ZK354.5	#	127	#	0	0	0.279403	0.152464	0.315004	0.328491
ZK418.9	#	557	#	17.5569	14.2678	0	0	0	0
ZK430.3	#	178	#	0	0	0.743019	0.835473	0	1.13147
ZK512.7	#	141	#	0	0	2.22906	0	0	0
ZK546.3	#	133	#	0	0	0.279403	0.152464	0.315004	0.328491
ZK546.6	#	127	#	0	0	0.279403	0.152464	0.315004	0.328491
ZK593.5	#	1351	#	8.77844	4.75595	0	0	0	0
ZK616.4	#	436	#	4.38922	9.5119	0	0	0	0
ZK617.1	#	6435	#	57.0598	57.0714	0	0	0	0
ZK652.4	#	123	#	65.8383	42.8035	4.45812	5.01284	3.25505	10.1832
ZK669.4	#	448	#	8.77844	0	0	0	0	0
ZK721.2	#	242	#	2.19461	0	85.2615	105.27	107.416	113.713
ZK783.1	#	2687	#	0	0	2.22906	0	6.51009	3.3944
ZK829.4	#	536	#	158.012	142.678	15.6034	7.51925	3.25505	6.78881
ZK84.1	#	801	#	13.1677	14.2678	0	7.51925	0	0
ZK892.1	#	285	#	0	2.85357	26.3029	15.5398	28.6444	27.8341
ZK892.2	#	118	#	35.1138	23.7797	0	0	0	0
ZK899.4	#	452	#	1.97515	4.83522	0	0	0.542508	1.13147
ZK938.1	#	327	#	6.58383	3.56696	0	0	0	0
ZK945.2	#	250	#	13.1677	9.5119	0	0	0	0
ZK945.3	#	766	#	8.77844	23.7797	0	0	0	0
ZK970.4	#	121	#	0	0	2.22906	7.51925	3.25505	6.78881
ZK973.6	#	8545	#	39.503	4.75595	98.0785	65.1669	113.927	115.41
