# Supplementary material for: The USTC co-opts an ancient machinery to drive piRNA transcription in C. elegans
Source: Genes Dev. 2019 Jan 1;33(1-2):90–102. doi: 10.1101/gad.319293.118 (PMC6317315; doi:10.1101/gad.319293.118)
Supplement: Supplemental Material [file supp_gad.319293.118_SupplementalTableS6.csv]

PRDE1_wt_IP_MS_normalized	proteins	log2(IP/IgG)	Peptide/Mw
Protein MEL-28 OS=Caenorhabditis elegans GN=mel-28 PE=2 SV=2	Protein MEL-28 OS=Caenorhabditis elegans GN=mel-28 PE=2 SV=2	8.13442632	0.102099928
Protein F21A3.5 OS=Caenorhabditis elegans GN=CELE_F21A3.5 PE=2 SV=3	Protein F21A3.5 OS=Caenorhabditis elegans GN=CELE_F21A3.5 PE=2 SV=3	7.651051691	0.051504335
Protein LET-716 OS=Caenorhabditis elegans GN=let-716 PE=2 SV=3	Protein LET-716 OS=Caenorhabditis elegans GN=let-716 PE=2 SV=3	7.139551352	0.353233831
Protein GEI-11, isoform b OS=Caenorhabditis elegans GN=gei-11 PE=2 SV=1	Protein GEI-11, isoform b OS=Caenorhabditis elegans GN=gei-11 PE=2 SV=1	7.033423002	0.048140044
Protein UNC-68, isoform d OS=Caenorhabditis elegans GN=unc-68 PE=4 SV=1	Protein UNC-68, isoform d OS=Caenorhabditis elegans GN=unc-68 PE=4 SV=1	6.794415866	0.052780396
Protein F57C9.7 OS=Caenorhabditis elegans GN=CELE_F57C9.7 PE=2 SV=1	Protein F57C9.7 OS=Caenorhabditis elegans GN=CELE_F57C9.7 PE=2 SV=1	6.658211483	0.023709902
Protein NPP-9, isoform a OS=Caenorhabditis elegans GN=npp-9 PE=2 SV=2	Protein NPP-9, isoform a OS=Caenorhabditis elegans GN=npp-9 PE=2 SV=2	6.658211483	0.064475348
Uncharacterized protein F02A9.4b OS=Caenorhabditis elegans GN=F02A9.4 PE=2 SV=3	Uncharacterized protein F02A9.4b OS=Caenorhabditis elegans GN=F02A9.4 PE=2 SV=3	6.50779464	0.031271244
Prolyl 4-hydroxylase subunit alpha-2 OS=Caenorhabditis elegans GN=phy-2 PE=1 SV=1	Prolyl 4-hydroxylase subunit alpha-2 OS=Caenorhabditis elegans GN=phy-2 PE=1 SV=1	6.339850003	0.051833123
Protein MRPL-15 OS=Caenorhabditis elegans GN=mrpl-15 PE=2 SV=1	Protein MRPL-15 OS=Caenorhabditis elegans GN=mrpl-15 PE=2 SV=1	6.14974712	0.022072348
Probable electron transfer flavoprotein subunit alpha, mitochondrial OS=Caenorhabditis elegans GN=F27D4.1 PE=2 SV=2	Probable electron transfer flavoprotein subunit alpha, mitochondrial OS=Caenorhabditis elegans GN=F27D4.1 PE=2 SV=2	5.930737338	0.016657711
Proline dehydrogenase 1, mitochondrial OS=Caenorhabditis elegans GN=B0513.5 PE=3 SV=2	Proline dehydrogenase 1, mitochondrial OS=Caenorhabditis elegans GN=B0513.5 PE=3 SV=2	5.930737338	0.047619048
Protein CCDC-47 OS=Caenorhabditis elegans GN=ccdc-47 PE=1 SV=1	Protein CCDC-47 OS=Caenorhabditis elegans GN=ccdc-47 PE=1 SV=1	5.930737338	0.036004646
Succinate dehydrogenase [ubiquinone] flavoprotein subunit, mitochondrial OS=Caenorhabditis elegans GN=sdha-1 PE=1 SV=3	Succinate dehydrogenase [ubiquinone] flavoprotein subunit, mitochondrial OS=Caenorhabditis elegans GN=sdha-1 PE=1 SV=3	5.930737338	0.049128368
L-2-hydroxyglutarate dehydrogenase, mitochondrial OS=Caenorhabditis elegans GN=Y45G12B.3 PE=2 SV=2	L-2-hydroxyglutarate dehydrogenase, mitochondrial OS=Caenorhabditis elegans GN=Y45G12B.3 PE=2 SV=2	5.672425342	0.043993232
Probable calcium-binding mitochondrial carrier K02F3.2 OS=Caenorhabditis elegans GN=K02F3.2 PE=2 SV=2	Probable calcium-binding mitochondrial carrier K02F3.2 OS=Caenorhabditis elegans GN=K02F3.2 PE=2 SV=2	5.672425342	0.112554113
Probable replication factor A 73 kDa subunit OS=Caenorhabditis elegans GN=rpa-1 PE=1 SV=1	Probable replication factor A 73 kDa subunit OS=Caenorhabditis elegans GN=rpa-1 PE=1 SV=1	5.672425342	0.057649667
Protein B0273.3 OS=Caenorhabditis elegans GN=B0273.3 PE=4 SV=1	Protein B0273.3 OS=Caenorhabditis elegans GN=B0273.3 PE=4 SV=1	5.672425342	0.032459426
Protein F49D11.10 OS=Caenorhabditis elegans GN=CELE_F49D11.10 PE=4 SV=2	Protein F49D11.10 OS=Caenorhabditis elegans GN=CELE_F49D11.10 PE=4 SV=2	5.672425342	0.007758878
Protein F53F4.11 OS=Caenorhabditis elegans GN=CELE_F53F4.11 PE=2 SV=2	Protein F53F4.11 OS=Caenorhabditis elegans GN=CELE_F53F4.11 PE=2 SV=2	5.672425342	0.055201699
Protein FRM-1, isoform e OS=Caenorhabditis elegans GN=frm-1 PE=4 SV=1	Protein FRM-1, isoform e OS=Caenorhabditis elegans GN=frm-1 PE=4 SV=1	5.672425342	0.234234234
Protein MRPL-2 OS=Caenorhabditis elegans GN=mrpl-2 PE=2 SV=3	Protein MRPL-2 OS=Caenorhabditis elegans GN=mrpl-2 PE=2 SV=3	5.672425342	0.022589053
Protein MRPL-38 OS=Caenorhabditis elegans GN=mrpl-38 PE=4 SV=1	Protein MRPL-38 OS=Caenorhabditis elegans GN=mrpl-38 PE=4 SV=1	5.672425342	0.039334342
Protein PLP-1 OS=Caenorhabditis elegans GN=plp-1 PE=2 SV=1	Protein PLP-1 OS=Caenorhabditis elegans GN=plp-1 PE=2 SV=1	5.672425342	0.012993503
Protein R148.5, isoform a OS=Caenorhabditis elegans GN=CELE_R148.5 PE=4 SV=1	Protein R148.5, isoform a OS=Caenorhabditis elegans GN=CELE_R148.5 PE=4 SV=1	5.672425342	0.099616858
Protein VHA-5 OS=Caenorhabditis elegans GN=vha-5 PE=2 SV=1	Protein VHA-5 OS=Caenorhabditis elegans GN=vha-5 PE=2 SV=1	5.672425342	0.008330663
Protein Y39E4B.2 OS=Caenorhabditis elegans GN=CELE_Y39E4B.2 PE=2 SV=1	Protein Y39E4B.2 OS=Caenorhabditis elegans GN=CELE_Y39E4B.2 PE=2 SV=1	5.672425342	0.063260341
Casein kinase I isoform alpha OS=Caenorhabditis elegans GN=kin-19 PE=2 SV=1	Casein kinase I isoform alpha OS=Caenorhabditis elegans GN=kin-19 PE=2 SV=1	5.357552005	0.025270758
Isoform b of cGMP-dependent protein kinase egl-4 OS=Caenorhabditis elegans GN=egl-4	Isoform b of cGMP-dependent protein kinase egl-4 OS=Caenorhabditis elegans GN=egl-4	5.357552005	0.005913827
Isoform b of Probable aconitate hydratase, mitochondrial OS=Caenorhabditis elegans GN=aco-2	Isoform b of Probable aconitate hydratase, mitochondrial OS=Caenorhabditis elegans GN=aco-2	5.357552005	0.095022624
Probable 39S ribosomal protein L24, mitochondrial OS=Caenorhabditis elegans GN=F59A3.3 PE=1 SV=1	Probable 39S ribosomal protein L24, mitochondrial OS=Caenorhabditis elegans GN=F59A3.3 PE=1 SV=1	5.357552005	0.025893958
Probable ATP synthase subunit g 2, mitochondrial OS=Caenorhabditis elegans GN=asg-2 PE=2 SV=1	Probable ATP synthase subunit g 2, mitochondrial OS=Caenorhabditis elegans GN=asg-2 PE=2 SV=1	5.357552005	0.010043042
Probable malate dehydrogenase, mitochondrial OS=Caenorhabditis elegans GN=mdh-1 PE=2 SV=1	Probable malate dehydrogenase, mitochondrial OS=Caenorhabditis elegans GN=mdh-1 PE=2 SV=1	5.357552005	0.028340081
Protein ARRD-25 OS=Caenorhabditis elegans GN=arrd-25 PE=2 SV=1	Protein ARRD-25 OS=Caenorhabditis elegans GN=arrd-25 PE=2 SV=1	5.357552005	0.005799503
Protein DNJ-12 OS=Caenorhabditis elegans GN=dnj-12 PE=1 SV=1	Protein DNJ-12 OS=Caenorhabditis elegans GN=dnj-12 PE=1 SV=1	5.357552005	0.074733096
Protein EFTU-2 OS=Caenorhabditis elegans GN=eftu-2 PE=2 SV=1	Protein EFTU-2 OS=Caenorhabditis elegans GN=eftu-2 PE=2 SV=1	5.357552005	0.006815969
Protein F23C8.5 OS=Caenorhabditis elegans GN=CELE_F23C8.5 PE=2 SV=2	Protein F23C8.5 OS=Caenorhabditis elegans GN=CELE_F23C8.5 PE=2 SV=2	5.357552005	0.024676851
Protein LEA-1, isoform b OS=Caenorhabditis elegans GN=lea-1 PE=4 SV=1	Protein LEA-1, isoform b OS=Caenorhabditis elegans GN=lea-1 PE=4 SV=1	5.357552005	0.006381039
Protein MRPL-13 OS=Caenorhabditis elegans GN=mrpl-13 PE=4 SV=1	Protein MRPL-13 OS=Caenorhabditis elegans GN=mrpl-13 PE=4 SV=1	5.357552005	0.018087855
Protein MRPL-37 OS=Caenorhabditis elegans GN=mrpl-37 PE=2 SV=3	Protein MRPL-37 OS=Caenorhabditis elegans GN=mrpl-37 PE=2 SV=3	5.357552005	0.005674142
Protein NRA-4, isoform b OS=Caenorhabditis elegans GN=nra-4 PE=4 SV=1	Protein NRA-4, isoform b OS=Caenorhabditis elegans GN=nra-4 PE=4 SV=1	5.357552005	0.007862224
Protein PQN-53, isoform a OS=Caenorhabditis elegans GN=pqn-53 PE=2 SV=2	Protein PQN-53, isoform a OS=Caenorhabditis elegans GN=pqn-53 PE=2 SV=2	5.357552005	0.052369077
Protein RPS-20 OS=Caenorhabditis elegans GN=rps-20 PE=2 SV=1	Protein RPS-20 OS=Caenorhabditis elegans GN=rps-20 PE=2 SV=1	5.357552005	0.008603032
Protein SMC-3, isoform b OS=Caenorhabditis elegans GN=smc-3 PE=4 SV=1	Protein SMC-3, isoform b OS=Caenorhabditis elegans GN=smc-3 PE=4 SV=1	5.357552005	0.009628611
Protein Y46E12BL.2 OS=Caenorhabditis elegans GN=CELE_Y46E12BL.2 PE=2 SV=1	Protein Y46E12BL.2 OS=Caenorhabditis elegans GN=CELE_Y46E12BL.2 PE=2 SV=1	5.357552005	0.009541118
Protein Y71H2AM.5 OS=Caenorhabditis elegans GN=CELE_Y71H2AM.5 PE=2 SV=1	Protein Y71H2AM.5 OS=Caenorhabditis elegans GN=CELE_Y71H2AM.5 PE=2 SV=1	5.357552005	0.013806706
Ras-related protein Rab-18 OS=Caenorhabditis elegans GN=rab-18 PE=2 SV=1	Ras-related protein Rab-18 OS=Caenorhabditis elegans GN=rab-18 PE=2 SV=1	5.357552005	0.01614143
T-complex protein 1 subunit delta OS=Caenorhabditis elegans GN=cct-4 PE=2 SV=1	T-complex protein 1 subunit delta OS=Caenorhabditis elegans GN=cct-4 PE=2 SV=1	5.357552005	0.063444109
Uncharacterized protein B0495.7 OS=Caenorhabditis elegans GN=B0495.7 PE=1 SV=2	Uncharacterized protein B0495.7 OS=Caenorhabditis elegans GN=B0495.7 PE=1 SV=2	5.357552005	0.008012209
UPF0202 protein F55A12.8 OS=Caenorhabditis elegans GN=F55A12.8 PE=2 SV=1	UPF0202 protein F55A12.8 OS=Caenorhabditis elegans GN=F55A12.8 PE=2 SV=1	5.357552005	0.007524185
Valine--tRNA ligase OS=Caenorhabditis elegans GN=vrs-2 PE=1 SV=1	Valine--tRNA ligase OS=Caenorhabditis elegans GN=vrs-2 PE=1 SV=1	5.357552005	0.007981756
14-3-3-like protein 2 OS=Caenorhabditis elegans GN=ftt-2 PE=1 SV=1	14-3-3-like protein 2 OS=Caenorhabditis elegans GN=ftt-2 PE=1 SV=1	4.95419631	0.017003188
2MDa_2 protein OS=Caenorhabditis elegans GN=ttn-1 PE=4 SV=2	2MDa_2 protein OS=Caenorhabditis elegans GN=ttn-1 PE=4 SV=2	4.95419631	0.761904762
39S ribosomal protein L41, mitochondrial OS=Caenorhabditis elegans GN=mrpl-41 PE=2 SV=1	39S ribosomal protein L41, mitochondrial OS=Caenorhabditis elegans GN=mrpl-41 PE=2 SV=1	4.95419631	0.011420414
40S ribosomal protein S25 OS=Caenorhabditis elegans GN=rps-25 PE=2 SV=1	40S ribosomal protein S25 OS=Caenorhabditis elegans GN=rps-25 PE=2 SV=1	4.95419631	0.012490242
ATP-dependent RNA helicase cgh-1 OS=Caenorhabditis elegans GN=cgh-1 PE=1 SV=1	ATP-dependent RNA helicase cgh-1 OS=Caenorhabditis elegans GN=cgh-1 PE=1 SV=1	4.95419631	0.07239819
ERGIC-53-like protein OS=Caenorhabditis elegans GN=ile-1 PE=2 SV=1	ERGIC-53-like protein OS=Caenorhabditis elegans GN=ile-1 PE=2 SV=1	4.95419631	0.040920716
Fructose-1,6-bisphosphatase OS=Caenorhabditis elegans GN=fbp-1 PE=2 SV=1	Fructose-1,6-bisphosphatase OS=Caenorhabditis elegans GN=fbp-1 PE=2 SV=1	4.95419631	0.019253911
HEAT repeat-containing protein 1 homolog OS=Caenorhabditis elegans GN=toe-1 PE=2 SV=1	HEAT repeat-containing protein 1 homolog OS=Caenorhabditis elegans GN=toe-1 PE=2 SV=1	4.95419631	0.016145308
Oxoglutarate/malate carrier protein OS=Caenorhabditis elegans GN=CELE_K11G12.5 PE=2 SV=1	Oxoglutarate/malate carrier protein OS=Caenorhabditis elegans GN=CELE_K11G12.5 PE=2 SV=1	4.95419631	0.004583214
Probable 39S ribosomal protein L35, mitochondrial OS=Caenorhabditis elegans GN=M01F1.6 PE=2 SV=2	Probable 39S ribosomal protein L35, mitochondrial OS=Caenorhabditis elegans GN=M01F1.6 PE=2 SV=2	4.95419631	0.053156146
Probable 39S ribosomal protein L45, mitochondrial OS=Caenorhabditis elegans GN=Y119D3B.16 PE=2 SV=3	Probable 39S ribosomal protein L45, mitochondrial OS=Caenorhabditis elegans GN=Y119D3B.16 PE=2 SV=3	4.95419631	0.069264069
Probable ATP-dependent RNA helicase DDX55 homolog OS=Caenorhabditis elegans GN=ZK512.2 PE=2 SV=2	Probable ATP-dependent RNA helicase DDX55 homolog OS=Caenorhabditis elegans GN=ZK512.2 PE=2 SV=2	4.95419631	0.005143041
Probable glycogen [starch] synthase OS=Caenorhabditis elegans GN=gsy-1 PE=2 SV=1	Probable glycogen [starch] synthase OS=Caenorhabditis elegans GN=gsy-1 PE=2 SV=1	4.95419631	0.005691925
Probable histone-binding protein lin-53 OS=Caenorhabditis elegans GN=lin-53 PE=1 SV=2	Probable histone-binding protein lin-53 OS=Caenorhabditis elegans GN=lin-53 PE=1 SV=2	4.95419631	0.004952027
Probable histone-lysine N-methyltransferase lin-59 OS=Caenorhabditis elegans GN=lin-59 PE=2 SV=1	Probable histone-lysine N-methyltransferase lin-59 OS=Caenorhabditis elegans GN=lin-59 PE=2 SV=1	4.95419631	0.015223597
Probable U2 small nuclear ribonucleoprotein A' OS=Caenorhabditis elegans GN=sap-1 PE=1 SV=1	Probable U2 small nuclear ribonucleoprotein A' OS=Caenorhabditis elegans GN=sap-1 PE=1 SV=1	4.95419631	0.018583043
Protein ABTS-1, isoform c OS=Caenorhabditis elegans GN=abts-1 PE=4 SV=2	Protein ABTS-1, isoform c OS=Caenorhabditis elegans GN=abts-1 PE=4 SV=2	4.95419631	0.009243212
Protein ACDH-12, isoform a OS=Caenorhabditis elegans GN=acdh-12 PE=2 SV=1	Protein ACDH-12, isoform a OS=Caenorhabditis elegans GN=acdh-12 PE=2 SV=1	4.95419631	0.00698385
Protein ACP-6 OS=Caenorhabditis elegans GN=acp-6 PE=2 SV=2	Protein ACP-6 OS=Caenorhabditis elegans GN=acp-6 PE=2 SV=2	4.95419631	0.004518498
Protein C01G10.8 OS=Caenorhabditis elegans GN=C01G10.8 PE=2 SV=1	Protein C01G10.8 OS=Caenorhabditis elegans GN=C01G10.8 PE=2 SV=1	4.95419631	0.045584046
Protein CHCH-3 OS=Caenorhabditis elegans GN=chch-3 PE=2 SV=1	Protein CHCH-3 OS=Caenorhabditis elegans GN=chch-3 PE=2 SV=1	4.95419631	0.011180992
Protein CSR-1, isoform a OS=Caenorhabditis elegans GN=csr-1 PE=4 SV=1	Protein CSR-1, isoform a OS=Caenorhabditis elegans GN=csr-1 PE=4 SV=1	4.95419631	0.007302602
Protein EARS-1 OS=Caenorhabditis elegans GN=ears-1 PE=2 SV=1	Protein EARS-1 OS=Caenorhabditis elegans GN=ears-1 PE=2 SV=1	4.95419631	0.014146773
Protein F28C6.8, isoform b OS=Caenorhabditis elegans GN=F28C6.8 PE=4 SV=1	Protein F28C6.8, isoform b OS=Caenorhabditis elegans GN=F28C6.8 PE=4 SV=1	4.95419631	0.013104013
Protein F33D4.5 OS=Caenorhabditis elegans GN=CELE_F33D4.5 PE=2 SV=1	Protein F33D4.5 OS=Caenorhabditis elegans GN=CELE_F33D4.5 PE=2 SV=1	4.95419631	0.069264069
Protein HIM-1, isoform a OS=Caenorhabditis elegans GN=him-1 PE=2 SV=4	Protein HIM-1, isoform a OS=Caenorhabditis elegans GN=him-1 PE=2 SV=4	4.95419631	0.006058311
Protein MRPL-16 OS=Caenorhabditis elegans GN=mrpl-16 PE=2 SV=2	Protein MRPL-16 OS=Caenorhabditis elegans GN=mrpl-16 PE=2 SV=2	4.95419631	0.039900249
Protein MRPL-28 OS=Caenorhabditis elegans GN=mrpl-28 PE=2 SV=1	Protein MRPL-28 OS=Caenorhabditis elegans GN=mrpl-28 PE=2 SV=1	4.95419631	0.01880141
Protein MRPL-34 OS=Caenorhabditis elegans GN=mrpl-34 PE=2 SV=1	Protein MRPL-34 OS=Caenorhabditis elegans GN=mrpl-34 PE=2 SV=1	4.95419631	0.012490242
Protein MRPL-39 OS=Caenorhabditis elegans GN=mrpl-39 PE=4 SV=1	Protein MRPL-39 OS=Caenorhabditis elegans GN=mrpl-39 PE=4 SV=1	4.95419631	0.026622296
Protein MRPS-30 OS=Caenorhabditis elegans GN=mrps-30 PE=4 SV=2	Protein MRPS-30 OS=Caenorhabditis elegans GN=mrps-30 PE=4 SV=2	4.95419631	0.004468026
Protein NRA-2, isoform b OS=Caenorhabditis elegans GN=nra-2 PE=4 SV=1	Protein NRA-2, isoform b OS=Caenorhabditis elegans GN=nra-2 PE=4 SV=1	4.95419631	0.00490647
Protein NUO-1 OS=Caenorhabditis elegans GN=nuo-1 PE=2 SV=1	Protein NUO-1 OS=Caenorhabditis elegans GN=nuo-1 PE=2 SV=1	4.95419631	0.00489147
Protein R05F9.11 OS=Caenorhabditis elegans GN=CELE_R05F9.11 PE=2 SV=2	Protein R05F9.11 OS=Caenorhabditis elegans GN=CELE_R05F9.11 PE=2 SV=2	4.95419631	0.004876562
Protein R05F9.6 OS=Caenorhabditis elegans GN=CELE_R05F9.6 PE=2 SV=1	Protein R05F9.6 OS=Caenorhabditis elegans GN=CELE_R05F9.6 PE=2 SV=1	4.95419631	0.004998438
Protein RAB-7 OS=Caenorhabditis elegans GN=rab-7 PE=2 SV=1	Protein RAB-7 OS=Caenorhabditis elegans GN=rab-7 PE=2 SV=1	4.95419631	0.020486556
Protein RAL-1, isoform b OS=Caenorhabditis elegans GN=ral-1 PE=4 SV=1	Protein RAL-1, isoform b OS=Caenorhabditis elegans GN=ral-1 PE=4 SV=1	4.95419631	0.019488429
Protein RME-1, isoform b OS=Caenorhabditis elegans GN=rme-1 PE=2 SV=1	Protein RME-1, isoform b OS=Caenorhabditis elegans GN=rme-1 PE=2 SV=1	4.95419631	0.005967922
Protein T04A8.6 OS=Caenorhabditis elegans GN=CELE_T04A8.6 PE=2 SV=1	Protein T04A8.6 OS=Caenorhabditis elegans GN=CELE_T04A8.6 PE=2 SV=1	4.95419631	0.004636337
Protein T09B4.5, isoform a OS=Caenorhabditis elegans GN=CELE_T09B4.5 PE=2 SV=1	Protein T09B4.5, isoform a OS=Caenorhabditis elegans GN=CELE_T09B4.5 PE=2 SV=1	4.95419631	0.039900249
Protein TKT-1 OS=Caenorhabditis elegans GN=tkt-1 PE=4 SV=1	Protein TKT-1 OS=Caenorhabditis elegans GN=tkt-1 PE=4 SV=1	4.95419631	0.075829384
Protein TOMM-22 OS=Caenorhabditis elegans GN=tomm-22 PE=2 SV=1	Protein TOMM-22 OS=Caenorhabditis elegans GN=tomm-22 PE=2 SV=1	4.95419631	0.006748208
Protein VAB-10, isoform e OS=Caenorhabditis elegans GN=vab-10 PE=4 SV=1	Protein VAB-10, isoform e OS=Caenorhabditis elegans GN=vab-10 PE=4 SV=1	4.95419631	0.175824176
Protein VIG-1, isoform a OS=Caenorhabditis elegans GN=vig-1 PE=4 SV=1	Protein VIG-1, isoform a OS=Caenorhabditis elegans GN=vig-1 PE=4 SV=1	4.95419631	0.049844237
Protein W01A8.5 OS=Caenorhabditis elegans GN=CELE_W01A8.5 PE=2 SV=1	Protein W01A8.5 OS=Caenorhabditis elegans GN=CELE_W01A8.5 PE=2 SV=1	4.95419631	0.022824536
Protein Y54E10BR.5 OS=Caenorhabditis elegans GN=Y54E10BR.5 PE=2 SV=1	Protein Y54E10BR.5 OS=Caenorhabditis elegans GN=Y54E10BR.5 PE=2 SV=1	4.95419631	0.017563117
Protein Y54G2A.2, isoform a OS=Caenorhabditis elegans GN=4D561 PE=2 SV=1	Protein Y54G2A.2, isoform a OS=Caenorhabditis elegans GN=4D561 PE=2 SV=1	4.95419631	0.004690707
Protein Y71F9AL.17 OS=Caenorhabditis elegans GN=CELE_Y71F9AL.17 PE=2 SV=2	Protein Y71F9AL.17 OS=Caenorhabditis elegans GN=CELE_Y71F9AL.17 PE=2 SV=2	4.95419631	0.009137636
Protein Y71G10AL.1, isoform b OS=Caenorhabditis elegans GN=Y71G10AL.1 PE=4 SV=2	Protein Y71G10AL.1, isoform b OS=Caenorhabditis elegans GN=Y71G10AL.1 PE=4 SV=2	4.95419631	0.007014467
Protein Y77E11A.7, isoform a OS=Caenorhabditis elegans GN=CELE_Y77E11A.7 PE=4 SV=1	Protein Y77E11A.7, isoform a OS=Caenorhabditis elegans GN=CELE_Y77E11A.7 PE=4 SV=1	4.95419631	0.004817826
Putative deoxyribose-phosphate aldolase OS=Caenorhabditis elegans GN=F09E5.3 PE=2 SV=1	Putative deoxyribose-phosphate aldolase OS=Caenorhabditis elegans GN=F09E5.3 PE=2 SV=1	4.95419631	0.039900249
Putative UDP-glucuronosyltransferase ugt-47 OS=Caenorhabditis elegans GN=ugt-47 PE=1 SV=2	Putative UDP-glucuronosyltransferase ugt-47 OS=Caenorhabditis elegans GN=ugt-47 PE=1 SV=2	4.95419631	0.005077753
Ribosomal RNA small subunit methyltransferase nep-1 OS=Caenorhabditis elegans GN=Y39A1A.14 PE=2 SV=1	Ribosomal RNA small subunit methyltransferase nep-1 OS=Caenorhabditis elegans GN=Y39A1A.14 PE=2 SV=1	4.95419631	0.019253911
T-complex protein 1 subunit theta OS=Caenorhabditis elegans GN=cct-8 PE=1 SV=3	T-complex protein 1 subunit theta OS=Caenorhabditis elegans GN=cct-8 PE=1 SV=3	4.95419631	0.005061689
Uncharacterized protein F23B12.7 OS=Caenorhabditis elegans GN=F23B12.7 PE=2 SV=1	Uncharacterized protein F23B12.7 OS=Caenorhabditis elegans GN=F23B12.7 PE=2 SV=1	4.95419631	0.007203962
Warthog protein 1 OS=Caenorhabditis elegans GN=wrt-1 PE=2 SV=1	Warthog protein 1 OS=Caenorhabditis elegans GN=wrt-1 PE=2 SV=1	4.95419631	0.027072758
40S ribosomal protein S12 OS=Caenorhabditis elegans GN=rps-12 PE=1 SV=2	40S ribosomal protein S12 OS=Caenorhabditis elegans GN=rps-12 PE=1 SV=2	4.392317423	0.007328448
40S ribosomal protein S19 OS=Caenorhabditis elegans GN=rps-19 PE=2 SV=1	40S ribosomal protein S19 OS=Caenorhabditis elegans GN=rps-19 PE=2 SV=1	4.392317423	0.007184847
40S ribosomal protein S23 OS=Caenorhabditis elegans GN=rps-23 PE=2 SV=1	40S ribosomal protein S23 OS=Caenorhabditis elegans GN=rps-23 PE=2 SV=1	4.392317423	0.015691869
60S ribosomal protein L12 OS=Caenorhabditis elegans GN=rpl-12 PE=2 SV=1	60S ribosomal protein L12 OS=Caenorhabditis elegans GN=rpl-12 PE=2 SV=1	4.392317423	0.007965243
60S ribosomal protein L31 OS=Caenorhabditis elegans GN=rpl-31 PE=2 SV=1	60S ribosomal protein L31 OS=Caenorhabditis elegans GN=rpl-31 PE=2 SV=1	4.392317423	0.018612521
ATPase asna-1 OS=Caenorhabditis elegans GN=asna-1 PE=1 SV=1	ATPase asna-1 OS=Caenorhabditis elegans GN=asna-1 PE=1 SV=1	4.392317423	0.003447195
Brix domain-containing protein ZK795.3 OS=Caenorhabditis elegans GN=ZK795.3 PE=2 SV=1	Brix domain-containing protein ZK795.3 OS=Caenorhabditis elegans GN=ZK795.3 PE=2 SV=1	4.392317423	0.031339031
Coatomer subunit epsilon OS=Caenorhabditis elegans GN=F45G2.4 PE=2 SV=1	Coatomer subunit epsilon OS=Caenorhabditis elegans GN=F45G2.4 PE=2 SV=1	4.392317423	0.003617231
Dynein heavy chain, cytoplasmic OS=Caenorhabditis elegans GN=dhc-1 PE=2 SV=1	Dynein heavy chain, cytoplasmic OS=Caenorhabditis elegans GN=dhc-1 PE=2 SV=1	4.392317423	0.35483871
Eukaryotic peptide chain release factor subunit 1 OS=Caenorhabditis elegans GN=erf-1 PE=2 SV=2	Eukaryotic peptide chain release factor subunit 1 OS=Caenorhabditis elegans GN=erf-1 PE=2 SV=2	4.392317423	0.004886717
Histone H1.X OS=Caenorhabditis elegans GN=hil-1 PE=2 SV=1	Histone H1.X OS=Caenorhabditis elegans GN=hil-1 PE=2 SV=1	4.392317423	0.045643154
Histone RNA hairpin-binding protein OS=Caenorhabditis elegans GN=cdl-1 PE=2 SV=1	Histone RNA hairpin-binding protein OS=Caenorhabditis elegans GN=cdl-1 PE=2 SV=1	4.392317423	0.003178272
Innexin-16 OS=Caenorhabditis elegans GN=inx-16 PE=2 SV=2	Innexin-16 OS=Caenorhabditis elegans GN=inx-16 PE=2 SV=2	4.392317423	0.004952724
Intermediate filament protein ifa-4 OS=Caenorhabditis elegans GN=ifa-4 PE=1 SV=2	Intermediate filament protein ifa-4 OS=Caenorhabditis elegans GN=ifa-4 PE=1 SV=2	4.392317423	0.004196871
Isoform b of Calpain clp-1 OS=Caenorhabditis elegans GN=clp-1	Isoform b of Calpain clp-1 OS=Caenorhabditis elegans GN=clp-1	4.392317423	0.006622517
Isoform b of DnaJ homolog dnj-10 OS=Caenorhabditis elegans GN=dnj-10	Isoform b of DnaJ homolog dnj-10 OS=Caenorhabditis elegans GN=dnj-10	4.392317423	0.03654485
Isoform b of Excitatory amino acid transporter OS=Caenorhabditis elegans GN=glt-1	Isoform b of Excitatory amino acid transporter OS=Caenorhabditis elegans GN=glt-1	4.392317423	0.004013134
Isoleucine--tRNA ligase, cytoplasmic OS=Caenorhabditis elegans GN=irs-1 PE=2 SV=1	Isoleucine--tRNA ligase, cytoplasmic OS=Caenorhabditis elegans GN=irs-1 PE=2 SV=1	4.392317423	0.010566763
LEM protein 2 OS=Caenorhabditis elegans GN=lem-2 PE=1 SV=1	LEM protein 2 OS=Caenorhabditis elegans GN=lem-2 PE=1 SV=1	4.392317423	0.003012873
Long chain polyunsaturated fatty acid elongation enzyme OS=Caenorhabditis elegans GN=elo-1 PE=2 SV=1	Long chain polyunsaturated fatty acid elongation enzyme OS=Caenorhabditis elegans GN=elo-1 PE=2 SV=1	4.392317423	0.003468937
Lysine-specific demethylase NO66 OS=Caenorhabditis elegans GN=T28F2.4 PE=2 SV=2	Lysine-specific demethylase NO66 OS=Caenorhabditis elegans GN=T28F2.4 PE=2 SV=2	4.392317423	0.006662629
Mitochondrial import receptor subunit TOM20 homolog OS=Caenorhabditis elegans GN=tomm-20 PE=1 SV=1	Mitochondrial import receptor subunit TOM20 homolog OS=Caenorhabditis elegans GN=tomm-20 PE=1 SV=1	4.392317423	0.01504788
Myotactin form B OS=Caenorhabditis elegans GN=let-805 PE=2 SV=1	Myotactin form B OS=Caenorhabditis elegans GN=let-805 PE=2 SV=1	4.392317423	0.215686275
NADH dehydrogenase [ubiquinone] 1 beta subcomplex subunit 7 OS=Caenorhabditis elegans GN=D2030.4 PE=2 SV=1	NADH dehydrogenase [ubiquinone] 1 beta subcomplex subunit 7 OS=Caenorhabditis elegans GN=D2030.4 PE=2 SV=1	4.392317423	0.009083402
NHP2-like protein 1 homolog OS=Caenorhabditis elegans GN=M28.5 PE=2 SV=1	NHP2-like protein 1 homolog OS=Caenorhabditis elegans GN=M28.5 PE=2 SV=1	4.392317423	0.012485812
Nuclear migration and anchoring protein unc-84 OS=Caenorhabditis elegans GN=unc-84 PE=1 SV=2	Nuclear migration and anchoring protein unc-84 OS=Caenorhabditis elegans GN=unc-84 PE=1 SV=2	4.392317423	0.010989011
Nuclear pore complex protein 15 OS=Caenorhabditis elegans GN=npp-15 PE=2 SV=4	Nuclear pore complex protein 15 OS=Caenorhabditis elegans GN=npp-15 PE=2 SV=4	4.392317423	0.068322981
Nuclear pore complex protein Nup98-Nup96 OS=Caenorhabditis elegans GN=npp-10 PE=2 SV=1	Nuclear pore complex protein Nup98-Nup96 OS=Caenorhabditis elegans GN=npp-10 PE=2 SV=1	4.392317423	0.010773751
P granule abnormality protein 1 OS=Caenorhabditis elegans GN=pgl-1 PE=1 SV=1	P granule abnormality protein 1 OS=Caenorhabditis elegans GN=pgl-1 PE=1 SV=1	4.392317423	0.003714961
Pre-mRNA-splicing factor 8 homolog OS=Caenorhabditis elegans GN=prp-8 PE=1 SV=1	Pre-mRNA-splicing factor 8 homolog OS=Caenorhabditis elegans GN=prp-8 PE=1 SV=1	4.392317423	0.154929577
Probable 39S ribosomal protein L49, mitochondrial OS=Caenorhabditis elegans GN=R11D1.9 PE=2 SV=2	Probable 39S ribosomal protein L49, mitochondrial OS=Caenorhabditis elegans GN=R11D1.9 PE=2 SV=2	4.392317423	0.003063214
Probable coatomer subunit beta' OS=Caenorhabditis elegans GN=F38E11.5 PE=2 SV=3	Probable coatomer subunit beta' OS=Caenorhabditis elegans GN=F38E11.5 PE=2 SV=3	4.392317423	0.078014184
Probable cytochrome c oxidase subunit 6A, mitochondrial OS=Caenorhabditis elegans GN=tag-174 PE=2 SV=1	Probable cytochrome c oxidase subunit 6A, mitochondrial OS=Caenorhabditis elegans GN=tag-174 PE=2 SV=1	4.392317423	0.008455035
Probable H/ACA ribonucleoprotein complex subunit 1-like protein OS=Caenorhabditis elegans GN=Y66H1A.4 PE=2 SV=2	Probable H/ACA ribonucleoprotein complex subunit 1-like protein OS=Caenorhabditis elegans GN=Y66H1A.4 PE=2 SV=2	4.392317423	0.040590406
Probable histone deacetylase complex subunit SAP18 OS=Caenorhabditis elegans GN=C16C10.4 PE=2 SV=1	Probable histone deacetylase complex subunit SAP18 OS=Caenorhabditis elegans GN=C16C10.4 PE=2 SV=1	4.392317423	0.031339031
Probable NADH dehydrogenase [ubiquinone] 1 alpha subcomplex subunit 5 OS=Caenorhabditis elegans GN=C33A12.1 PE=3 SV=1	Probable NADH dehydrogenase [ubiquinone] 1 alpha subcomplex subunit 5 OS=Caenorhabditis elegans GN=C33A12.1 PE=3 SV=1	4.392317423	0.031339031
Probable NADH dehydrogenase [ubiquinone] iron-sulfur protein 7, mitochondrial OS=Caenorhabditis elegans GN=nduf-7 PE=2 SV=1	Probable NADH dehydrogenase [ubiquinone] iron-sulfur protein 7, mitochondrial OS=Caenorhabditis elegans GN=nduf-7 PE=2 SV=1	4.392317423	0.009393681
Probable protein phosphatase 2C F42G9.1 OS=Caenorhabditis elegans GN=F42G9.1 PE=2 SV=2	Probable protein phosphatase 2C F42G9.1 OS=Caenorhabditis elegans GN=F42G9.1 PE=2 SV=2	4.392317423	0.005066789
Probable ribosome biogenesis protein RLP24 OS=Caenorhabditis elegans GN=rpl-24.2 PE=2 SV=1	Probable ribosome biogenesis protein RLP24 OS=Caenorhabditis elegans GN=rpl-24.2 PE=2 SV=1	4.392317423	0.033232628
Probable succinyl-CoA ligase [ADP/GDP-forming] subunit alpha, mitochondrial OS=Caenorhabditis elegans GN=C05G5.4 PE=2 SV=1	Probable succinyl-CoA ligase [ADP/GDP-forming] subunit alpha, mitochondrial OS=Caenorhabditis elegans GN=C05G5.4 PE=2 SV=1	4.392317423	0.003322259
Profilin-1 OS=Caenorhabditis elegans GN=pfn-1 PE=2 SV=1	Profilin-1 OS=Caenorhabditis elegans GN=pfn-1 PE=2 SV=1	4.392317423	0.013237064
Protein ACDH-7 OS=Caenorhabditis elegans GN=acdh-7 PE=2 SV=2	Protein ACDH-7 OS=Caenorhabditis elegans GN=acdh-7 PE=2 SV=2	4.392317423	0.003502069
Protein ACS-4 OS=Caenorhabditis elegans GN=acs-4 PE=2 SV=2	Protein ACS-4 OS=Caenorhabditis elegans GN=acs-4 PE=2 SV=2	4.392317423	0.006466784
Protein B0379.1, isoform a OS=Caenorhabditis elegans GN=B0379.1 PE=2 SV=1	Protein B0379.1, isoform a OS=Caenorhabditis elegans GN=B0379.1 PE=2 SV=1	4.392317423	0.037800687
Protein BRP-1, isoform d OS=Caenorhabditis elegans GN=brp-1 PE=4 SV=1	Protein BRP-1, isoform d OS=Caenorhabditis elegans GN=brp-1 PE=4 SV=1	4.392317423	0.003899326
Protein C14A4.9 OS=Caenorhabditis elegans GN=C14A4.9 PE=2 SV=1	Protein C14A4.9 OS=Caenorhabditis elegans GN=C14A4.9 PE=2 SV=1	4.392317423	0.011566772
Protein C15H9.9 OS=Caenorhabditis elegans GN=C15H9.9 PE=2 SV=1	Protein C15H9.9 OS=Caenorhabditis elegans GN=C15H9.9 PE=2 SV=1	4.392317423	0.007377599
Protein C23G10.8 OS=Caenorhabditis elegans GN=C23G10.8 PE=2 SV=1	Protein C23G10.8 OS=Caenorhabditis elegans GN=C23G10.8 PE=2 SV=1	4.392317423	0.010175763
Protein C46A5.6 OS=Caenorhabditis elegans GN=C46A5.6 PE=4 SV=1	Protein C46A5.6 OS=Caenorhabditis elegans GN=C46A5.6 PE=4 SV=1	4.392317423	0.003263127
Protein CAL-5 OS=Caenorhabditis elegans GN=cal-5 PE=2 SV=2	Protein CAL-5 OS=Caenorhabditis elegans GN=cal-5 PE=2 SV=2	4.392317423	0.018932874
Protein CAND-1 OS=Caenorhabditis elegans GN=cand-1 PE=4 SV=1	Protein CAND-1 OS=Caenorhabditis elegans GN=cand-1 PE=4 SV=1	4.392317423	0.090909091
Protein D1081.8 OS=Caenorhabditis elegans GN=CELE_D1081.8 PE=4 SV=1	Protein D1081.8 OS=Caenorhabditis elegans GN=CELE_D1081.8 PE=4 SV=1	4.392317423	0.006582885
Protein F11A10.7 OS=Caenorhabditis elegans GN=CELE_F11A10.7 PE=2 SV=1	Protein F11A10.7 OS=Caenorhabditis elegans GN=CELE_F11A10.7 PE=2 SV=1	4.392317423	0.003998546
Protein F20D1.9 OS=Caenorhabditis elegans GN=CELE_F20D1.9 PE=2 SV=1	Protein F20D1.9 OS=Caenorhabditis elegans GN=CELE_F20D1.9 PE=2 SV=1	4.392317423	0.003665445
Protein F22B8.7 OS=Caenorhabditis elegans GN=CELE_F22B8.7 PE=2 SV=2	Protein F22B8.7 OS=Caenorhabditis elegans GN=CELE_F22B8.7 PE=2 SV=2	4.392317423	0.003513255
Protein F22F7.1, isoform b OS=Caenorhabditis elegans GN=CELE_F22F7.1 PE=2 SV=1	Protein F22F7.1, isoform b OS=Caenorhabditis elegans GN=CELE_F22F7.1 PE=2 SV=1	4.392317423	0.002996459
Protein F27C1.6 OS=Caenorhabditis elegans GN=CELE_F27C1.6 PE=1 SV=1	Protein F27C1.6 OS=Caenorhabditis elegans GN=CELE_F27C1.6 PE=1 SV=1	4.392317423	0.004759844
Protein F32B5.1 OS=Caenorhabditis elegans GN=CELE_F32B5.1 PE=2 SV=2	Protein F32B5.1 OS=Caenorhabditis elegans GN=CELE_F32B5.1 PE=2 SV=2	4.392317423	0.00372755
Protein F46H5.7, isoform a OS=Caenorhabditis elegans GN=CELE_F46H5.7 PE=4 SV=1	Protein F46H5.7, isoform a OS=Caenorhabditis elegans GN=CELE_F46H5.7 PE=4 SV=1	4.392317423	0.003871876
Protein F47G9.1 OS=Caenorhabditis elegans GN=CELE_F47G9.1 PE=2 SV=1	Protein F47G9.1 OS=Caenorhabditis elegans GN=CELE_F47G9.1 PE=2 SV=1	4.392317423	0.003029468
Protein GRL-7, isoform a OS=Caenorhabditis elegans GN=grl-7 PE=2 SV=1	Protein GRL-7, isoform a OS=Caenorhabditis elegans GN=grl-7 PE=2 SV=1	4.392317423	0.003605375
Protein H03A11.2 OS=Caenorhabditis elegans GN=CELE_H03A11.2 PE=4 SV=1	Protein H03A11.2 OS=Caenorhabditis elegans GN=CELE_H03A11.2 PE=4 SV=1	4.392317423	0.010880317
Protein HPO-8 OS=Caenorhabditis elegans GN=hpo-8 PE=2 SV=2	Protein HPO-8 OS=Caenorhabditis elegans GN=hpo-8 PE=2 SV=2	4.392317423	0.060773481
Protein IFET-1 OS=Caenorhabditis elegans GN=ifet-1 PE=1 SV=2	Protein IFET-1 OS=Caenorhabditis elegans GN=ifet-1 PE=1 SV=2	4.392317423	0.003690037
Protein K03B8.6 OS=Caenorhabditis elegans GN=CELE_K03B8.6 PE=2 SV=2	Protein K03B8.6 OS=Caenorhabditis elegans GN=CELE_K03B8.6 PE=2 SV=2	4.392317423	0.004027829
Protein K04F10.7 OS=Caenorhabditis elegans GN=CELE_K04F10.7 PE=2 SV=1	Protein K04F10.7 OS=Caenorhabditis elegans GN=CELE_K04F10.7 PE=2 SV=1	4.392317423	0.003272835
Protein K05C4.5 OS=Caenorhabditis elegans GN=CELE_K05C4.5 PE=2 SV=3	Protein K05C4.5 OS=Caenorhabditis elegans GN=CELE_K05C4.5 PE=2 SV=3	4.392317423	0.006176305
Protein KIN-2, isoform c OS=Caenorhabditis elegans GN=kin-2 PE=2 SV=1	Protein KIN-2, isoform c OS=Caenorhabditis elegans GN=kin-2 PE=2 SV=1	4.392317423	0.003160011
Protein LIN-40, isoform a OS=Caenorhabditis elegans GN=lin-40 PE=2 SV=2	Protein LIN-40, isoform a OS=Caenorhabditis elegans GN=lin-40 PE=2 SV=2	4.392317423	0.009812667
Protein LPD-6 OS=Caenorhabditis elegans GN=lpd-6 PE=2 SV=2	Protein LPD-6 OS=Caenorhabditis elegans GN=lpd-6 PE=2 SV=2	4.392317423	0.004843681
Protein M03F8.3, isoform b OS=Caenorhabditis elegans GN=CELE_M03F8.3 PE=4 SV=1	Protein M03F8.3, isoform b OS=Caenorhabditis elegans GN=CELE_M03F8.3 PE=4 SV=1	4.392317423	0.010082493
Protein MAT-1, isoform a OS=Caenorhabditis elegans GN=mat-1 PE=2 SV=1	Protein MAT-1, isoform a OS=Caenorhabditis elegans GN=mat-1 PE=2 SV=1	4.392317423	0.004072566
Protein MRG-1, isoform b OS=Caenorhabditis elegans GN=mrg-1 PE=4 SV=1	Protein MRG-1, isoform b OS=Caenorhabditis elegans GN=mrg-1 PE=4 SV=1	4.392317423	0.003702457
Protein MRPL-22 OS=Caenorhabditis elegans GN=mrpl-22 PE=2 SV=1	Protein MRPL-22 OS=Caenorhabditis elegans GN=mrpl-22 PE=2 SV=1	4.392317423	0.064327485
Protein MRPL-47, isoform b OS=Caenorhabditis elegans GN=mrpl-47 PE=2 SV=1	Protein MRPL-47, isoform b OS=Caenorhabditis elegans GN=mrpl-47 PE=2 SV=1	4.392317423	0.00297217
Protein MRPL-50 OS=Caenorhabditis elegans GN=mrpl-50 PE=2 SV=1	Protein MRPL-50 OS=Caenorhabditis elegans GN=mrpl-50 PE=2 SV=1	4.392317423	0.020715631
Protein MRPL-9 OS=Caenorhabditis elegans GN=mrpl-9 PE=2 SV=2	Protein MRPL-9 OS=Caenorhabditis elegans GN=mrpl-9 PE=2 SV=2	4.392317423	0.003383574
Protein MRPS-18A OS=Caenorhabditis elegans GN=mrps-18a PE=4 SV=1	Protein MRPS-18A OS=Caenorhabditis elegans GN=mrps-18a PE=4 SV=1	4.392317423	0.035369775
Protein NEP-22 OS=Caenorhabditis elegans GN=nep-22 PE=2 SV=2	Protein NEP-22 OS=Caenorhabditis elegans GN=nep-22 PE=2 SV=2	4.392317423	0.003653271
Protein NPP-3 OS=Caenorhabditis elegans GN=npp-3 PE=2 SV=1	Protein NPP-3 OS=Caenorhabditis elegans GN=npp-3 PE=2 SV=1	4.392317423	0.010669253
Protein RIL-1 OS=Caenorhabditis elegans GN=ril-1 PE=4 SV=1	Protein RIL-1 OS=Caenorhabditis elegans GN=ril-1 PE=4 SV=1	4.392317423	0.045643154
Protein RPL-11.2 OS=Caenorhabditis elegans GN=rpl-11.2 PE=2 SV=1	Protein RPL-11.2 OS=Caenorhabditis elegans GN=rpl-11.2 PE=2 SV=1	4.392317423	0.039145907
Protein RPL-14 OS=Caenorhabditis elegans GN=rpl-14 PE=2 SV=1	Protein RPL-14 OS=Caenorhabditis elegans GN=rpl-14 PE=2 SV=1	4.392317423	0.008142117
Protein RPL-32, isoform b OS=Caenorhabditis elegans GN=rpl-32 PE=4 SV=1	Protein RPL-32, isoform b OS=Caenorhabditis elegans GN=rpl-32 PE=4 SV=1	4.392317423	0.005416051
Protein RPL-34 OS=Caenorhabditis elegans GN=rpl-34 PE=4 SV=1	Protein RPL-34 OS=Caenorhabditis elegans GN=rpl-34 PE=4 SV=1	4.392317423	0.013237064
Protein RPT-6 OS=Caenorhabditis elegans GN=rpt-6 PE=3 SV=1	Protein RPT-6 OS=Caenorhabditis elegans GN=rpt-6 PE=3 SV=1	4.392317423	0.003547243
Protein SET-26 OS=Caenorhabditis elegans GN=set-26 PE=4 SV=3	Protein SET-26 OS=Caenorhabditis elegans GN=set-26 PE=4 SV=3	4.392317423	0.072847682
Protein SFXN-1.5 OS=Caenorhabditis elegans GN=sfxn-1.5 PE=2 SV=1	Protein SFXN-1.5 OS=Caenorhabditis elegans GN=sfxn-1.5 PE=2 SV=1	4.392317423	0.003425724
Protein SQD-1, isoform a OS=Caenorhabditis elegans GN=sqd-1 PE=2 SV=1	Protein SQD-1, isoform a OS=Caenorhabditis elegans GN=sqd-1 PE=2 SV=1	4.392317423	0.003046248
Protein T08A11.2 OS=Caenorhabditis elegans GN=CELE_T08A11.2 PE=4 SV=1	Protein T08A11.2 OS=Caenorhabditis elegans GN=CELE_T08A11.2 PE=4 SV=1	4.392317423	0.011213048
Protein UBQ-1, isoform c OS=Caenorhabditis elegans GN=ubq-1 PE=4 SV=1	Protein UBQ-1, isoform c OS=Caenorhabditis elegans GN=ubq-1 PE=4 SV=1	4.392317423	0.00990099
Protein UCR-2.3 OS=Caenorhabditis elegans GN=ucr-2.3 PE=2 SV=1	Protein UCR-2.3 OS=Caenorhabditis elegans GN=ucr-2.3 PE=2 SV=1	4.392317423	0.004042631
Protein VEM-1, isoform a OS=Caenorhabditis elegans GN=vem-1 PE=4 SV=1	Protein VEM-1, isoform a OS=Caenorhabditis elegans GN=vem-1 PE=4 SV=1	4.392317423	0.020332717
Protein VHA-19 OS=Caenorhabditis elegans GN=vha-19 PE=2 SV=1	Protein VHA-19 OS=Caenorhabditis elegans GN=vha-19 PE=2 SV=1	4.392317423	0.003425724
Protein W02B12.15, isoform b OS=Caenorhabditis elegans GN=CELE_W02B12.15 PE=4 SV=1	Protein W02B12.15, isoform b OS=Caenorhabditis elegans GN=CELE_W02B12.15 PE=4 SV=1	4.392317423	0.012629162
Protein W04C9.2 OS=Caenorhabditis elegans GN=CELE_W04C9.2 PE=2 SV=1	Protein W04C9.2 OS=Caenorhabditis elegans GN=CELE_W04C9.2 PE=2 SV=1	4.392317423	0.008520527
Protein Y14H12B.2 OS=Caenorhabditis elegans GN=Y14H12B.2 PE=2 SV=1	Protein Y14H12B.2 OS=Caenorhabditis elegans GN=Y14H12B.2 PE=2 SV=1	4.392317423	0.003740224
Protein Y39A1A.3 OS=Caenorhabditis elegans GN=CELE_Y39A1A.3 PE=1 SV=1	Protein Y39A1A.3 OS=Caenorhabditis elegans GN=CELE_Y39A1A.3 PE=1 SV=1	4.392317423	0.003133011
Protein Y57A10A.26 OS=Caenorhabditis elegans GN=CELE_Y57A10A.26 PE=2 SV=1	Protein Y57A10A.26 OS=Caenorhabditis elegans GN=CELE_Y57A10A.26 PE=2 SV=1	4.392317423	0.002980222
Protein Y57G11C.15, isoform b OS=Caenorhabditis elegans GN=CELE_Y57G11C.15 PE=3 SV=1	Protein Y57G11C.15, isoform b OS=Caenorhabditis elegans GN=CELE_Y57G11C.15 PE=3 SV=1	4.392317423	0.004930524
Protein Y57G11C.9, isoform b OS=Caenorhabditis elegans GN=CELE_Y57G11C.9 PE=2 SV=2	Protein Y57G11C.9, isoform b OS=Caenorhabditis elegans GN=CELE_Y57G11C.9 PE=2 SV=2	4.392317423	0.006391633
Protein Y62H9A.5 OS=Caenorhabditis elegans GN=CELE_Y62H9A.5 PE=2 SV=2	Protein Y62H9A.5 OS=Caenorhabditis elegans GN=CELE_Y62H9A.5 PE=2 SV=2	4.392317423	0.023354565
Protein ZC410.5, isoform a OS=Caenorhabditis elegans GN=CELE_ZC410.5 PE=2 SV=1	Protein ZC410.5, isoform a OS=Caenorhabditis elegans GN=CELE_ZC410.5 PE=2 SV=1	4.392317423	0.023861171
Protein ZK546.14, isoform b OS=Caenorhabditis elegans GN=CELE_ZK546.14 PE=4 SV=1	Protein ZK546.14, isoform b OS=Caenorhabditis elegans GN=CELE_ZK546.14 PE=4 SV=1	4.392317423	0.003332324
Protein ZK809.3 OS=Caenorhabditis elegans GN=CELE_ZK809.3 PE=2 SV=1	Protein ZK809.3 OS=Caenorhabditis elegans GN=CELE_ZK809.3 PE=2 SV=1	4.392317423	0.049773756
Sodium/potassium-transporting ATPase subunit beta-1 OS=Caenorhabditis elegans GN=nkb-1 PE=1 SV=1	Sodium/potassium-transporting ATPase subunit beta-1 OS=Caenorhabditis elegans GN=nkb-1 PE=1 SV=1	4.392317423	0.022869023
Succinate dehydrogenase [ubiquinone] iron-sulfur subunit, mitochondrial OS=Caenorhabditis elegans GN=sdhb-1 PE=2 SV=1	Succinate dehydrogenase [ubiquinone] iron-sulfur subunit, mitochondrial OS=Caenorhabditis elegans GN=sdhb-1 PE=2 SV=1	4.392317423	0.002964161
T-complex protein 1 subunit epsilon OS=Caenorhabditis elegans GN=cct-5 PE=1 SV=1	T-complex protein 1 subunit epsilon OS=Caenorhabditis elegans GN=cct-5 PE=1 SV=1	4.392317423	0.006246451
TATA-box-binding protein OS=Caenorhabditis elegans GN=tbp-1 PE=2 SV=1	TATA-box-binding protein OS=Caenorhabditis elegans GN=tbp-1 PE=2 SV=1	4.392317423	0.003054707
TPR repeat-containing protein ZK370.8 OS=Caenorhabditis elegans GN=ZK370.8 PE=2 SV=3	TPR repeat-containing protein ZK370.8 OS=Caenorhabditis elegans GN=ZK370.8 PE=2 SV=3	4.392317423	0.004975124
Transcription initiation factor IIA small chain homolog OS=Caenorhabditis elegans GN=B0336.13 PE=2 SV=1	Transcription initiation factor IIA small chain homolog OS=Caenorhabditis elegans GN=B0336.13 PE=2 SV=1	4.392317423	0.009640666
Uncharacterized helicase C28H8.3 OS=Caenorhabditis elegans GN=C28H8.3 PE=2 SV=2	Uncharacterized helicase C28H8.3 OS=Caenorhabditis elegans GN=C28H8.3 PE=2 SV=2	4.392317423	0.135802469
Uncharacterized oxidoreductase F53C11.3 OS=Caenorhabditis elegans GN=F53C11.3 PE=2 SV=1	Uncharacterized oxidoreductase F53C11.3 OS=Caenorhabditis elegans GN=F53C11.3 PE=2 SV=1	4.392317423	0.003653271
Uncharacterized protein B0464.6 OS=Caenorhabditis elegans GN=B0464.6 PE=2 SV=2	Uncharacterized protein B0464.6 OS=Caenorhabditis elegans GN=B0464.6 PE=2 SV=2	4.392317423	0.006505027
Uncharacterized protein D2007.4 OS=Caenorhabditis elegans GN=D2007.4 PE=2 SV=1	Uncharacterized protein D2007.4 OS=Caenorhabditis elegans GN=D2007.4 PE=2 SV=1	4.392317423	0.024943311
Protein C25A1.4 OS=Caenorhabditis elegans GN=C25A1.4 PE=1 SV=1	Protein C25A1.4 OS=Caenorhabditis elegans GN=C25A1.4 PE=1 SV=1	2.402098444	0.047791455
Protein PAB-1, isoform a OS=Caenorhabditis elegans GN=pab-1 PE=2 SV=1	Protein PAB-1, isoform a OS=Caenorhabditis elegans GN=pab-1 PE=2 SV=1	2.26589406	0.070034443
Protein T08G11.1, isoform b OS=Caenorhabditis elegans GN=CELE_T08G11.1 PE=2 SV=1	Protein T08G11.1, isoform b OS=Caenorhabditis elegans GN=CELE_T08G11.1 PE=2 SV=1	2.06030051	0.031538233
Laminin-like protein lam-2 OS=Caenorhabditis elegans GN=lam-2 PE=1 SV=3	Laminin-like protein lam-2 OS=Caenorhabditis elegans GN=lam-2 PE=1 SV=3	1.905003486	0.106047327
40S ribosomal protein SA OS=Caenorhabditis elegans GN=rps-0 PE=1 SV=3	40S ribosomal protein SA OS=Caenorhabditis elegans GN=rps-0 PE=1 SV=3	1.840219556	0.027941755
14-3-3-like protein 1 OS=Caenorhabditis elegans GN=par-5 PE=1 SV=2	14-3-3-like protein 1 OS=Caenorhabditis elegans GN=par-5 PE=1 SV=2	1.538419915	0.033306255
Probable V-type proton ATPase subunit H 2 OS=Caenorhabditis elegans GN=vha-15 PE=2 SV=1	Probable V-type proton ATPase subunit H 2 OS=Caenorhabditis elegans GN=vha-15 PE=2 SV=1	1.538419915	0.05766526
Protein C18B2.3 OS=Caenorhabditis elegans GN=C18B2.3 PE=2 SV=2	Protein C18B2.3 OS=Caenorhabditis elegans GN=C18B2.3 PE=2 SV=2	1.538419915	0.020801624
Protein DHS-9 OS=Caenorhabditis elegans GN=dhs-9 PE=2 SV=1	Protein DHS-9 OS=Caenorhabditis elegans GN=dhs-9 PE=2 SV=1	1.538419915	0.031037093
Protein IFA-1, isoform d OS=Caenorhabditis elegans GN=ifa-1 PE=3 SV=1	Protein IFA-1, isoform d OS=Caenorhabditis elegans GN=ifa-1 PE=3 SV=1	1.538419915	0.120234604
Putative 39S ribosomal protein L3, mitochondrial OS=Caenorhabditis elegans GN=C26E6.6 PE=2 SV=3	Putative 39S ribosomal protein L3, mitochondrial OS=Caenorhabditis elegans GN=C26E6.6 PE=2 SV=3	1.538419915	0.033037873
Pumilio domain-containing protein 12 OS=Caenorhabditis elegans GN=puf-12 PE=2 SV=1	Pumilio domain-containing protein 12 OS=Caenorhabditis elegans GN=puf-12 PE=2 SV=1	1.385653692	0.111776447
Probable sodium/potassium-transporting ATPase subunit beta-3 OS=Caenorhabditis elegans GN=nkb-3 PE=2 SV=1	Probable sodium/potassium-transporting ATPase subunit beta-3 OS=Caenorhabditis elegans GN=nkb-3 PE=2 SV=1	1.280107919	0.039087948
Protein ATAD-3 OS=Caenorhabditis elegans GN=atad-3 PE=2 SV=2	Protein ATAD-3 OS=Caenorhabditis elegans GN=atad-3 PE=2 SV=2	1.280107919	0.01010952
Protein LET-767, isoform b OS=Caenorhabditis elegans GN=let-767 PE=3 SV=1	Protein LET-767, isoform b OS=Caenorhabditis elegans GN=let-767 PE=3 SV=1	1.280107919	0.029008864
Protein T10B5.3 OS=Caenorhabditis elegans GN=CELE_T10B5.3 PE=2 SV=3	Protein T10B5.3 OS=Caenorhabditis elegans GN=CELE_T10B5.3 PE=2 SV=3	1.280107919	0.038668099
Protein MCA-3, isoform a OS=Caenorhabditis elegans GN=mca-3 PE=2 SV=1	Protein MCA-3, isoform a OS=Caenorhabditis elegans GN=mca-3 PE=2 SV=1	1.246437895	0.165067179
Intermediate filament protein ifb-1 OS=Caenorhabditis elegans GN=ifb-1 PE=1 SV=1	Intermediate filament protein ifb-1 OS=Caenorhabditis elegans GN=ifb-1 PE=1 SV=1	1.208814015	0.06684315
60S ribosomal protein L6 OS=Caenorhabditis elegans GN=rpl-6 PE=1 SV=1	60S ribosomal protein L6 OS=Caenorhabditis elegans GN=rpl-6 PE=1 SV=1	1.195550809	0.026827985
Protein LAM-1 OS=Caenorhabditis elegans GN=lam-1 PE=4 SV=3	Protein LAM-1 OS=Caenorhabditis elegans GN=lam-1 PE=4 SV=3	1.195550809	0.018014836
ATP synthase gamma chain OS=Caenorhabditis elegans GN=CELE_Y69A2AR.18 PE=2 SV=1	ATP synthase gamma chain OS=Caenorhabditis elegans GN=CELE_Y69A2AR.18 PE=2 SV=1	1.150242636	0.027954257
Isoform a of Papilin OS=Caenorhabditis elegans GN=mig-6	Isoform a of Papilin OS=Caenorhabditis elegans GN=mig-6	1.150242636	0.252873563
Protein RIBO-1 OS=Caenorhabditis elegans GN=ribo-1 PE=2 SV=2	Protein RIBO-1 OS=Caenorhabditis elegans GN=ribo-1 PE=2 SV=2	0.989804233	0.054054054
Heat shock 70 kDa protein F, mitochondrial OS=Caenorhabditis elegans GN=hsp-6 PE=1 SV=2	Heat shock 70 kDa protein F, mitochondrial OS=Caenorhabditis elegans GN=hsp-6 PE=1 SV=2	0.985786141	0.06602954
Protein FLN-1, isoform a OS=Caenorhabditis elegans GN=fln-1 PE=4 SV=1	Protein FLN-1, isoform a OS=Caenorhabditis elegans GN=fln-1 PE=4 SV=1	0.985786141	0.025074233
Histone H4 OS=Caenorhabditis elegans GN=his-1 PE=1 SV=2	Histone H4 OS=Caenorhabditis elegans GN=his-1 PE=1 SV=2	0.982297998	0.021396001
Protein Y59A8A.3 OS=Caenorhabditis elegans GN=CELE_Y59A8A.3 PE=2 SV=1	Protein Y59A8A.3 OS=Caenorhabditis elegans GN=CELE_Y59A8A.3 PE=2 SV=1	0.976541027	0.127423823
Uncharacterized protein B0303.3 OS=Caenorhabditis elegans GN=B0303.3 PE=2 SV=1	Uncharacterized protein B0303.3 OS=Caenorhabditis elegans GN=B0303.3 PE=2 SV=1	0.976541027	0.060446781
60S ribosomal protein L27 OS=Caenorhabditis elegans GN=rpl-27 PE=2 SV=1	60S ribosomal protein L27 OS=Caenorhabditis elegans GN=rpl-27 PE=2 SV=1	0.965234582	0.014754879
60S ribosomal protein L35 OS=Caenorhabditis elegans GN=rpl-35 PE=2 SV=1	60S ribosomal protein L35 OS=Caenorhabditis elegans GN=rpl-35 PE=2 SV=1	0.965234582	0.024390244
GTP-binding nuclear protein ran-1 OS=Caenorhabditis elegans GN=ran-1 PE=1 SV=1	GTP-binding nuclear protein ran-1 OS=Caenorhabditis elegans GN=ran-1 PE=1 SV=1	0.965234582	0.026028547
Probable S-adenosylmethionine synthase 1 OS=Caenorhabditis elegans GN=sams-1 PE=1 SV=1	Probable S-adenosylmethionine synthase 1 OS=Caenorhabditis elegans GN=sams-1 PE=1 SV=1	0.965234582	0.054290718
Protein F49E2.5, isoform a OS=Caenorhabditis elegans GN=CELE_F49E2.5 PE=2 SV=3	Protein F49E2.5, isoform a OS=Caenorhabditis elegans GN=CELE_F49E2.5 PE=2 SV=3	0.965234582	0.017308766
Protein KIAA0664 homolog OS=Caenorhabditis elegans GN=clu-1 PE=2 SV=1	Protein KIAA0664 homolog OS=Caenorhabditis elegans GN=clu-1 PE=2 SV=1	0.965234582	0.011434895
Protein RPS-10 OS=Caenorhabditis elegans GN=rps-10 PE=1 SV=1	Protein RPS-10 OS=Caenorhabditis elegans GN=rps-10 PE=1 SV=1	0.965234582	0.014825442
Protein SPTL-1, isoform a OS=Caenorhabditis elegans GN=sptl-1 PE=2 SV=1	Protein SPTL-1, isoform a OS=Caenorhabditis elegans GN=sptl-1 PE=2 SV=1	0.965234582	0.102990033
Protein UNC-96, isoform b OS=Caenorhabditis elegans GN=unc-96 PE=4 SV=1	Protein UNC-96, isoform b OS=Caenorhabditis elegans GN=unc-96 PE=4 SV=1	0.965234582	0.073634204
Stress-induced protein 1 OS=Caenorhabditis elegans GN=sip-1 PE=1 SV=1	Stress-induced protein 1 OS=Caenorhabditis elegans GN=sip-1 PE=1 SV=1	0.965234582	0.012647899
Lamin-1 OS=Caenorhabditis elegans GN=lmn-1 PE=1 SV=2	Lamin-1 OS=Caenorhabditis elegans GN=lmn-1 PE=1 SV=2	0.926683322	0.062866068
Adenosylhomocysteinase OS=Caenorhabditis elegans GN=ahcy-1 PE=1 SV=1	Adenosylhomocysteinase OS=Caenorhabditis elegans GN=ahcy-1 PE=1 SV=1	0.792195115	0.072632944
Protein ATP-3, isoform a OS=Caenorhabditis elegans GN=atp-3 PE=2 SV=1	Protein ATP-3, isoform a OS=Caenorhabditis elegans GN=atp-3 PE=2 SV=1	0.792195115	0.023035788
Protein K07H8.10 OS=Caenorhabditis elegans GN=CELE_K07H8.10 PE=2 SV=1	Protein K07H8.10 OS=Caenorhabditis elegans GN=CELE_K07H8.10 PE=2 SV=1	0.792195115	0.096385542
V-type proton ATPase subunit C OS=Caenorhabditis elegans GN=vha-11 PE=2 SV=1	V-type proton ATPase subunit C OS=Caenorhabditis elegans GN=vha-11 PE=2 SV=1	0.792195115	0.047417443
Protein T23E7.2, isoform a OS=Caenorhabditis elegans GN=CELE_T23E7.2 PE=4 SV=1	Protein T23E7.2, isoform a OS=Caenorhabditis elegans GN=CELE_T23E7.2 PE=4 SV=1	0.759641032	0.074684239
Nuclear anchorage protein 1 OS=Caenorhabditis elegans GN=anc-1 PE=1 SV=3	Nuclear anchorage protein 1 OS=Caenorhabditis elegans GN=anc-1 PE=1 SV=3	0.732188454	0.095776324
40S ribosomal protein S16 OS=Caenorhabditis elegans GN=rps-16 PE=1 SV=3	40S ribosomal protein S16 OS=Caenorhabditis elegans GN=rps-16 PE=1 SV=3	0.718229032	0.021796917
60S ribosomal protein L9 OS=Caenorhabditis elegans GN=rpl-9 PE=1 SV=1	60S ribosomal protein L9 OS=Caenorhabditis elegans GN=rpl-9 PE=1 SV=1	0.718229032	0.01613538
Casein kinase II subunit alpha OS=Caenorhabditis elegans GN=kin-3 PE=1 SV=1	Casein kinase II subunit alpha OS=Caenorhabditis elegans GN=kin-3 PE=1 SV=1	0.718229032	0.06710311
Elongation factor Tu homologue (Precursor) OS=Caenorhabditis elegans GN=tufm-1 PE=2 SV=1	Elongation factor Tu homologue (Precursor) OS=Caenorhabditis elegans GN=tufm-1 PE=2 SV=1	0.718229032	0.068219634
Probable dolichyl-diphosphooligosaccharide--protein glycosyltransferase 48 kDa subunit OS=Caenorhabditis elegans GN=T09A5.11 PE=2 SV=1	Probable dolichyl-diphosphooligosaccharide--protein glycosyltransferase 48 kDa subunit OS=Caenorhabditis elegans GN=T09A5.11 PE=2 SV=1	0.718229032	0.104859335
Protein APY-1 OS=Caenorhabditis elegans GN=apy-1 PE=1 SV=2	Protein APY-1 OS=Caenorhabditis elegans GN=apy-1 PE=1 SV=2	0.718229032	0.050554871
Protein B0491.5 OS=Caenorhabditis elegans GN=B0491.5 PE=2 SV=1	Protein B0491.5 OS=Caenorhabditis elegans GN=B0491.5 PE=2 SV=1	0.718229032	0.033306255
Protein F59C6.5 OS=Caenorhabditis elegans GN=CELE_F59C6.5 PE=2 SV=1	Protein F59C6.5 OS=Caenorhabditis elegans GN=CELE_F59C6.5 PE=2 SV=1	0.718229032	0.029688631
Protein IMMT-1 OS=Caenorhabditis elegans GN=immt-1 PE=2 SV=2	Protein IMMT-1 OS=Caenorhabditis elegans GN=immt-1 PE=2 SV=2	0.718229032	0.073083779
Protein MDT-28, isoform c OS=Caenorhabditis elegans GN=mdt-28 PE=4 SV=1	Protein MDT-28, isoform c OS=Caenorhabditis elegans GN=mdt-28 PE=4 SV=1	0.718229032	0.048178613
Protein RPS-6, isoform b OS=Caenorhabditis elegans GN=rps-6 PE=4 SV=1	Protein RPS-6, isoform b OS=Caenorhabditis elegans GN=rps-6 PE=4 SV=1	0.718229032	0.030124908
Protein ZK1058.9, isoform b OS=Caenorhabditis elegans GN=CELE_ZK1058.9 PE=4 SV=1	Protein ZK1058.9, isoform b OS=Caenorhabditis elegans GN=CELE_ZK1058.9 PE=4 SV=1	0.718229032	0.073083779
Vitellogenin-1 OS=Caenorhabditis elegans GN=vit-1 PE=1 SV=2	Vitellogenin-1 OS=Caenorhabditis elegans GN=vit-1 PE=1 SV=2	0.718229032	0.027683997
Protein ACIN-1 OS=Caenorhabditis elegans GN=acin-1 PE=4 SV=2	Protein ACIN-1 OS=Caenorhabditis elegans GN=acin-1 PE=4 SV=2	0.693572999	0.051682106
Alcohol dehydrogenase 1 OS=Caenorhabditis elegans GN=sodh-1 PE=1 SV=2	Alcohol dehydrogenase 1 OS=Caenorhabditis elegans GN=sodh-1 PE=1 SV=2	0.667424661	0.033656298
Protein F58E10.3, isoform a OS=Caenorhabditis elegans GN=CELE_F58E10.3 PE=2 SV=1	Protein F58E10.3, isoform a OS=Caenorhabditis elegans GN=CELE_F58E10.3 PE=2 SV=1	0.667424661	0.095513748
60S ribosomal protein L4 OS=Caenorhabditis elegans GN=rpl-4 PE=1 SV=3	60S ribosomal protein L4 OS=Caenorhabditis elegans GN=rpl-4 PE=1 SV=3	0.580193257	0.048629873
Protein EPI-1, isoform c OS=Caenorhabditis elegans GN=epi-1 PE=4 SV=1	Protein EPI-1, isoform c OS=Caenorhabditis elegans GN=epi-1 PE=4 SV=1	0.580193257	0.037267081
Probable voltage-dependent anion-selective channel OS=Caenorhabditis elegans GN=R05G6.7 PE=2 SV=2	Probable voltage-dependent anion-selective channel OS=Caenorhabditis elegans GN=R05G6.7 PE=2 SV=2	0.579013234	0.04087414
40S ribosomal protein S9 OS=Caenorhabditis elegans GN=rps-9 PE=2 SV=1	40S ribosomal protein S9 OS=Caenorhabditis elegans GN=rps-9 PE=2 SV=1	0.577057303	0.03741999
Tubulin alpha-2 chain OS=Caenorhabditis elegans GN=tba-2 PE=2 SV=1	Tubulin alpha-2 chain OS=Caenorhabditis elegans GN=tba-2 PE=2 SV=1	0.577057303	0.049000645
60S ribosomal protein L10 OS=Caenorhabditis elegans GN=rpl-10 PE=2 SV=1	60S ribosomal protein L10 OS=Caenorhabditis elegans GN=rpl-10 PE=2 SV=1	0.573185333	0.032055311
Eukaryotic initiation factor 4A OS=Caenorhabditis elegans GN=inf-1 PE=2 SV=1	Eukaryotic initiation factor 4A OS=Caenorhabditis elegans GN=inf-1 PE=2 SV=1	0.573185333	0.077155825
Protein C44B7.10 OS=Caenorhabditis elegans GN=C44B7.10 PE=2 SV=3	Protein C44B7.10 OS=Caenorhabditis elegans GN=C44B7.10 PE=2 SV=3	0.573185333	0.043183743
Protein F36A2.7 OS=Caenorhabditis elegans GN=CELE_F36A2.7 PE=2 SV=1	Protein F36A2.7 OS=Caenorhabditis elegans GN=CELE_F36A2.7 PE=2 SV=1	0.573185333	0.026275116
Protein F40A3.6 OS=Caenorhabditis elegans GN=CELE_F40A3.6 PE=2 SV=1	Protein F40A3.6 OS=Caenorhabditis elegans GN=CELE_F40A3.6 PE=2 SV=1	0.573185333	0.027702336
Protein W09C5.8 OS=Caenorhabditis elegans GN=CELE_W09C5.8 PE=2 SV=1	Protein W09C5.8 OS=Caenorhabditis elegans GN=CELE_W09C5.8 PE=2 SV=1	0.573185333	0.025235032
60S ribosomal protein L15 OS=Caenorhabditis elegans GN=rpl-15 PE=2 SV=1	60S ribosomal protein L15 OS=Caenorhabditis elegans GN=rpl-15 PE=2 SV=1	0.561878888	0.036568214
60S ribosomal protein L23a 1 OS=Caenorhabditis elegans GN=rpl-25.1 PE=2 SV=1	60S ribosomal protein L23a 1 OS=Caenorhabditis elegans GN=rpl-25.1 PE=2 SV=1	0.561878888	0.014356709
60S ribosomal protein L24 OS=Caenorhabditis elegans GN=rpl-24.1 PE=2 SV=1	60S ribosomal protein L24 OS=Caenorhabditis elegans GN=rpl-24.1 PE=2 SV=1	0.561878888	0.034165572
Histone H1.1 OS=Caenorhabditis elegans GN=his-24 PE=1 SV=4	Histone H1.1 OS=Caenorhabditis elegans GN=his-24 PE=1 SV=4	0.561878888	0.038179148
Histone H1.3 OS=Caenorhabditis elegans GN=hil-3 PE=2 SV=3	Histone H1.3 OS=Caenorhabditis elegans GN=hil-3 PE=2 SV=3	0.561878888	0.095940959
Isoform b of 60S ribosomal protein L26 OS=Caenorhabditis elegans GN=rpl-26	Isoform b of 60S ribosomal protein L26 OS=Caenorhabditis elegans GN=rpl-26	0.561878888	0.029180696
Kynureninase OS=Caenorhabditis elegans GN=C15H9.7 PE=2 SV=1	Kynureninase OS=Caenorhabditis elegans GN=C15H9.7 PE=2 SV=1	0.561878888	0.007667355
Probable NADH dehydrogenase [ubiquinone] flavoprotein 2, mitochondrial OS=Caenorhabditis elegans GN=F53F4.10 PE=1 SV=1	Probable NADH dehydrogenase [ubiquinone] flavoprotein 2, mitochondrial OS=Caenorhabditis elegans GN=F53F4.10 PE=1 SV=1	0.561878888	0.041867955
Protein IMB-3 OS=Caenorhabditis elegans GN=imb-3 PE=2 SV=2	Protein IMB-3 OS=Caenorhabditis elegans GN=imb-3 PE=2 SV=2	0.561878888	0.015195792
Protein NCX-2, isoform a OS=Caenorhabditis elegans GN=ncx-2 PE=4 SV=1	Protein NCX-2, isoform a OS=Caenorhabditis elegans GN=ncx-2 PE=4 SV=1	0.561878888	0.011154011
Protein R186.7 OS=Caenorhabditis elegans GN=CELE_R186.7 PE=2 SV=1	Protein R186.7 OS=Caenorhabditis elegans GN=CELE_R186.7 PE=2 SV=1	0.561878888	0.06824147
Protein RNP-5 OS=Caenorhabditis elegans GN=rnp-5 PE=2 SV=3	Protein RNP-5 OS=Caenorhabditis elegans GN=rnp-5 PE=2 SV=3	0.561878888	0.064837905
Protein TRAP-4 OS=Caenorhabditis elegans GN=trap-4 PE=1 SV=1	Protein TRAP-4 OS=Caenorhabditis elegans GN=trap-4 PE=1 SV=1	0.561878888	0.010739364
Protein UCR-2.1, isoform a OS=Caenorhabditis elegans GN=ucr-2.1 PE=3 SV=1	Protein UCR-2.1, isoform a OS=Caenorhabditis elegans GN=ucr-2.1 PE=3 SV=1	0.561878888	0.070080863
Protein UCR-2.2 OS=Caenorhabditis elegans GN=ucr-2.2 PE=2 SV=2	Protein UCR-2.2 OS=Caenorhabditis elegans GN=ucr-2.2 PE=2 SV=2	0.561878888	0.072022161
Protein UNC-108 OS=Caenorhabditis elegans GN=unc-108 PE=2 SV=1	Protein UNC-108 OS=Caenorhabditis elegans GN=unc-108 PE=2 SV=1	0.561878888	0.022787029
Protein Y39G10AR.8 OS=Caenorhabditis elegans GN=CELE_Y39G10AR.8 PE=2 SV=1	Protein Y39G10AR.8 OS=Caenorhabditis elegans GN=CELE_Y39G10AR.8 PE=2 SV=1	0.561878888	0.007405298
Protein Y49F6B.2 OS=Caenorhabditis elegans GN=CELE_Y49F6B.2 PE=2 SV=1	Protein Y49F6B.2 OS=Caenorhabditis elegans GN=CELE_Y49F6B.2 PE=2 SV=1	0.561878888	0.046345811
Protein ZC247.1 OS=Caenorhabditis elegans GN=CELE_ZC247.1 PE=4 SV=1	Protein ZC247.1 OS=Caenorhabditis elegans GN=CELE_ZC247.1 PE=4 SV=1	0.561878888	0.257425743
Putative GTP-binding protein tag-210 OS=Caenorhabditis elegans GN=tag-210 PE=2 SV=1	Putative GTP-binding protein tag-210 OS=Caenorhabditis elegans GN=tag-210 PE=2 SV=1	0.561878888	0.007280874
Putative H/ACA ribonucleoprotein complex subunit 2-like protein OS=Caenorhabditis elegans GN=Y48A6B.3 PE=2 SV=1	Putative H/ACA ribonucleoprotein complex subunit 2-like protein OS=Caenorhabditis elegans GN=Y48A6B.3 PE=2 SV=1	0.561878888	0.028856826
Ribosome biogenesis protein BRX1 homolog OS=Caenorhabditis elegans GN=K12H4.3 PE=2 SV=1	Ribosome biogenesis protein BRX1 homolog OS=Caenorhabditis elegans GN=K12H4.3 PE=2 SV=1	0.561878888	0.064837905
Spliceosome RNA helicase DDX39B homolog OS=Caenorhabditis elegans GN=hel-1 PE=2 SV=1	Spliceosome RNA helicase DDX39B homolog OS=Caenorhabditis elegans GN=hel-1 PE=2 SV=1	0.561878888	0.007469118
Pyruvate carboxylase 1 OS=Caenorhabditis elegans GN=pyc-1 PE=1 SV=1	Pyruvate carboxylase 1 OS=Caenorhabditis elegans GN=pyc-1 PE=1 SV=1	0.536501012	0.146079484
60S ribosomal protein L3 OS=Caenorhabditis elegans GN=rpl-3 PE=2 SV=1	60S ribosomal protein L3 OS=Caenorhabditis elegans GN=rpl-3 PE=2 SV=1	0.508464363	0.046211714
60S ribosomal protein L5 OS=Caenorhabditis elegans GN=rpl-5 PE=2 SV=1	60S ribosomal protein L5 OS=Caenorhabditis elegans GN=rpl-5 PE=2 SV=1	0.508464363	0.04035664
60S ribosomal protein L36 OS=Caenorhabditis elegans GN=rpl-36 PE=1 SV=3	60S ribosomal protein L36 OS=Caenorhabditis elegans GN=rpl-36 PE=1 SV=3	0.477321778	0.029597283
Guanine nucleotide-binding protein subunit beta-2-like 1 OS=Caenorhabditis elegans GN=rack-1 PE=1 SV=3	Guanine nucleotide-binding protein subunit beta-2-like 1 OS=Caenorhabditis elegans GN=rack-1 PE=1 SV=3	0.477321778	0.042331714
Mitochondrial prohibitin complex protein 1 OS=Caenorhabditis elegans GN=phb-1 PE=1 SV=1	Mitochondrial prohibitin complex protein 1 OS=Caenorhabditis elegans GN=phb-1 PE=1 SV=1	0.477321778	0.042331714
Protein ATP-5 OS=Caenorhabditis elegans GN=atp-5 PE=2 SV=2	Protein ATP-5 OS=Caenorhabditis elegans GN=atp-5 PE=2 SV=2	0.477321778	0.023912191
Protein C14F11.4, isoform a OS=Caenorhabditis elegans GN=C14F11.4 PE=1 SV=1	Protein C14F11.4, isoform a OS=Caenorhabditis elegans GN=C14F11.4 PE=1 SV=1	0.477321778	0.044170891
Heat shock 70 kDa protein A OS=Caenorhabditis elegans GN=hsp-1 PE=1 SV=2	Heat shock 70 kDa protein A OS=Caenorhabditis elegans GN=hsp-1 PE=1 SV=2	0.411068597	0.06620862
Protein ASB-2 OS=Caenorhabditis elegans GN=asb-2 PE=2 SV=1	Protein ASB-2 OS=Caenorhabditis elegans GN=asb-2 PE=2 SV=1	0.409112665	0.052945563
Protein RPS-18 OS=Caenorhabditis elegans GN=rps-18 PE=3 SV=1	Protein RPS-18 OS=Caenorhabditis elegans GN=rps-18 PE=3 SV=1	0.409112665	0.027192646
60S ribosomal protein L17 OS=Caenorhabditis elegans GN=rpl-17 PE=2 SV=1	60S ribosomal protein L17 OS=Caenorhabditis elegans GN=rpl-17 PE=2 SV=1	0.403355694	0.019661387
60S ribosomal protein L18a OS=Caenorhabditis elegans GN=rpl-20 PE=2 SV=2	60S ribosomal protein L18a OS=Caenorhabditis elegans GN=rpl-20 PE=2 SV=2	0.403355694	0.022915341
Probable splicing factor, arginine/serine-rich 1 OS=Caenorhabditis elegans GN=rsp-1 PE=2 SV=1	Probable splicing factor, arginine/serine-rich 1 OS=Caenorhabditis elegans GN=rsp-1 PE=2 SV=1	0.403355694	0.079822616
Protein R53.5 OS=Caenorhabditis elegans GN=CELE_R53.5 PE=2 SV=1	Protein R53.5 OS=Caenorhabditis elegans GN=CELE_R53.5 PE=2 SV=1	0.403355694	0.028548771
Protein RAB-1 OS=Caenorhabditis elegans GN=rab-1 PE=2 SV=1	Protein RAB-1 OS=Caenorhabditis elegans GN=rab-1 PE=2 SV=1	0.403355694	0.022346369
Putative tricarboxylate transport protein, mitochondrial OS=Caenorhabditis elegans GN=K11H3.3 PE=2 SV=1	Putative tricarboxylate transport protein, mitochondrial OS=Caenorhabditis elegans GN=K11H3.3 PE=2 SV=1	0.403355694	0.061962134
Isoform b of Disorganized muscle protein 1 OS=Caenorhabditis elegans GN=dim-1	Isoform b of Disorganized muscle protein 1 OS=Caenorhabditis elegans GN=dim-1	0.375211519	0.044598231
Heat shock protein 90 OS=Caenorhabditis elegans GN=daf-21 PE=1 SV=1	Heat shock protein 90 OS=Caenorhabditis elegans GN=daf-21 PE=1 SV=1	0.319541502	0.090006618
40S ribosomal protein S3a OS=Caenorhabditis elegans GN=rps-1 PE=2 SV=2	40S ribosomal protein S3a OS=Caenorhabditis elegans GN=rps-1 PE=2 SV=2	0.31836148	0.036385446
Isoform c of 60S ribosomal protein L7a OS=Caenorhabditis elegans GN=rpl-7A	Isoform c of 60S ribosomal protein L7a OS=Caenorhabditis elegans GN=rpl-7A	0.31836148	0.043728976
Myosin regulatory light chain 1 OS=Caenorhabditis elegans GN=mlc-1 PE=2 SV=1	Myosin regulatory light chain 1 OS=Caenorhabditis elegans GN=mlc-1 PE=2 SV=1	0.31836148	0.028607356
Protein F01G4.6, isoform b OS=Caenorhabditis elegans GN=CELE_F01G4.6 PE=3 SV=1	Protein F01G4.6, isoform b OS=Caenorhabditis elegans GN=CELE_F01G4.6 PE=3 SV=1	0.31836148	0.056138186
60S ribosomal protein L13 OS=Caenorhabditis elegans GN=rpl-13 PE=2 SV=1	60S ribosomal protein L13 OS=Caenorhabditis elegans GN=rpl-13 PE=2 SV=1	0.314873337	0.025260846
60S ribosomal protein L13a OS=Caenorhabditis elegans GN=rpl-16 PE=2 SV=1	60S ribosomal protein L13a OS=Caenorhabditis elegans GN=rpl-16 PE=2 SV=1	0.314873337	0.022211492
60S ribosomal protein L22 OS=Caenorhabditis elegans GN=rpl-22 PE=1 SV=3	60S ribosomal protein L22 OS=Caenorhabditis elegans GN=rpl-22 PE=1 SV=3	0.314873337	0.019649722
60S ribosomal protein L23 OS=Caenorhabditis elegans GN=rpl-23 PE=2 SV=1	60S ribosomal protein L23 OS=Caenorhabditis elegans GN=rpl-23 PE=2 SV=1	0.314873337	0.019158684
Protein C16A3.5 OS=Caenorhabditis elegans GN=C16A3.5 PE=2 SV=1	Protein C16A3.5 OS=Caenorhabditis elegans GN=C16A3.5 PE=2 SV=1	0.314873337	0.018691589
Protein IDHG-1 OS=Caenorhabditis elegans GN=idhg-1 PE=2 SV=2	Protein IDHG-1 OS=Caenorhabditis elegans GN=idhg-1 PE=2 SV=2	0.314873337	0.076539101
Protein RPS-22, isoform a OS=Caenorhabditis elegans GN=rps-22 PE=2 SV=1	Protein RPS-22, isoform a OS=Caenorhabditis elegans GN=rps-22 PE=2 SV=1	0.314873337	0.019319614
Tubulin beta-2 chain OS=Caenorhabditis elegans GN=tbb-2 PE=2 SV=1	Tubulin beta-2 chain OS=Caenorhabditis elegans GN=tbb-2 PE=2 SV=1	0.286621226	0.047844623
Protein SCA-1, isoform b OS=Caenorhabditis elegans GN=sca-1 PE=2 SV=1	Protein SCA-1, isoform b OS=Caenorhabditis elegans GN=sca-1 PE=2 SV=1	0.261837645	0.118118653
Protein T25F10.6, isoform a OS=Caenorhabditis elegans GN=CELE_T25F10.6 PE=2 SV=1	Protein T25F10.6, isoform a OS=Caenorhabditis elegans GN=CELE_T25F10.6 PE=2 SV=1	0.261441148	0.057025077
40S ribosomal protein S4 OS=Caenorhabditis elegans GN=rps-4 PE=1 SV=1	40S ribosomal protein S4 OS=Caenorhabditis elegans GN=rps-4 PE=1 SV=1	0.260651755	0.043173862
60S ribosomal protein L19 OS=Caenorhabditis elegans GN=rpl-19 PE=2 SV=1	60S ribosomal protein L19 OS=Caenorhabditis elegans GN=rpl-19 PE=2 SV=1	0.258311996	0.038594073
Protein C18B2.5, isoform b OS=Caenorhabditis elegans GN=C18B2.5 PE=4 SV=1	Protein C18B2.5, isoform b OS=Caenorhabditis elegans GN=C18B2.5 PE=4 SV=1	0.258311996	0.107485605
40S ribosomal protein S3 OS=Caenorhabditis elegans GN=rps-3 PE=2 SV=1	40S ribosomal protein S3 OS=Caenorhabditis elegans GN=rps-3 PE=2 SV=1	0.220688115	0.04531304
40S ribosomal protein S8 OS=Caenorhabditis elegans GN=rps-8 PE=2 SV=1	40S ribosomal protein S8 OS=Caenorhabditis elegans GN=rps-8 PE=2 SV=1	0.219009782	0.023068857
60S acidic ribosomal protein P0 OS=Caenorhabditis elegans GN=rpa-0 PE=1 SV=3	60S acidic ribosomal protein P0 OS=Caenorhabditis elegans GN=rpa-0 PE=1 SV=3	0.219009782	0.032819493
Protein TNT-2, isoform a OS=Caenorhabditis elegans GN=tnt-2 PE=2 SV=1	Protein TNT-2, isoform a OS=Caenorhabditis elegans GN=tnt-2 PE=2 SV=1	0.219009782	0.046775337
60S ribosomal protein L8 OS=Caenorhabditis elegans GN=rpl-8 PE=1 SV=1	60S ribosomal protein L8 OS=Caenorhabditis elegans GN=rpl-8 PE=1 SV=1	0.190102883	0.031919362
Protein ACT-5 OS=Caenorhabditis elegans GN=act-5 PE=2 SV=1	Protein ACT-5 OS=Caenorhabditis elegans GN=act-5 PE=2 SV=1	0.190102883	0.026197863
rRNA 2'-O-methyltransferase fibrillarin OS=Caenorhabditis elegans GN=fib-1 PE=2 SV=1	rRNA 2'-O-methyltransferase fibrillarin OS=Caenorhabditis elegans GN=fib-1 PE=2 SV=1	0.190102883	0.038954382
ATP synthase subunit beta, mitochondrial OS=Caenorhabditis elegans GN=atp-2 PE=1 SV=2	ATP synthase subunit beta, mitochondrial OS=Caenorhabditis elegans GN=atp-2 PE=1 SV=2	0.179447776	0.064893188
Probable isocitrate dehydrogenase [NAD] subunit alpha, mitochondrial OS=Caenorhabditis elegans GN=F43G9.1 PE=1 SV=3	Probable isocitrate dehydrogenase [NAD] subunit alpha, mitochondrial OS=Caenorhabditis elegans GN=F43G9.1 PE=1 SV=3	0.167944637	0.040168146
Protein EAT-6 OS=Caenorhabditis elegans GN=eat-6 PE=2 SV=1	Protein EAT-6 OS=Caenorhabditis elegans GN=eat-6 PE=2 SV=1	0.143670361	0.111604664
Cytochrome b-c1 complex subunit 1, mitochondrial OS=Caenorhabditis elegans GN=ucr-1 PE=2 SV=2	Cytochrome b-c1 complex subunit 1, mitochondrial OS=Caenorhabditis elegans GN=ucr-1 PE=2 SV=2	0.114559764	0.066631412
Myosin, essential light chain OS=Caenorhabditis elegans GN=mlc-3 PE=1 SV=1	Myosin, essential light chain OS=Caenorhabditis elegans GN=mlc-3 PE=1 SV=1	0.114559764	0.037047927
Protein NOL-5 OS=Caenorhabditis elegans GN=nol-5 PE=2 SV=1	Protein NOL-5 OS=Caenorhabditis elegans GN=nol-5 PE=2 SV=1	0.106128351	0.064120698
Tropomyosin isoforms a/b/d/f OS=Caenorhabditis elegans GN=lev-11 PE=1 SV=1	Tropomyosin isoforms a/b/d/f OS=Caenorhabditis elegans GN=lev-11 PE=1 SV=1	0.098853387	0.056567222
Isoform d of ATP synthase subunit alpha, mitochondrial OS=Caenorhabditis elegans GN=H28O16.1	Isoform d of ATP synthase subunit alpha, mitochondrial OS=Caenorhabditis elegans GN=H28O16.1	0.086935637	0.069427018
Actin-1/3 OS=Caenorhabditis elegans GN=act-1 PE=1 SV=2	Actin-1/3 OS=Caenorhabditis elegans GN=act-1 PE=1 SV=2	0.077582941	0.063676823
26S protease regulatory subunit 7 OS=Caenorhabditis elegans GN=rpt-1 PE=1 SV=1	26S protease regulatory subunit 7 OS=Caenorhabditis elegans GN=rpt-1 PE=1 SV=1	0	0.090909091
26S proteasome non-ATPase regulatory subunit 3 OS=Caenorhabditis elegans GN=rpn-3 PE=1 SV=1	26S proteasome non-ATPase regulatory subunit 3 OS=Caenorhabditis elegans GN=rpn-3 PE=1 SV=1	0	0.090909091
40S ribosomal protein S14 OS=Caenorhabditis elegans GN=rps-14 PE=2 SV=1	40S ribosomal protein S14 OS=Caenorhabditis elegans GN=rps-14 PE=2 SV=1	0	0.024488157
40S ribosomal protein S15 OS=Caenorhabditis elegans GN=rps-15 PE=1 SV=3	40S ribosomal protein S15 OS=Caenorhabditis elegans GN=rps-15 PE=1 SV=3	0	0.02670112
40S ribosomal protein S17 OS=Caenorhabditis elegans GN=rps-17 PE=2 SV=2	40S ribosomal protein S17 OS=Caenorhabditis elegans GN=rps-17 PE=2 SV=2	0	0.016053858
40S ribosomal protein S2 OS=Caenorhabditis elegans GN=rps-2 PE=2 SV=1	40S ribosomal protein S2 OS=Caenorhabditis elegans GN=rps-2 PE=2 SV=1	0	0.040683074
40S ribosomal protein S26 OS=Caenorhabditis elegans GN=rps-26 PE=2 SV=1	40S ribosomal protein S26 OS=Caenorhabditis elegans GN=rps-26 PE=2 SV=1	0	0.014373717
40S ribosomal protein S5 OS=Caenorhabditis elegans GN=rps-5 PE=2 SV=1	40S ribosomal protein S5 OS=Caenorhabditis elegans GN=rps-5 PE=2 SV=1	0	0.040444092
4D656 OS=Caenorhabditis elegans GN=4D656 PE=2 SV=1	4D656 OS=Caenorhabditis elegans GN=4D656 PE=2 SV=1	0	0.023836549
60S acidic ribosomal protein P1 OS=Caenorhabditis elegans GN=rla-1 PE=2 SV=2	60S acidic ribosomal protein P1 OS=Caenorhabditis elegans GN=rla-1 PE=2 SV=2	0	0.090909091
60S acidic ribosomal protein P2 OS=Caenorhabditis elegans GN=rpa-2 PE=2 SV=2	60S acidic ribosomal protein P2 OS=Caenorhabditis elegans GN=rpa-2 PE=2 SV=2	0	0.090909091
60S ribosomal protein L10a OS=Caenorhabditis elegans GN=rpl-10a PE=2 SV=1	60S ribosomal protein L10a OS=Caenorhabditis elegans GN=rpl-10a PE=2 SV=1	0	0.065420561
60S ribosomal protein L18 OS=Caenorhabditis elegans GN=rpl-18 PE=3 SV=1	60S ribosomal protein L18 OS=Caenorhabditis elegans GN=rpl-18 PE=3 SV=1	0	0.028227672
60S ribosomal protein L21 OS=Caenorhabditis elegans GN=rpl-21 PE=1 SV=3	60S ribosomal protein L21 OS=Caenorhabditis elegans GN=rpl-21 PE=1 SV=3	0	0.013185878
60S ribosomal protein L23a 2 OS=Caenorhabditis elegans GN=rpl-25.2 PE=2 SV=1	60S ribosomal protein L23a 2 OS=Caenorhabditis elegans GN=rpl-25.2 PE=2 SV=1	0	0.014479215
60S ribosomal protein L7 OS=Caenorhabditis elegans GN=rpl-7 PE=1 SV=1	60S ribosomal protein L7 OS=Caenorhabditis elegans GN=rpl-7 PE=1 SV=1	0	0.044030147
Acetoacetyl-CoA synthetase OS=Caenorhabditis elegans GN=sur-5 PE=2 SV=1	Acetoacetyl-CoA synthetase OS=Caenorhabditis elegans GN=sur-5 PE=2 SV=1	0	0.090909091
Asparagine--tRNA ligase, cytoplasmic OS=Caenorhabditis elegans GN=nrs-1 PE=2 SV=1	Asparagine--tRNA ligase, cytoplasmic OS=Caenorhabditis elegans GN=nrs-1 PE=2 SV=1	0	0.090909091
Aspartate--tRNA ligase, cytoplasmic OS=Caenorhabditis elegans GN=drs-1 PE=2 SV=1	Aspartate--tRNA ligase, cytoplasmic OS=Caenorhabditis elegans GN=drs-1 PE=2 SV=1	0	0.110629067
ATP-dependent RNA helicase glh-1 OS=Caenorhabditis elegans GN=glh-1 PE=1 SV=3	ATP-dependent RNA helicase glh-1 OS=Caenorhabditis elegans GN=glh-1 PE=1 SV=3	0	0.090909091
Calsequestrin OS=Caenorhabditis elegans GN=csq-1 PE=2 SV=1	Calsequestrin OS=Caenorhabditis elegans GN=csq-1 PE=2 SV=1	0	0.075785582
CeERp57 OS=Caenorhabditis elegans GN=pdi-3 PE=2 SV=1	CeERp57 OS=Caenorhabditis elegans GN=pdi-3 PE=2 SV=1	0	0.090909091
Chaperonin homolog Hsp-60, mitochondrial OS=Caenorhabditis elegans GN=hsp-60 PE=1 SV=2	Chaperonin homolog Hsp-60, mitochondrial OS=Caenorhabditis elegans GN=hsp-60 PE=1 SV=2	0	0.090909091
Coatomer subunit beta OS=Caenorhabditis elegans GN=CELE_Y25C1A.5 PE=2 SV=1	Coatomer subunit beta OS=Caenorhabditis elegans GN=CELE_Y25C1A.5 PE=2 SV=1	0	0.021190716
COP9/Signalosome and eIF3 complex-shared subunit 1 OS=Caenorhabditis elegans GN=cif-1 PE=1 SV=1	COP9/Signalosome and eIF3 complex-shared subunit 1 OS=Caenorhabditis elegans GN=cif-1 PE=1 SV=1	0	0.090909091
Cytochrome c oxidase subunit 2 OS=Caenorhabditis elegans GN=cox-2 PE=3 SV=2	Cytochrome c oxidase subunit 2 OS=Caenorhabditis elegans GN=cox-2 PE=3 SV=2	0	0.006304413
Cytochrome c oxidase subunit 5A, mitochondrial OS=Caenorhabditis elegans GN=cco-2 PE=1 SV=2	Cytochrome c oxidase subunit 5A, mitochondrial OS=Caenorhabditis elegans GN=cco-2 PE=1 SV=2	0	0.005964215
Delta 12 fatty acid desaturase FAT-2 OS=Caenorhabditis elegans GN=fat-2 PE=2 SV=1	Delta 12 fatty acid desaturase FAT-2 OS=Caenorhabditis elegans GN=fat-2 PE=2 SV=1	0	0.090909091
DnaJ homolog dnj-20 OS=Caenorhabditis elegans GN=dnj-20 PE=2 SV=2	DnaJ homolog dnj-20 OS=Caenorhabditis elegans GN=dnj-20 PE=2 SV=2	0	0.090909091
Eukaryotic translation initiation factor 3 subunit C OS=Caenorhabditis elegans GN=eif-3.C PE=2 SV=2	Eukaryotic translation initiation factor 3 subunit C OS=Caenorhabditis elegans GN=eif-3.C PE=2 SV=2	0	0.090909091
Eukaryotic translation initiation factor 6 OS=Caenorhabditis elegans GN=eif-6 PE=2 SV=1	Eukaryotic translation initiation factor 6 OS=Caenorhabditis elegans GN=eif-6 PE=2 SV=1	0	0.090909091
Fatty-acid and retinol-binding protein 2 OS=Caenorhabditis elegans GN=far-2 PE=1 SV=1	Fatty-acid and retinol-binding protein 2 OS=Caenorhabditis elegans GN=far-2 PE=1 SV=1	0	0.090909091
Galectin LEC-2 OS=Caenorhabditis elegans GN=lec-2 PE=2 SV=1	Galectin LEC-2 OS=Caenorhabditis elegans GN=lec-2 PE=2 SV=1	0	0.04357067
Glutamate--cysteine ligase OS=Caenorhabditis elegans GN=gcs-1 PE=1 SV=2	Glutamate--cysteine ligase OS=Caenorhabditis elegans GN=gcs-1 PE=1 SV=2	0	0.090909091
Glutathione S-transferase kappa 1 OS=Caenorhabditis elegans GN=gstk-1 PE=3 SV=1	Glutathione S-transferase kappa 1 OS=Caenorhabditis elegans GN=gstk-1 PE=3 SV=1	0	0.090909091
Histone H1.2 OS=Caenorhabditis elegans GN=hil-2 PE=1 SV=3	Histone H1.2 OS=Caenorhabditis elegans GN=hil-2 PE=1 SV=3	0	0.095022624
Histone H2A.V OS=Caenorhabditis elegans GN=htz-1 PE=2 SV=3	Histone H2A.V OS=Caenorhabditis elegans GN=htz-1 PE=2 SV=3	0	0.021815623
Importin subunit alpha-2 OS=Caenorhabditis elegans GN=ima-2 PE=1 SV=1	Importin subunit alpha-2 OS=Caenorhabditis elegans GN=ima-2 PE=1 SV=1	0	0.090909091
Innexin-3 OS=Caenorhabditis elegans GN=inx-3 PE=1 SV=2	Innexin-3 OS=Caenorhabditis elegans GN=inx-3 PE=1 SV=2	0	0.090909091
Integrin alpha pat-2 OS=Caenorhabditis elegans GN=pat-2 PE=1 SV=1	Integrin alpha pat-2 OS=Caenorhabditis elegans GN=pat-2 PE=1 SV=1	0	0.028156222
Isoform a of 26S proteasome non-ATPase regulatory subunit 1 OS=Caenorhabditis elegans GN=rpn-2	Isoform a of 26S proteasome non-ATPase regulatory subunit 1 OS=Caenorhabditis elegans GN=rpn-2	0	0.090909091
Isoform a of Serine hydroxymethyltransferase OS=Caenorhabditis elegans GN=mel-32	Isoform a of Serine hydroxymethyltransferase OS=Caenorhabditis elegans GN=mel-32	0	0.090909091
Isoform b of Casein kinase II subunit beta OS=Caenorhabditis elegans GN=kin-10	Isoform b of Casein kinase II subunit beta OS=Caenorhabditis elegans GN=kin-10	0	0.005998286
Isoform b of Probable nucleolar GTP-binding protein 1 OS=Caenorhabditis elegans GN=T07A9.9	Isoform b of Probable nucleolar GTP-binding protein 1 OS=Caenorhabditis elegans GN=T07A9.9	0	0.012062033
Isoform b of Probable splicing factor, arginine/serine-rich 4 OS=Caenorhabditis elegans GN=rsp-4	Isoform b of Probable splicing factor, arginine/serine-rich 4 OS=Caenorhabditis elegans GN=rsp-4	0	0.021627188
Mitochondrial import receptor subunit TOM40 homolog OS=Caenorhabditis elegans GN=C18E9.6 PE=2 SV=1	Mitochondrial import receptor subunit TOM40 homolog OS=Caenorhabditis elegans GN=C18E9.6 PE=2 SV=1	0	0.006381039
Mitochondrial prohibitin complex protein 2 OS=Caenorhabditis elegans GN=phb-2 PE=1 SV=2	Mitochondrial prohibitin complex protein 2 OS=Caenorhabditis elegans GN=phb-2 PE=1 SV=2	0	0.054197662
Neuronal calcium sensor 2 OS=Caenorhabditis elegans GN=ncs-2 PE=2 SV=2	Neuronal calcium sensor 2 OS=Caenorhabditis elegans GN=ncs-2 PE=2 SV=2	0	0.090909091
Paralyzed arrest at two-fold protein 6 OS=Caenorhabditis elegans GN=pat-6 PE=1 SV=1	Paralyzed arrest at two-fold protein 6 OS=Caenorhabditis elegans GN=pat-6 PE=1 SV=1	0	0.123505976
Probable arginine kinase ZC434.8 OS=Caenorhabditis elegans GN=ZC434.8 PE=1 SV=1	Probable arginine kinase ZC434.8 OS=Caenorhabditis elegans GN=ZC434.8 PE=1 SV=1	0	0.090909091
Probable enoyl-CoA hydratase, mitochondrial OS=Caenorhabditis elegans GN=ech-6 PE=1 SV=1	Probable enoyl-CoA hydratase, mitochondrial OS=Caenorhabditis elegans GN=ech-6 PE=1 SV=1	0	0.074410163
Probable glutathione S-transferase gst-36 OS=Caenorhabditis elegans GN=gst-36 PE=2 SV=2	Probable glutathione S-transferase gst-36 OS=Caenorhabditis elegans GN=gst-36 PE=2 SV=2	0	0.032597266
Probable isocitrate dehydrogenase [NAD] subunit beta, mitochondrial OS=Caenorhabditis elegans GN=C37E2.1 PE=2 SV=1	Probable isocitrate dehydrogenase [NAD] subunit beta, mitochondrial OS=Caenorhabditis elegans GN=C37E2.1 PE=2 SV=1	0	0.083503055
Probable myosin regulatory light chain OS=Caenorhabditis elegans GN=mlc-4 PE=2 SV=1	Probable myosin regulatory light chain OS=Caenorhabditis elegans GN=mlc-4 PE=2 SV=1	0	0.027552674
Probable NADH dehydrogenase [ubiquinone] iron-sulfur protein 2, mitochondrial OS=Caenorhabditis elegans GN=gas-1 PE=2 SV=2	Probable NADH dehydrogenase [ubiquinone] iron-sulfur protein 2, mitochondrial OS=Caenorhabditis elegans GN=gas-1 PE=2 SV=2	0	0.009126467
Probable rRNA-processing protein EBP2 homolog OS=Caenorhabditis elegans GN=C18A3.3 PE=1 SV=2	Probable rRNA-processing protein EBP2 homolog OS=Caenorhabditis elegans GN=C18A3.3 PE=1 SV=2	0	0.090909091
Probable splicing factor, arginine/serine-rich 2 OS=Caenorhabditis elegans GN=rsp-2 PE=2 SV=1	Probable splicing factor, arginine/serine-rich 2 OS=Caenorhabditis elegans GN=rsp-2 PE=2 SV=1	0	0.005628518
Prolyl 4-hydroxylase subunit alpha-1 OS=Caenorhabditis elegans GN=dpy-18 PE=1 SV=2	Prolyl 4-hydroxylase subunit alpha-1 OS=Caenorhabditis elegans GN=dpy-18 PE=1 SV=2	0	0.090909091
Protein ABCF-2 OS=Caenorhabditis elegans GN=abcf-2 PE=3 SV=1	Protein ABCF-2 OS=Caenorhabditis elegans GN=abcf-2 PE=3 SV=1	0	0.152119701
Protein ANT-1.1, isoform a OS=Caenorhabditis elegans GN=ant-1.1 PE=2 SV=1	Protein ANT-1.1, isoform a OS=Caenorhabditis elegans GN=ant-1.1 PE=2 SV=1	0	0.045628701
Protein ARD-1 OS=Caenorhabditis elegans GN=ard-1 PE=2 SV=1	Protein ARD-1 OS=Caenorhabditis elegans GN=ard-1 PE=2 SV=1	0	0.090909091
Protein B0511.6 OS=Caenorhabditis elegans GN=B0511.6 PE=2 SV=2	Protein B0511.6 OS=Caenorhabditis elegans GN=B0511.6 PE=2 SV=2	0	0.226519337
Protein C08H9.2, isoform a OS=Caenorhabditis elegans GN=C08H9.2 PE=2 SV=2	Protein C08H9.2, isoform a OS=Caenorhabditis elegans GN=C08H9.2 PE=2 SV=2	0	0.409594096
Protein C46G7.2 OS=Caenorhabditis elegans GN=C46G7.2 PE=4 SV=1	Protein C46G7.2 OS=Caenorhabditis elegans GN=C46G7.2 PE=4 SV=1	0	0.035532995
Protein CAR-1 OS=Caenorhabditis elegans GN=car-1 PE=2 SV=1	Protein CAR-1 OS=Caenorhabditis elegans GN=car-1 PE=2 SV=1	0	0.090909091
Protein CEY-4 OS=Caenorhabditis elegans GN=cey-4 PE=4 SV=1	Protein CEY-4 OS=Caenorhabditis elegans GN=cey-4 PE=4 SV=1	0	0.026687598
Protein CYC-1 OS=Caenorhabditis elegans GN=cyc-1 PE=2 SV=1	Protein CYC-1 OS=Caenorhabditis elegans GN=cyc-1 PE=2 SV=1	0	0.090909091
Protein D1054.10 OS=Caenorhabditis elegans GN=CELE_D1054.10 PE=2 SV=1	Protein D1054.10 OS=Caenorhabditis elegans GN=CELE_D1054.10 PE=2 SV=1	0	0.032258065
Protein D1054.11 OS=Caenorhabditis elegans GN=CELE_D1054.11 PE=2 SV=1	Protein D1054.11 OS=Caenorhabditis elegans GN=CELE_D1054.11 PE=2 SV=1	0	0.011791129
Protein D2092.4 OS=Caenorhabditis elegans GN=CELE_D2092.4 PE=2 SV=2	Protein D2092.4 OS=Caenorhabditis elegans GN=CELE_D2092.4 PE=2 SV=2	0	0.006361709
Protein DEL-6, isoform b OS=Caenorhabditis elegans GN=del-6 PE=2 SV=2	Protein DEL-6, isoform b OS=Caenorhabditis elegans GN=del-6 PE=2 SV=2	0	0.090909091
Protein DHS-25 OS=Caenorhabditis elegans GN=dhs-25 PE=2 SV=2	Protein DHS-25 OS=Caenorhabditis elegans GN=dhs-25 PE=2 SV=2	0	0.090909091
Protein DHS-28 OS=Caenorhabditis elegans GN=dhs-28 PE=2 SV=1	Protein DHS-28 OS=Caenorhabditis elegans GN=dhs-28 PE=2 SV=1	0	0.006793918
Protein DNJ-19 OS=Caenorhabditis elegans GN=dnj-19 PE=2 SV=1	Protein DNJ-19 OS=Caenorhabditis elegans GN=dnj-19 PE=2 SV=1	0	0.000288101
Protein DPM-1 OS=Caenorhabditis elegans GN=dpm-1 PE=2 SV=2	Protein DPM-1 OS=Caenorhabditis elegans GN=dpm-1 PE=2 SV=2	0	0.090909091
Protein EIF-1.A OS=Caenorhabditis elegans GN=eif-1.a PE=2 SV=1	Protein EIF-1.A OS=Caenorhabditis elegans GN=eif-1.a PE=2 SV=1	0	0.090909091
Protein FARS-1, isoform b OS=Caenorhabditis elegans GN=fars-1 PE=2 SV=1	Protein FARS-1, isoform b OS=Caenorhabditis elegans GN=fars-1 PE=2 SV=1	0	0.090909091
Protein FAT-6, isoform a OS=Caenorhabditis elegans GN=fat-6 PE=2 SV=1	Protein FAT-6, isoform a OS=Caenorhabditis elegans GN=fat-6 PE=2 SV=1	0	0.090909091
Protein GCN-1 OS=Caenorhabditis elegans GN=gcn-1 PE=4 SV=1	Protein GCN-1 OS=Caenorhabditis elegans GN=gcn-1 PE=4 SV=1	0	0.090909091
Protein GEI-4, isoform b OS=Caenorhabditis elegans GN=gei-4 PE=1 SV=1	Protein GEI-4, isoform b OS=Caenorhabditis elegans GN=gei-4 PE=1 SV=1	0	0.00780379
Protein H06I04.3, isoform c OS=Caenorhabditis elegans GN=CELE_H06I04.3 PE=2 SV=1	Protein H06I04.3, isoform c OS=Caenorhabditis elegans GN=CELE_H06I04.3 PE=2 SV=1	0	0.090909091
Protein jagunal homolog OS=Caenorhabditis elegans GN=K05C4.2 PE=2 SV=1	Protein jagunal homolog OS=Caenorhabditis elegans GN=K05C4.2 PE=2 SV=1	0	0.090909091
Protein K04C2.2 OS=Caenorhabditis elegans GN=CELE_K04C2.2 PE=2 SV=1	Protein K04C2.2 OS=Caenorhabditis elegans GN=CELE_K04C2.2 PE=2 SV=1	0	0.090909091
Protein LAF-1, isoform b OS=Caenorhabditis elegans GN=laf-1 PE=2 SV=1	Protein LAF-1, isoform b OS=Caenorhabditis elegans GN=laf-1 PE=2 SV=1	0	0.090909091
Protein LARP-1, isoform b OS=Caenorhabditis elegans GN=larp-1 PE=4 SV=1	Protein LARP-1, isoform b OS=Caenorhabditis elegans GN=larp-1 PE=4 SV=1	0	0.090909091
Protein LEC-3, isoform f OS=Caenorhabditis elegans GN=lec-3 PE=4 SV=1	Protein LEC-3, isoform f OS=Caenorhabditis elegans GN=lec-3 PE=4 SV=1	0	0.066022544
Protein LPD-9, isoform b OS=Caenorhabditis elegans GN=lpd-9 PE=4 SV=1	Protein LPD-9, isoform b OS=Caenorhabditis elegans GN=lpd-9 PE=4 SV=1	0	0.090909091
Protein MISC-1 OS=Caenorhabditis elegans GN=misc-1 PE=2 SV=2	Protein MISC-1 OS=Caenorhabditis elegans GN=misc-1 PE=2 SV=2	0	0.006860503
Protein MLC-5 OS=Caenorhabditis elegans GN=mlc-5 PE=2 SV=1	Protein MLC-5 OS=Caenorhabditis elegans GN=mlc-5 PE=2 SV=1	0	0.027962716
Protein MTCH-1, isoform a OS=Caenorhabditis elegans GN=mtch-1 PE=3 SV=1	Protein MTCH-1, isoform a OS=Caenorhabditis elegans GN=mtch-1 PE=3 SV=1	0	0.006420055
Protein MYO-6, isoform a OS=Caenorhabditis elegans GN=myo-6 PE=2 SV=2	Protein MYO-6, isoform a OS=Caenorhabditis elegans GN=myo-6 PE=2 SV=2	0	0.009370817
Protein NEP-17, isoform a OS=Caenorhabditis elegans GN=nep-17 PE=2 SV=1	Protein NEP-17, isoform a OS=Caenorhabditis elegans GN=nep-17 PE=2 SV=1	0	0.090909091
Protein NPP-8, isoform b OS=Caenorhabditis elegans GN=npp-8 PE=2 SV=3	Protein NPP-8, isoform b OS=Caenorhabditis elegans GN=npp-8 PE=2 SV=3	0	0.090909091
Protein OSTD-1 OS=Caenorhabditis elegans GN=ostd-1 PE=2 SV=1	Protein OSTD-1 OS=Caenorhabditis elegans GN=ostd-1 PE=2 SV=1	0	0.122807018
Protein PERM-2 OS=Caenorhabditis elegans GN=perm-2 PE=2 SV=2	Protein PERM-2 OS=Caenorhabditis elegans GN=perm-2 PE=2 SV=2	0	0.032258065
Protein PERM-4 OS=Caenorhabditis elegans GN=perm-4 PE=2 SV=1	Protein PERM-4 OS=Caenorhabditis elegans GN=perm-4 PE=2 SV=1	0	0.006285543
Protein PES-8 OS=Caenorhabditis elegans GN=pes-8 PE=2 SV=2	Protein PES-8 OS=Caenorhabditis elegans GN=pes-8 PE=2 SV=2	0	0.090909091
Protein PQN-22, isoform a OS=Caenorhabditis elegans GN=pqn-22 PE=4 SV=1	Protein PQN-22, isoform a OS=Caenorhabditis elegans GN=pqn-22 PE=4 SV=1	0	0.014821273
Protein R04F11.2 OS=Caenorhabditis elegans GN=CELE_R04F11.2 PE=2 SV=1	Protein R04F11.2 OS=Caenorhabditis elegans GN=CELE_R04F11.2 PE=2 SV=1	0	0.015097052
Protein R12E2.13 OS=Caenorhabditis elegans GN=CELE_R12E2.13 PE=1 SV=1	Protein R12E2.13 OS=Caenorhabditis elegans GN=CELE_R12E2.13 PE=1 SV=1	0	0.090909091
Protein RPL-30, isoform c OS=Caenorhabditis elegans GN=rpl-30 PE=4 SV=1	Protein RPL-30, isoform c OS=Caenorhabditis elegans GN=rpl-30 PE=4 SV=1	0	0.010760153
Protein RPS-11 OS=Caenorhabditis elegans GN=rps-11 PE=2 SV=1	Protein RPS-11 OS=Caenorhabditis elegans GN=rps-11 PE=2 SV=1	0	0.04357067
Protein RPS-24 OS=Caenorhabditis elegans GN=rps-24 PE=2 SV=1	Protein RPS-24 OS=Caenorhabditis elegans GN=rps-24 PE=2 SV=1	0	0.01793339
Protein RSP-8, isoform a OS=Caenorhabditis elegans GN=rsp-8 PE=2 SV=1	Protein RSP-8, isoform a OS=Caenorhabditis elegans GN=rsp-8 PE=2 SV=1	0	0.006102877
Protein SCO-1 OS=Caenorhabditis elegans GN=sco-1 PE=2 SV=1	Protein SCO-1 OS=Caenorhabditis elegans GN=sco-1 PE=2 SV=1	0	0.090909091
Protein STL-1, isoform a OS=Caenorhabditis elegans GN=stl-1 PE=4 SV=1	Protein STL-1, isoform a OS=Caenorhabditis elegans GN=stl-1 PE=4 SV=1	0	0.090909091
Protein T05E11.3, isoform b OS=Caenorhabditis elegans GN=CELE_T05E11.3 PE=3 SV=1	Protein T05E11.3, isoform b OS=Caenorhabditis elegans GN=CELE_T05E11.3 PE=3 SV=1	0	0.00789177
Protein TAG-18 OS=Caenorhabditis elegans GN=tag-18 PE=2 SV=1	Protein TAG-18 OS=Caenorhabditis elegans GN=tag-18 PE=2 SV=1	0	0.04357067
Protein TRAP-1 OS=Caenorhabditis elegans GN=trap-1 PE=2 SV=1	Protein TRAP-1 OS=Caenorhabditis elegans GN=trap-1 PE=2 SV=1	0	0.052369077
Protein UGT-62 OS=Caenorhabditis elegans GN=ugt-62 PE=2 SV=1	Protein UGT-62 OS=Caenorhabditis elegans GN=ugt-62 PE=2 SV=1	0	0.090909091
Protein UNC-44, isoform f OS=Caenorhabditis elegans GN=unc-44 PE=2 SV=2	Protein UNC-44, isoform f OS=Caenorhabditis elegans GN=unc-44 PE=2 SV=2	0	0.512195122
Protein VHA-8 OS=Caenorhabditis elegans GN=vha-8 PE=2 SV=1	Protein VHA-8 OS=Caenorhabditis elegans GN=vha-8 PE=2 SV=1	0	0.090909091
Protein WARS-1 OS=Caenorhabditis elegans GN=wars-1 PE=2 SV=1	Protein WARS-1 OS=Caenorhabditis elegans GN=wars-1 PE=2 SV=1	0	0.090909091
Protein Y37E3.10 OS=Caenorhabditis elegans GN=CELE_Y37E3.10 PE=4 SV=2	Protein Y37E3.10 OS=Caenorhabditis elegans GN=CELE_Y37E3.10 PE=4 SV=2	0	0.017781541
Protein Y37E3.8, isoform a OS=Caenorhabditis elegans GN=CELE_Y37E3.8 PE=2 SV=1	Protein Y37E3.8, isoform a OS=Caenorhabditis elegans GN=CELE_Y37E3.8 PE=2 SV=1	0	0.090909091
Protein Y53G8AL.2 OS=Caenorhabditis elegans GN=CELE_Y53G8AL.2 PE=2 SV=2	Protein Y53G8AL.2 OS=Caenorhabditis elegans GN=CELE_Y53G8AL.2 PE=2 SV=2	0	0.113573407
Protein Y57G11B.5 OS=Caenorhabditis elegans GN=CELE_Y57G11B.5 PE=4 SV=1	Protein Y57G11B.5 OS=Caenorhabditis elegans GN=CELE_Y57G11B.5 PE=4 SV=1	0	0.090909091
Protein Y61A9LA.10 OS=Caenorhabditis elegans GN=CELE_Y61A9LA.10 PE=2 SV=4	Protein Y61A9LA.10 OS=Caenorhabditis elegans GN=CELE_Y61A9LA.10 PE=2 SV=4	0	0.090909091
Protein Y62H9A.6 OS=Caenorhabditis elegans GN=CELE_Y62H9A.6 PE=2 SV=1	Protein Y62H9A.6 OS=Caenorhabditis elegans GN=CELE_Y62H9A.6 PE=2 SV=1	0	0.025811823
Protein ZK1321.4, isoform b OS=Caenorhabditis elegans GN=CELE_ZK1321.4 PE=4 SV=1	Protein ZK1321.4, isoform b OS=Caenorhabditis elegans GN=CELE_ZK1321.4 PE=4 SV=1	0	0.009287926
Protein ZK484.3 OS=Caenorhabditis elegans GN=CELE_ZK484.3 PE=2 SV=2	Protein ZK484.3 OS=Caenorhabditis elegans GN=CELE_ZK484.3 PE=2 SV=2	0	0.023646072
Protein ZK6.11, isoform a OS=Caenorhabditis elegans GN=CELE_ZK6.11 PE=4 SV=1	Protein ZK6.11, isoform a OS=Caenorhabditis elegans GN=CELE_ZK6.11 PE=4 SV=1	0	0.090909091
Protein ZK669.4 OS=Caenorhabditis elegans GN=CELE_ZK669.4 PE=2 SV=1	Protein ZK669.4 OS=Caenorhabditis elegans GN=CELE_ZK669.4 PE=2 SV=1	0	0.090909091
Putative ATP synthase subunit f, mitochondrial OS=Caenorhabditis elegans GN=R53.4 PE=2 SV=1	Putative ATP synthase subunit f, mitochondrial OS=Caenorhabditis elegans GN=R53.4 PE=2 SV=1	0	0.034406215
Putative H/ACA ribonucleoprotein complex subunit 4 OS=Caenorhabditis elegans GN=K01G5.5 PE=2 SV=1	Putative H/ACA ribonucleoprotein complex subunit 4 OS=Caenorhabditis elegans GN=K01G5.5 PE=2 SV=1	0	0.082125604
Ras-like GTP-binding protein rhoA OS=Caenorhabditis elegans GN=rho-1 PE=2 SV=1	Ras-like GTP-binding protein rhoA OS=Caenorhabditis elegans GN=rho-1 PE=2 SV=1	0	0.001074114
Sun domain-containing protein 1 OS=Caenorhabditis elegans GN=sun-1 PE=2 SV=1	Sun domain-containing protein 1 OS=Caenorhabditis elegans GN=sun-1 PE=2 SV=1	0	0.090909091
Suppressor/enhancer of lin-12 protein 9 OS=Caenorhabditis elegans GN=sel-9 PE=1 SV=1	Suppressor/enhancer of lin-12 protein 9 OS=Caenorhabditis elegans GN=sel-9 PE=1 SV=1	0	0.090909091
Transporter OS=Caenorhabditis elegans GN=snf-3 PE=2 SV=1	Transporter OS=Caenorhabditis elegans GN=snf-3 PE=2 SV=1	0	0.090909091
Troponin T OS=Caenorhabditis elegans GN=mup-2 PE=2 SV=1	Troponin T OS=Caenorhabditis elegans GN=mup-2 PE=2 SV=1	0	0.063883618
Ubiquinol-cytochrome c reductase iron-sulfur subunit OS=Caenorhabditis elegans GN=isp-1 PE=2 SV=1	Ubiquinol-cytochrome c reductase iron-sulfur subunit OS=Caenorhabditis elegans GN=isp-1 PE=2 SV=1	0	0.005736138
Vitellogenin-3 OS=Caenorhabditis elegans GN=vit-3 PE=1 SV=1	Vitellogenin-3 OS=Caenorhabditis elegans GN=vit-3 PE=1 SV=1	0	0.090909091
Vitellogenin-4 OS=Caenorhabditis elegans GN=vit-4 PE=1 SV=3	Vitellogenin-4 OS=Caenorhabditis elegans GN=vit-4 PE=1 SV=3	0	0.090909091
Uncharacterized protein C53C9.2 OS=Caenorhabditis elegans GN=C53C9.2 PE=2 SV=2	Uncharacterized protein C53C9.2 OS=Caenorhabditis elegans GN=C53C9.2 PE=2 SV=2	-0.167944637	0.07043407
Uncharacterized NOP5 family protein K07C5.4 OS=Caenorhabditis elegans GN=K07C5.4 PE=2 SV=1	Uncharacterized NOP5 family protein K07C5.4 OS=Caenorhabditis elegans GN=K07C5.4 PE=2 SV=1	-0.191365526	0.075841286
Isoform b of Protein unc-87 OS=Caenorhabditis elegans GN=unc-87	Isoform b of Protein unc-87 OS=Caenorhabditis elegans GN=unc-87	-0.204981738	0.058481958
Elongation factor 2 OS=Caenorhabditis elegans GN=eef-2 PE=1 SV=4	Elongation factor 2 OS=Caenorhabditis elegans GN=eef-2 PE=1 SV=4	-0.219009782	0.017737167
Tropomyosin isoforms c/e OS=Caenorhabditis elegans GN=lev-11 PE=1 SV=1	Tropomyosin isoforms c/e OS=Caenorhabditis elegans GN=lev-11 PE=1 SV=1	-0.219009782	0.02607665
Protein SPC-1, isoform a OS=Caenorhabditis elegans GN=spc-1 PE=4 SV=2	Protein SPC-1, isoform a OS=Caenorhabditis elegans GN=spc-1 PE=4 SV=2	-0.220688115	0.042657115
Myosin-2 OS=Caenorhabditis elegans GN=myo-2 PE=2 SV=2	Myosin-2 OS=Caenorhabditis elegans GN=myo-2 PE=2 SV=2	-0.222049453	0.318961293
Isoform b of Probable arginine kinase F46H5.3 OS=Caenorhabditis elegans GN=F46H5.3	Isoform b of Probable arginine kinase F46H5.3 OS=Caenorhabditis elegans GN=F46H5.3	-0.258311996	0.044764189
Protein NUO-5, isoform a OS=Caenorhabditis elegans GN=nuo-5 PE=2 SV=1	Protein NUO-5, isoform a OS=Caenorhabditis elegans GN=nuo-5 PE=2 SV=1	-0.258311996	0.01585953
Isoform a of Vitellogenin-6 OS=Caenorhabditis elegans GN=vit-6	Isoform a of Vitellogenin-6 OS=Caenorhabditis elegans GN=vit-6	-0.267933205	0.23580786
Probable DNA topoisomerase 2 OS=Caenorhabditis elegans GN=K12D12.1 PE=2 SV=2	Probable DNA topoisomerase 2 OS=Caenorhabditis elegans GN=K12D12.1 PE=2 SV=2	-0.303246674	0.297971919
Vitellogenin-5 OS=Caenorhabditis elegans GN=vit-5 PE=2 SV=2	Vitellogenin-5 OS=Caenorhabditis elegans GN=vit-5 PE=2 SV=2	-0.306806808	0.290998767
Myosin-1 OS=Caenorhabditis elegans GN=let-75 PE=2 SV=3	Myosin-1 OS=Caenorhabditis elegans GN=let-75 PE=2 SV=3	-0.314184897	0.251774986
40S ribosomal protein S13 OS=Caenorhabditis elegans GN=rps-13 PE=2 SV=2	40S ribosomal protein S13 OS=Caenorhabditis elegans GN=rps-13 PE=2 SV=2	-0.314873337	0.018319395
Histone H2B 1 OS=Caenorhabditis elegans GN=his-11 PE=1 SV=4	Histone H2B 1 OS=Caenorhabditis elegans GN=his-11 PE=1 SV=4	-0.314873337	0.02946829
40S ribosomal protein S7 OS=Caenorhabditis elegans GN=rps-7 PE=2 SV=1	40S ribosomal protein S7 OS=Caenorhabditis elegans GN=rps-7 PE=2 SV=1	-0.403355694	0.026068067
Histone H1.5 OS=Caenorhabditis elegans GN=hil-5 PE=2 SV=3	Histone H1.5 OS=Caenorhabditis elegans GN=hil-5 PE=2 SV=3	-0.403355694	0.061962134
Isoform b of DNA topoisomerase 1 OS=Caenorhabditis elegans GN=top-1	Isoform b of DNA topoisomerase 1 OS=Caenorhabditis elegans GN=top-1	-0.403355694	0.011916584
Protein ART-1 OS=Caenorhabditis elegans GN=art-1 PE=2 SV=1	Protein ART-1 OS=Caenorhabditis elegans GN=art-1 PE=2 SV=1	-0.403355694	0.050632911
Protein PAT-10 OS=Caenorhabditis elegans GN=pat-10 PE=4 SV=1	Protein PAT-10 OS=Caenorhabditis elegans GN=pat-10 PE=4 SV=1	-0.403355694	0.023668639
Protein T08B2.7, isoform b OS=Caenorhabditis elegans GN=CELE_T08B2.7 PE=2 SV=1	Protein T08B2.7, isoform b OS=Caenorhabditis elegans GN=CELE_T08B2.7 PE=2 SV=1	-0.403355694	0.01010952
Protein GFI-1 OS=Caenorhabditis elegans GN=gfi-1 PE=2 SV=1	Protein GFI-1 OS=Caenorhabditis elegans GN=gfi-1 PE=2 SV=1	-0.409112665	0.02373788
Elongation factor 1-alpha OS=Caenorhabditis elegans GN=eft-3 PE=2 SV=1	Elongation factor 1-alpha OS=Caenorhabditis elegans GN=eft-3 PE=2 SV=1	-0.411068597	0.072059823
Vitellogenin-2 OS=Caenorhabditis elegans GN=vit-2 PE=1 SV=5	Vitellogenin-2 OS=Caenorhabditis elegans GN=vit-2 PE=1 SV=5	-0.422913925	0.250390422
Gelsolin-like protein 1 OS=Caenorhabditis elegans GN=gsnl-1 PE=1 SV=1	Gelsolin-like protein 1 OS=Caenorhabditis elegans GN=gsnl-1 PE=1 SV=1	-0.477321778	0.243027888
Probable succinyl-CoA ligase [ADP-forming] subunit beta, mitochondrial OS=Caenorhabditis elegans GN=F47B10.1 PE=2 SV=1	Probable succinyl-CoA ligase [ADP-forming] subunit beta, mitochondrial OS=Caenorhabditis elegans GN=F47B10.1 PE=2 SV=1	-0.477321778	0.064143007
Protein ACS-2 OS=Caenorhabditis elegans GN=acs-2 PE=2 SV=1	Protein ACS-2 OS=Caenorhabditis elegans GN=acs-2 PE=2 SV=1	-0.477321778	0.01713002
Protein CEC-5 OS=Caenorhabditis elegans GN=cec-5 PE=2 SV=1	Protein CEC-5 OS=Caenorhabditis elegans GN=cec-5 PE=2 SV=1	-0.477321778	0.079118029
Troponin I 2 OS=Caenorhabditis elegans GN=unc-27 PE=2 SV=2	Troponin I 2 OS=Caenorhabditis elegans GN=unc-27 PE=2 SV=2	-0.477321778	0.083447332
Myosin-3 OS=Caenorhabditis elegans GN=myo-3 PE=2 SV=1	Myosin-3 OS=Caenorhabditis elegans GN=myo-3 PE=2 SV=1	-0.522648817	0.295810197
32 kDa beta-galactoside-binding lectin OS=Caenorhabditis elegans GN=lec-1 PE=1 SV=1	32 kDa beta-galactoside-binding lectin OS=Caenorhabditis elegans GN=lec-1 PE=1 SV=1	-0.561878888	0.007140895
ADP-ribosylation factor related (20.5 kD) (Arf-3) OS=Caenorhabditis elegans GN=arf-3 PE=2 SV=1	ADP-ribosylation factor related (20.5 kD) (Arf-3) OS=Caenorhabditis elegans GN=arf-3 PE=2 SV=1	-0.561878888	0.037089872
Histone H3.3 type 1 OS=Caenorhabditis elegans GN=his-71 PE=2 SV=2	Histone H3.3 type 1 OS=Caenorhabditis elegans GN=his-71 PE=2 SV=2	-0.561878888	0.036568214
Lysyl-tRNA synthetase OS=Caenorhabditis elegans GN=kars-1 PE=2 SV=1	Lysyl-tRNA synthetase OS=Caenorhabditis elegans GN=kars-1 PE=2 SV=1	-0.561878888	0.015107496
Protein ASP-4 OS=Caenorhabditis elegans GN=asp-4 PE=2 SV=1	Protein ASP-4 OS=Caenorhabditis elegans GN=asp-4 PE=2 SV=1	-0.561878888	0.00980762
Protein DNJ-29, isoform b OS=Caenorhabditis elegans GN=dnj-29 PE=2 SV=1	Protein DNJ-29, isoform b OS=Caenorhabditis elegans GN=dnj-29 PE=2 SV=1	-0.561878888	0.014680971
Protein NUO-2, isoform a OS=Caenorhabditis elegans GN=nuo-2 PE=2 SV=2	Protein NUO-2, isoform a OS=Caenorhabditis elegans GN=nuo-2 PE=2 SV=2	-0.561878888	0.009555311
Protein SPG-7 OS=Caenorhabditis elegans GN=spg-7 PE=2 SV=2	Protein SPG-7 OS=Caenorhabditis elegans GN=spg-7 PE=2 SV=2	-0.561878888	0.024276377
Protein TNT-4, isoform b OS=Caenorhabditis elegans GN=tnt-4 PE=4 SV=1	Protein TNT-4, isoform b OS=Caenorhabditis elegans GN=tnt-4 PE=4 SV=1	-0.561878888	0.008072027
Protein VHA-6 OS=Caenorhabditis elegans GN=vha-6 PE=2 SV=1	Protein VHA-6 OS=Caenorhabditis elegans GN=vha-6 PE=2 SV=1	-0.561878888	0.015653221
Intermediate filament protein ifb-2 OS=Caenorhabditis elegans GN=ifb-2 PE=1 SV=1	Intermediate filament protein ifb-2 OS=Caenorhabditis elegans GN=ifb-2 PE=1 SV=1	-0.58098265	0.113448535
High mobility group protein I beta OS=Caenorhabditis elegans GN=hmg-12 PE=2 SV=1	High mobility group protein I beta OS=Caenorhabditis elegans GN=hmg-12 PE=2 SV=1	-0.718229032	0.185520362
Protein R13H4.2, isoform a OS=Caenorhabditis elegans GN=CELE_R13H4.2 PE=4 SV=1	Protein R13H4.2, isoform a OS=Caenorhabditis elegans GN=CELE_R13H4.2 PE=4 SV=1	-0.718229032	0.070567986
Protein Y71G12B.11, isoform a OS=Caenorhabditis elegans GN=CELE_Y71G12B.11 PE=4 SV=1	Protein Y71G12B.11, isoform a OS=Caenorhabditis elegans GN=CELE_Y71G12B.11 PE=4 SV=1	-0.718229032	0.312977099
Protein LFI-1, isoform a OS=Caenorhabditis elegans GN=lfi-1 PE=4 SV=1	Protein LFI-1, isoform a OS=Caenorhabditis elegans GN=lfi-1 PE=4 SV=1	-0.732188454	0.043738115
Protein ATN-1, isoform a OS=Caenorhabditis elegans GN=atn-1 PE=1 SV=1	Protein ATN-1, isoform a OS=Caenorhabditis elegans GN=atn-1 PE=1 SV=1	-0.79970135	0.395017794
Protein F49H12.5 OS=Caenorhabditis elegans GN=CELE_F49H12.5 PE=2 SV=1	Protein F49H12.5 OS=Caenorhabditis elegans GN=CELE_F49H12.5 PE=2 SV=1	-0.835369298	0.046073978
Isoform b of Nascent polypeptide-associated complex subunit alpha OS=Caenorhabditis elegans GN=Y65B4BR.5	Isoform b of Nascent polypeptide-associated complex subunit alpha OS=Caenorhabditis elegans GN=Y65B4BR.5	-0.965234582	0.060665362
Oligosaccharyl transferase subunit STT3 homolog OS=Caenorhabditis elegans GN=T12A2.2 PE=1 SV=1	Oligosaccharyl transferase subunit STT3 homolog OS=Caenorhabditis elegans GN=T12A2.2 PE=1 SV=1	-0.965234582	0.01889092
Probable elongation factor 1-beta/1-delta 2 OS=Caenorhabditis elegans GN=Y41E3.10 PE=1 SV=4	Probable elongation factor 1-beta/1-delta 2 OS=Caenorhabditis elegans GN=Y41E3.10 PE=1 SV=4	-0.965234582	0.042995839
Protein PMP-5, isoform a OS=Caenorhabditis elegans GN=pmp-5 PE=3 SV=1	Protein PMP-5, isoform a OS=Caenorhabditis elegans GN=pmp-5 PE=3 SV=1	-0.965234582	0.011227816
Probable splicing factor, arginine/serine-rich 3 OS=Caenorhabditis elegans GN=rsp-3 PE=1 SV=2	Probable splicing factor, arginine/serine-rich 3 OS=Caenorhabditis elegans GN=rsp-3 PE=1 SV=2	-0.976541027	0.106728538
Heat shock 70 kDa protein C OS=Caenorhabditis elegans GN=hsp-3 PE=1 SV=2	Heat shock 70 kDa protein C OS=Caenorhabditis elegans GN=hsp-3 PE=1 SV=2	-0.982297998	0.110707804
Protein NMY-1 OS=Caenorhabditis elegans GN=nmy-1 PE=2 SV=2	Protein NMY-1 OS=Caenorhabditis elegans GN=nmy-1 PE=2 SV=2	-1.140247595	0.456035768
60S ribosomal protein L35a OS=Caenorhabditis elegans GN=rpl-33 PE=1 SV=3	60S ribosomal protein L35a OS=Caenorhabditis elegans GN=rpl-33 PE=1 SV=3	-1.280107919	0.099722992
Protein NAP-1 OS=Caenorhabditis elegans GN=nap-1 PE=2 SV=1	Protein NAP-1 OS=Caenorhabditis elegans GN=nap-1 PE=2 SV=1	-1.280107919	0.011996001
Protein W08E12.7 OS=Caenorhabditis elegans GN=CELE_W08E12.7 PE=2 SV=1	Protein W08E12.7 OS=Caenorhabditis elegans GN=CELE_W08E12.7 PE=2 SV=1	-1.280107919	0.015510556
Probable elongation factor 1-gamma OS=Caenorhabditis elegans GN=F17C11.9 PE=2 SV=1	Probable elongation factor 1-gamma OS=Caenorhabditis elegans GN=F17C11.9 PE=2 SV=1	-1.538419915	0.2039801
Protein KETN-1, isoform a OS=Caenorhabditis elegans GN=ketn-1 PE=4 SV=1	Protein KETN-1, isoform a OS=Caenorhabditis elegans GN=ketn-1 PE=4 SV=1	-1.62663168	0.112658995
Protein MYO-5 OS=Caenorhabditis elegans GN=myo-5 PE=2 SV=1	Protein MYO-5 OS=Caenorhabditis elegans GN=myo-5 PE=2 SV=1	-2.26388081	0.060040804
Protein NMY-2 OS=Caenorhabditis elegans GN=nmy-2 PE=4 SV=1	Protein NMY-2 OS=Caenorhabditis elegans GN=nmy-2 PE=4 SV=1	-3.258734268	1.819672131
FACT complex subunit spt-16 OS=Caenorhabditis elegans GN=spt-16 PE=2 SV=1	FACT complex subunit spt-16 OS=Caenorhabditis elegans GN=spt-16 PE=2 SV=1	-4.392317423	1
Histone H1.4 OS=Caenorhabditis elegans GN=hil-4 PE=2 SV=3	Histone H1.4 OS=Caenorhabditis elegans GN=hil-4 PE=2 SV=3	-4.392317423	1
Intermediate filament protein ifa-2 OS=Caenorhabditis elegans GN=ifa-2 PE=1 SV=1	Intermediate filament protein ifa-2 OS=Caenorhabditis elegans GN=ifa-2 PE=1 SV=1	-4.392317423	1
Major sperm protein OS=Caenorhabditis elegans GN=vpr-1 PE=1 SV=1	Major sperm protein OS=Caenorhabditis elegans GN=vpr-1 PE=1 SV=1	-4.392317423	1
Myosin IA OS=Caenorhabditis elegans GN=hum-5 PE=2 SV=1	Myosin IA OS=Caenorhabditis elegans GN=hum-5 PE=2 SV=1	-4.392317423	1
Protein CPL-1, isoform b OS=Caenorhabditis elegans GN=cpl-1 PE=3 SV=1	Protein CPL-1, isoform b OS=Caenorhabditis elegans GN=cpl-1 PE=3 SV=1	-4.392317423	0.015471167
Protein CPN-3 OS=Caenorhabditis elegans GN=cpn-3 PE=2 SV=1	Protein CPN-3 OS=Caenorhabditis elegans GN=cpn-3 PE=2 SV=1	-4.392317423	1
Protein disulfide-isomerase 2 OS=Caenorhabditis elegans GN=pdi-2 PE=1 SV=1	Protein disulfide-isomerase 2 OS=Caenorhabditis elegans GN=pdi-2 PE=1 SV=1	-4.392317423	1
Protein DNJ-13 OS=Caenorhabditis elegans GN=dnj-13 PE=2 SV=1	Protein DNJ-13 OS=Caenorhabditis elegans GN=dnj-13 PE=2 SV=1	-4.392317423	1
Protein DNJ-23 OS=Caenorhabditis elegans GN=dnj-23 PE=2 SV=1	Protein DNJ-23 OS=Caenorhabditis elegans GN=dnj-23 PE=2 SV=1	-4.392317423	1
Protein F32A11.1 OS=Caenorhabditis elegans GN=CELE_F32A11.1 PE=2 SV=1	Protein F32A11.1 OS=Caenorhabditis elegans GN=CELE_F32A11.1 PE=2 SV=1	-4.392317423	0.003063214
Protein F42G10.1 OS=Caenorhabditis elegans GN=CELE_F42G10.1 PE=2 SV=2	Protein F42G10.1 OS=Caenorhabditis elegans GN=CELE_F42G10.1 PE=2 SV=2	-4.392317423	1
Protein HPO-34, isoform a OS=Caenorhabditis elegans GN=hpo-34 PE=1 SV=3	Protein HPO-34, isoform a OS=Caenorhabditis elegans GN=hpo-34 PE=1 SV=3	-4.392317423	1
Protein LACT-9, isoform a OS=Caenorhabditis elegans GN=lact-9 PE=2 SV=1	Protein LACT-9, isoform a OS=Caenorhabditis elegans GN=lact-9 PE=2 SV=1	-4.392317423	1
Protein MOMA-1 OS=Caenorhabditis elegans GN=moma-1 PE=2 SV=1	Protein MOMA-1 OS=Caenorhabditis elegans GN=moma-1 PE=2 SV=1	-4.392317423	0.018302829
Protein T28D6.6, isoform a OS=Caenorhabditis elegans GN=CELE_T28D6.6 PE=4 SV=1	Protein T28D6.6, isoform a OS=Caenorhabditis elegans GN=CELE_T28D6.6 PE=4 SV=1	-4.392317423	1
Protein TRAP-3 OS=Caenorhabditis elegans GN=trap-3 PE=2 SV=1	Protein TRAP-3 OS=Caenorhabditis elegans GN=trap-3 PE=2 SV=1	-4.392317423	0.019264448
Protein W09D12.1 OS=Caenorhabditis elegans GN=CELE_W09D12.1 PE=2 SV=3	Protein W09D12.1 OS=Caenorhabditis elegans GN=CELE_W09D12.1 PE=2 SV=3	-4.392317423	1
Protein ZC204.12 OS=Caenorhabditis elegans GN=CELE_ZC204.12 PE=2 SV=1	Protein ZC204.12 OS=Caenorhabditis elegans GN=CELE_ZC204.12 PE=2 SV=1	-4.392317423	1
Serine/threonine-protein phosphatase PP1-beta OS=Caenorhabditis elegans GN=gsp-2 PE=2 SV=1	Serine/threonine-protein phosphatase PP1-beta OS=Caenorhabditis elegans GN=gsp-2 PE=2 SV=1	-4.392317423	0.003969686
Troponin C, isoform 2 OS=Caenorhabditis elegans GN=tnc-2 PE=2 SV=1	Troponin C, isoform 2 OS=Caenorhabditis elegans GN=tnc-2 PE=2 SV=1	-4.392317423	1
Troponin I 1 OS=Caenorhabditis elegans GN=tni-1 PE=2 SV=1	Troponin I 1 OS=Caenorhabditis elegans GN=tni-1 PE=2 SV=1	-4.392317423	1
Troponin I 4 OS=Caenorhabditis elegans GN=tni-4 PE=2 SV=2	Troponin I 4 OS=Caenorhabditis elegans GN=tni-4 PE=2 SV=2	-4.392317423	1
Chromo domain-containing protein T09A5.8 OS=Caenorhabditis elegans GN=T09A5.8 PE=2 SV=1	Chromo domain-containing protein T09A5.8 OS=Caenorhabditis elegans GN=T09A5.8 PE=2 SV=1	-4.95419631	1.454545455
ERM-1B OS=Caenorhabditis elegans GN=erm-1 PE=2 SV=1	ERM-1B OS=Caenorhabditis elegans GN=erm-1 PE=2 SV=1	-4.95419631	1.454545455
Protein C42D4.1 OS=Caenorhabditis elegans GN=C42D4.1 PE=4 SV=1	Protein C42D4.1 OS=Caenorhabditis elegans GN=C42D4.1 PE=4 SV=1	-4.95419631	1.454545455
Protein DEB-1, isoform c OS=Caenorhabditis elegans GN=deb-1 PE=2 SV=1	Protein DEB-1, isoform c OS=Caenorhabditis elegans GN=deb-1 PE=2 SV=1	-4.95419631	1.454545455
Protein NOL-1 OS=Caenorhabditis elegans GN=nol-1 PE=2 SV=2	Protein NOL-1 OS=Caenorhabditis elegans GN=nol-1 PE=2 SV=2	-4.95419631	1.454545455
Protein PAT-4 OS=Caenorhabditis elegans GN=pat-4 PE=1 SV=1	Protein PAT-4 OS=Caenorhabditis elegans GN=pat-4 PE=1 SV=1	-4.95419631	1.454545455
Protein unc-112 OS=Caenorhabditis elegans GN=unc-112 PE=1 SV=1	Protein unc-112 OS=Caenorhabditis elegans GN=unc-112 PE=1 SV=1	-4.95419631	1.454545455
Protein VHA-16 OS=Caenorhabditis elegans GN=vha-16 PE=2 SV=1	Protein VHA-16 OS=Caenorhabditis elegans GN=vha-16 PE=2 SV=1	-4.95419631	0.005732712
Uncharacterized protein ZK686.3 OS=Caenorhabditis elegans GN=ZK686.3 PE=2 SV=1	Uncharacterized protein ZK686.3 OS=Caenorhabditis elegans GN=ZK686.3 PE=2 SV=1	-4.95419631	1.454545455
Annexin OS=Caenorhabditis elegans GN=nex-1 PE=2 SV=1	Annexin OS=Caenorhabditis elegans GN=nex-1 PE=2 SV=1	-5.357552005	1.909090909
Protein Y43F8B.1, isoform d OS=Caenorhabditis elegans GN=CELE_Y43F8B.1 PE=4 SV=1	Protein Y43F8B.1, isoform d OS=Caenorhabditis elegans GN=CELE_Y43F8B.1 PE=4 SV=1	-5.357552005	1.909090909
Troponin I 3 OS=Caenorhabditis elegans GN=tni-3 PE=2 SV=1	Troponin I 3 OS=Caenorhabditis elegans GN=tni-3 PE=2 SV=1	-5.357552005	0.05511811
Bifunctional glyoxylate cycle protein OS=Caenorhabditis elegans GN=gei-7 PE=1 SV=2	Bifunctional glyoxylate cycle protein OS=Caenorhabditis elegans GN=gei-7 PE=1 SV=2	-5.672425342	2.363636364
Protein LGC-22, isoform a OS=Caenorhabditis elegans GN=lgc-22 PE=2 SV=2	Protein LGC-22, isoform a OS=Caenorhabditis elegans GN=lgc-22 PE=2 SV=2	-5.672425342	2.363636364
Protein UNC-70, isoform c OS=Caenorhabditis elegans GN=unc-70 PE=4 SV=1	Protein UNC-70, isoform c OS=Caenorhabditis elegans GN=unc-70 PE=4 SV=1	-6.339850003	3.727272727
Protein IFC-2, isoform d OS=Caenorhabditis elegans GN=ifc-2 PE=4 SV=1	Protein IFC-2, isoform d OS=Caenorhabditis elegans GN=ifc-2 PE=4 SV=1	-6.658211483	4.636363636
Protein TYR-4 OS=Caenorhabditis elegans GN=tyr-4 PE=2 SV=1	Protein TYR-4 OS=Caenorhabditis elegans GN=tyr-4 PE=2 SV=1	-6.794415866	5.090909091
Protein UNC-22, isoform f OS=Caenorhabditis elegans GN=unc-22 PE=4 SV=1	Protein UNC-22, isoform f OS=Caenorhabditis elegans GN=unc-22 PE=4 SV=1	-7.417852515	7.818181818
Isoform f of Muscle M-line assembly protein unc-89 OS=Caenorhabditis elegans GN=unc-89	Isoform f of Muscle M-line assembly protein unc-89 OS=Caenorhabditis elegans GN=unc-89	-8.87958325	21.45454545
