# Supplementary material for: The USTC co-opts an ancient machinery to drive piRNA transcription in C. elegans
Source: Genes Dev. 2019 Jan 1;33(1-2):90–102. doi: 10.1101/gad.319293.118 (PMC6317315; doi:10.1101/gad.319293.118)
Supplement: Supplemental Material [file supp_gad.319293.118_SupplementalTableS4.xlsx]

## Sheet: Sheet1
Table primers used for ChIP-qPCR
ZK354.12 F	GTTAACATTAATTTCGACCATTCG	(Kasper et al., 2014)
ZK354.12 R	ATCGGATATCCCCGAAGAAA
3.7 Mb cluster F	GGAATTGGTAGTTGGCGAAA
3.7 Mb cluster R	TCTGGAAAAACTTCGGATGG
2.5 Mb cluster F	CCGGTTGTACAGCCCTAATC
2.5 Mb cluster R	CGCCTACCCACGTGTCTACT
intergenic F	AGCTTTCCTTTGCCCACTTT
intergenic R	TAGCCAAACACAATCGACCA
IV P#2 F	AGTGTATGAGAGAATTAACCAATG	this study
IV P#2 R	TTACTCCATCTTCCGTTTGA
IV P#3 F	TAAGCCGAATAAGTGTCTA
IV P#3 R	CAATCAATCTTGCCTGTAA
IV P#4 F	CAACACAATCAAAGCACGATAT
IV P#4 R	TGTCGCTACGGATTAGGA
ama-1 RT 1F	TGGATGGAATGTGGGTTGAGAATCAG	(Mao et al., 2015)
ama-1 RT R(INTRON)	CAGGCTTAAAAAAAAGCAATTTTCACTAGTTTAATAGC
