# Supplementary material for: The USTC co-opts an ancient machinery to drive piRNA transcription in C. elegans
Source: Genes Dev. 2019 Jan 1;33(1-2):90–102. doi: 10.1101/gad.319293.118 (PMC6317315; doi:10.1101/gad.319293.118)
Supplement: Supplemental Material [file supp_gad.319293.118_SupplementalTableS2.xlsx]

## Sheet: sheet1
gene	TOFU-5 foci	screen id
tofu-3	-	TOFUs(Goh et al. 2014)
tbp-1	-
tofu-4	-
gei-11	-
cdc-25.1	+
pho-1	+
C35E7.8	+
Y23H5A.3	+
fat-7	+
mel-26	+
cogc-2	+
ent-1	+
mei-2	+
ptr-2	+
Y37D8A.16	+
F57B10.3	+
acr-11	+
mel-28	+	PRDE-1 IP
PRDE-1	NA
GEI-11	-
LET-716	+
UNC-68	NA
TOFU-4	-
NPP-9	NA
F02A9.4	+
ANC-1	NA
T08G11.1	+
B0513.5	+
tofu-4	-	PRDE-1 Y2H
Y53G8AM.8	NA
rad-26	+
set-16	+
set-6	+
gei-17	+
mep-1	+
set-1	+	SET family
set-2	+
set-3	+
set-4	+
set-5	NA
set-6	+
set-8	NA
set-9	NA
set-10	+
set-11	+
set-12	NA
set-13	NA
set-14	+
set-15	+
set-16	+
set-17	+
set-18	+
set-19	NA
set-20	+
set-21	+
set-22	+
set-23	+
set-24	+
set-25	+
set-26	+
set-27	NA
set-28	NA
set-29	NA
set-30	+
set-31	NA
set-32	NA
blmp-1	+
lin-59	+
mes-2	NA
mes-4	NA
ttll-12	+
hpl-1	+	screen for perinuclear location of TOFU-5 foci,Potential me-K ligands(Gonzalez-Sandoval et al. 2015)
hpl-2	+
cec-1	+
cec-2	+
cec-3	+
cec-4	+
cec-5	+
cec-6	+
cec-7	+
cec-8	+
cec-9	+
cec-10	+
chd-1	+
chd-3	+
let-418	+
mrg-1	+
mys-1	+
mys-2	+
set-31	NA
tag-192	+
lin-61	+
mbtr-1	NA
athp-1	+
athp-3	+
dpff-1	+
F53H1.4	+
flt-1	+
ing-3	+
jmjd-1.1	+
jmjd-1.2	+
jmjd-2	+
lin-49	+
lsy-13	+
nra-3	+
phf-31	+
phf-32	+
phf-33	+
rpy-1	+
set-16	+
set-8	+
set-9	+
slx-1	+
W03H9.1	+
Y52E8A.2	+
zfp-1	+
athp-2	+
C11G6.3	+
dgk-1	NA
lin-59	+
mys-4	NA
nurf-1	NA
phf-10	NA
phf-14	+
phf-15	NA
phf-30	+
phf-34	+
rbr-2	+
set-26	+
C56G2.1	+
ekl-1	+
F32E10.5	+
rsd-6	+
smn-1	+
tag-250	+
tsn-1	+
cogc-5	+	enhanced silencing of the mgIs30 transgene(Fischer et al. 2013)
C41D11.4	+
eri-7	+
usp-5	+
tofu-4	-
lin-35	+
ekl-1	+
npp-12	+
adr-1	+
D2005.1	+
drh-3	+
suro-1	+
vig-1	+
F29A7.6	+
puf-8	+
tcer-1	+
stc-1	+
attf-3	+
rnp-5	+
ntl-9	+
F37A4.1	+
isw-1	+
adr-2	+
mel-32	+
lin-9	+
cpar-1	+
exos-1	+
Y48A6B.7	+
htz-1	+
T26A8.4	+
ccr-4	+
ent-1	+
lin-54	+
ell-1	+
arl-8	+
prmt-1	+
T11F9.7	+
dpy-30	+
C43H6.4	+
dpy-23	+
pdi-2	+
adt-2	+
apa-2	+
snpc-4	-	TOFU-5 IP
snpc-1.1	+
snpc-1.2	+
snpc-1.3	+
snpc-1.4	+
snpc-3.1	NA
snpc-3.2	NA
snpc-3.3	+
snpc-3.4	+
unc-130	+	Forkhead transcription factors
fkh-3	+
fkh-4	+
fkh-5	+
pha-4	+
fkh-6	+
let-381	+
fkh-1（pha-4)	NA
fkh-2	+
fkh-7	+
fkh-8	+
fkh-9	+
fkh-10	+
pes-1	+
lin-31	+
daf-16	+
#NA:no RNAi clone available
