# Supplementary material for: The USTC co-opts an ancient machinery to drive piRNA transcription in C. elegans
Source: Genes Dev. 2019 Jan 1;33(1-2):90–102. doi: 10.1101/gad.319293.118 (PMC6317315; doi:10.1101/gad.319293.118)
Supplement: Supplemental Material [file supp_gad.319293.118_SupplementalTableS5.csv]

Identified Proteins (611)	Accession Number	Molecular Weight	Protein Grouping Ambiguity	CTRL N2 IgG	N2 PRDE1	SX2499 PRDE1
Myosin-4 OS=Caenorhabditis elegans GN=unc-54 PE=4 SV=1	MYO4_CAEEL	225 kDa	TRUE	95	90	76
Myosin-2 OS=Caenorhabditis elegans GN=myo-2 PE=2 SV=2	MYO2_CAEEL	223 kDa	TRUE	70	60	43
Myosin-3 OS=Caenorhabditis elegans GN=myo-3 PE=2 SV=1	MYO3_CAEEL	226 kDa	TRUE	69	48	56
Paramyosin OS=Caenorhabditis elegans GN=unc-15 PE=1 SV=1	MYSP_CAEEL	102 kDa		44	47	44
Isoform a of Vitellogenin-6 OS=Caenorhabditis elegans GN=vit-6	sp|P18948-2|VIT6_CAEEL (+1)	193 kDa	TRUE	53	44	39
Vitellogenin-2 OS=Caenorhabditis elegans GN=vit-2 PE=1 SV=5	VIT2_CAEEL	188 kDa	TRUE	55	41	43
Myosin-1 OS=Caenorhabditis elegans GN=let-75 PE=2 SV=3	MYO1_CAEEL	223 kDa	TRUE	51	41	24
Protein MEL-28 OS=Caenorhabditis elegans GN=mel-28 PE=2 SV=2	Q18508_CAEEL	201 kDa			28	3
Protein SCA-1, isoform b OS=Caenorhabditis elegans GN=sca-1 PE=2 SV=1	Q9XU13_CAEEL	110 kDa		20	24	19
Vitellogenin-5 OS=Caenorhabditis elegans GN=vit-5 PE=2 SV=2	VIT5_CAEEL	186 kDa	TRUE	26	21	44
Protein EAT-6 OS=Caenorhabditis elegans GN=eat-6 PE=2 SV=1	P90735_CAEEL	111 kDa		19	21	21
Lamin-1 OS=Caenorhabditis elegans GN=lmn-1 PE=1 SV=2	LMN1_CAEEL	64 kDa		11	21	12
Protein F21A3.5 OS=Caenorhabditis elegans GN=CELE_F21A3.5 PE=2 SV=3	O17828_CAEEL	61 kDa			20
Nuclear anchorage protein 1 OS=Caenorhabditis elegans GN=anc-1 PE=1 SV=3	ANC1_CAEEL	957 kDa		12	20
Actin-1/3 OS=Caenorhabditis elegans GN=act-1 PE=1 SV=2	ACT1_CAEEL	42 kDa	TRUE	18	19	16
Protein NMY-1 OS=Caenorhabditis elegans GN=nmy-1 PE=2 SV=2	Q20641_CAEEL	229 kDa	TRUE	42	19	38
Laminin-like protein lam-2 OS=Caenorhabditis elegans GN=lam-2 PE=1 SV=3	LAM2_CAEEL	181 kDa		5	19	10
Protein T25F10.6, isoform a OS=Caenorhabditis elegans GN=CELE_T25F10.6 PE=2 SV=1	Q23050_CAEEL	44 kDa		15	18	16
ATP synthase subunit beta, mitochondrial OS=Caenorhabditis elegans GN=atp-2 PE=1 SV=2	ATPB_CAEEL	58 kDa		15	17	10
Isoform d of ATP synthase subunit alpha, mitochondrial OS=Caenorhabditis elegans GN=H28O16.1	sp|Q9XXK1-4|ATPA_CAEEL (+1)	55 kDa		16	17	14
Protein T23E7.2, isoform a OS=Caenorhabditis elegans GN=CELE_T23E7.2 PE=4 SV=1	H2KZS2_CAEEL (+1)	101 kDa		10	17	9
Probable DNA topoisomerase 2 OS=Caenorhabditis elegans GN=K12D12.1 PE=2 SV=2	TOP2_CAEEL	172 kDa		21	17	13
Protein T08G11.1, isoform b OS=Caenorhabditis elegans GN=CELE_T08G11.1 PE=2 SV=1	Q8T3D2_CAEEL (+1)	357 kDa		4	17	7
Pyruvate carboxylase 1 OS=Caenorhabditis elegans GN=pyc-1 PE=1 SV=1	PYC1_CAEEL	129 kDa		11	16	8
Tropomyosin isoforms a/b/d/f OS=Caenorhabditis elegans GN=lev-11 PE=1 SV=1	sp|Q22866|TPM1_CAEEL	33 kDa	TRUE	14	15	15
60S ribosomal protein L4 OS=Caenorhabditis elegans GN=rpl-4 PE=1 SV=3	RL4_CAEEL	39 kDa		10	15	11
Heat shock protein 90 OS=Caenorhabditis elegans GN=daf-21 PE=1 SV=1	HSP90_CAEEL	80 kDa	TRUE	12	15	17
Protein EPI-1, isoform c OS=Caenorhabditis elegans GN=epi-1 PE=4 SV=1	C1P640_CAEEL (+3)	406 kDa		10	15	13
Protein NOL-5 OS=Caenorhabditis elegans GN=nol-5 PE=2 SV=1	O45012_CAEEL	55 kDa		13	14	14
Uncharacterized NOP5 family protein K07C5.4 OS=Caenorhabditis elegans GN=K07C5.4 PE=2 SV=1	YZVL_CAEEL	55 kDa		16	14	13
Intermediate filament protein ifb-1 OS=Caenorhabditis elegans GN=ifb-1 PE=1 SV=1	sp|Q19289|IFB1_CAEEL	67 kDa	TRUE	6	14	13
40S ribosomal protein S3 OS=Caenorhabditis elegans GN=rps-3 PE=2 SV=1	RS3_CAEEL	27 kDa		12	14	9
Protein RIBO-1 OS=Caenorhabditis elegans GN=ribo-1 PE=2 SV=2	Q9GZH4_CAEEL	66 kDa		7	14	9
Protein LET-716 OS=Caenorhabditis elegans GN=let-716 PE=2 SV=3	Q18038_CAEEL	192 kDa			14	3
Protein ANT-1.1, isoform a OS=Caenorhabditis elegans GN=ant-1.1 PE=2 SV=1	O45865_CAEEL	33 kDa		13	13	15
Myosin, essential light chain OS=Caenorhabditis elegans GN=mlc-3 PE=1 SV=1	MLE_CAEEL	17 kDa		12	13	8
Isoform b of Protein unc-87 OS=Caenorhabditis elegans GN=unc-87	sp|P37806-2|UNC87_CAEEL	42 kDa		15	13	15
Cytochrome b-c1 complex subunit 1, mitochondrial OS=Caenorhabditis elegans GN=ucr-1 PE=2 SV=2	UCR1_CAEEL	52 kDa		12	13	10
Isoform b of Disorganized muscle protein 1 OS=Caenorhabditis elegans GN=dim-1	sp|Q18066-2|DIM_CAEEL (+1)	36 kDa		10	13	8
Protein ACIN-1 OS=Caenorhabditis elegans GN=acin-1 PE=4 SV=2	P91156_CAEEL	65 kDa		8	13	2
Protein GEI-11, isoform b OS=Caenorhabditis elegans GN=gei-11 PE=2 SV=1	O62208_CAEEL (+1)	108 kDa			13
Protein LFI-1, isoform a OS=Caenorhabditis elegans GN=lfi-1 PE=4 SV=1	H2L0I2_CAEEL (+1)	274 kDa		20	12	24
40S ribosomal protein S4 OS=Caenorhabditis elegans GN=rps-4 PE=1 SV=1	RS4_CAEEL	29 kDa		10	12	12
Intermediate filament protein ifb-2 OS=Caenorhabditis elegans GN=ifb-2 PE=1 SV=1	sp|Q19286|IFB2_CAEEL	62 kDa	TRUE	18	12	14
Probable voltage-dependent anion-selective channel OS=Caenorhabditis elegans GN=R05G6.7 PE=2 SV=2	VDAC_CAEEL	30 kDa		8	12	6
Heat shock 70 kDa protein A OS=Caenorhabditis elegans GN=hsp-1 PE=1 SV=2	HSP7A_CAEEL	70 kDa	TRUE	9	12	9
Protein SPC-1, isoform a OS=Caenorhabditis elegans GN=spc-1 PE=4 SV=2	G4S034_CAEEL (+1)	282 kDa		14	12
Protein MCA-3, isoform a OS=Caenorhabditis elegans GN=mca-3 PE=2 SV=1	Q95XP6_CAEEL	127 kDa		5	12	7
Tubulin beta-2 chain OS=Caenorhabditis elegans GN=tbb-2 PE=2 SV=1	TBB2_CAEEL	50 kDa	TRUE	9	11	10
Protein C08H9.2, isoform a OS=Caenorhabditis elegans GN=C08H9.2 PE=2 SV=2	Q17832_CAEEL	134 kDa		11	11	8
40S ribosomal protein SA OS=Caenorhabditis elegans GN=rps-0 PE=1 SV=3	RSSA_CAEEL	31 kDa		3	11	6
Protein C25A1.4 OS=Caenorhabditis elegans GN=C25A1.4 PE=1 SV=1	Q9XVS2_CAEEL	49 kDa		2	11	8
Protein UNC-68, isoform d OS=Caenorhabditis elegans GN=unc-68 PE=4 SV=1	I2HAA7_CAEEL (+1)	610 kDa			11
60S ribosomal protein L7 OS=Caenorhabditis elegans GN=rpl-7 PE=1 SV=1	RL7_CAEEL	28 kDa		11	11	11
Myosin regulatory light chain 1 OS=Caenorhabditis elegans GN=mlc-1 PE=2 SV=1	MLR1_CAEEL	19 kDa	TRUE	8	10	7
Troponin T OS=Caenorhabditis elegans GN=mup-2 PE=2 SV=1	TNNT_CAEEL	47 kDa	TRUE	10	10	10
Isoform c of 60S ribosomal protein L7a OS=Caenorhabditis elegans GN=rpl-7A	sp|Q966C6-2|RL7A_CAEEL (+1)	28 kDa		8	10	7
60S ribosomal protein L3 OS=Caenorhabditis elegans GN=rpl-3 PE=2 SV=1	RL3_CAEEL	46 kDa		7	10	8
Protein F01G4.6, isoform b OS=Caenorhabditis elegans GN=CELE_F01G4.6 PE=3 SV=1	G5ECU3_CAEEL (+1)	42 kDa		8	10	7
40S ribosomal protein S3a OS=Caenorhabditis elegans GN=rps-1 PE=2 SV=2	RS3A_CAEEL	29 kDa		8	10	9
60S ribosomal protein L5 OS=Caenorhabditis elegans GN=rpl-5 PE=2 SV=1	RL5_CAEEL	33 kDa		7	10	7
Protein F57C9.7 OS=Caenorhabditis elegans GN=CELE_F57C9.7 PE=2 SV=1	O01819_CAEEL	47 kDa			10
Heat shock 70 kDa protein F, mitochondrial OS=Caenorhabditis elegans GN=hsp-6 PE=1 SV=2	HSP7F_CAEEL	71 kDa		5	10	8
Protein PAB-1, isoform a OS=Caenorhabditis elegans GN=pab-1 PE=2 SV=1	Q9U302_CAEEL	72 kDa		2	10	6
Protein NPP-9, isoform a OS=Caenorhabditis elegans GN=npp-9 PE=2 SV=2	Q21021_CAEEL (+1)	93 kDa			10
Protein FLN-1, isoform a OS=Caenorhabditis elegans GN=fln-1 PE=4 SV=1	D0IMZ5_CAEEL (+2)	246 kDa		5	10	4
Protein KETN-1, isoform a OS=Caenorhabditis elegans GN=ketn-1 PE=4 SV=1	H2L076_CAEEL (+1)	502 kDa		28	9	5
Elongation factor 1-alpha OS=Caenorhabditis elegans GN=eft-3 PE=2 SV=1	EF1A_CAEEL	51 kDa		12	9	10
Probable isocitrate dehydrogenase [NAD] subunit alpha, mitochondrial OS=Caenorhabditis elegans GN=F43G9.1 PE=1 SV=3	IDH3A_CAEEL	38 kDa		8	9	6
ATP synthase gamma chain OS=Caenorhabditis elegans GN=CELE_Y69A2AR.18 PE=2 SV=1	Q95XJ0_CAEEL	32 kDa		4	9	6
Isoform a of Papilin OS=Caenorhabditis elegans GN=mig-6	sp|O76840-2|PPN1_CAEEL (+1)	170 kDa		4	9	3
Tubulin alpha-2 chain OS=Caenorhabditis elegans GN=tba-2 PE=2 SV=1	TBA2_CAEEL	50 kDa		6	9	3
Uncharacterized protein F02A9.4b OS=Caenorhabditis elegans GN=F02A9.4 PE=2 SV=3	YLPD_CAEEL	44 kDa			9
40S ribosomal protein S9 OS=Caenorhabditis elegans GN=rps-9 PE=2 SV=1	RS9_CAEEL	22 kDa		6	9	8
Histone H4 OS=Caenorhabditis elegans GN=his-1 PE=1 SV=2	H4_CAEEL	11 kDa		4	8	4
rRNA 2'-O-methyltransferase fibrillarin OS=Caenorhabditis elegans GN=fib-1 PE=2 SV=1	FBRL_CAEEL	36 kDa		7	8	7
60S ribosomal protein L8 OS=Caenorhabditis elegans GN=rpl-8 PE=1 SV=1	RL8_CAEEL	28 kDa		7	8	7
Protein ATN-1, isoform a OS=Caenorhabditis elegans GN=atn-1 PE=1 SV=1	Q23158_CAEEL	107 kDa		14	8
Uncharacterized protein C53C9.2 OS=Caenorhabditis elegans GN=C53C9.2 PE=2 SV=2	YSE2_CAEEL	45 kDa		9	8	4
Alcohol dehydrogenase 1 OS=Caenorhabditis elegans GN=sodh-1 PE=1 SV=2	ADH1_CAEEL	38 kDa		5	8
Prolyl 4-hydroxylase subunit alpha-2 OS=Caenorhabditis elegans GN=phy-2 PE=1 SV=1	P4HA2_CAEEL	62 kDa			8	10
Protein ACT-5 OS=Caenorhabditis elegans GN=act-5 PE=2 SV=1	O45815_CAEEL	42 kDa	TRUE	7	8	8
Protein RPS-18 OS=Caenorhabditis elegans GN=rps-18 PE=3 SV=1	O18240_CAEEL	18 kDa		6	8	5
Protein F58E10.3, isoform a OS=Caenorhabditis elegans GN=CELE_F58E10.3 PE=2 SV=1	Q9XUW5_CAEEL	60 kDa		5	8	4
Pumilio domain-containing protein 12 OS=Caenorhabditis elegans GN=puf-12 PE=2 SV=1	PUF12_CAEEL	87 kDa		3	8	8
Protein ASB-2 OS=Caenorhabditis elegans GN=asb-2 PE=2 SV=1	Q19126_CAEEL	35 kDa		6	8	5
40S ribosomal protein S2 OS=Caenorhabditis elegans GN=rps-2 PE=2 SV=1	RS2_CAEEL	29 kDa		8	8	7
40S ribosomal protein S8 OS=Caenorhabditis elegans GN=rps-8 PE=2 SV=1	RS8_CAEEL	24 kDa		6	7	7
60S acidic ribosomal protein P0 OS=Caenorhabditis elegans GN=rpa-0 PE=1 SV=3	RLA0_CAEEL	34 kDa		6	7	7
Protein LAM-1 OS=Caenorhabditis elegans GN=lam-1 PE=4 SV=3	O44565_CAEEL	198 kDa		3	7	6
Protein MYO-5 OS=Caenorhabditis elegans GN=myo-5 PE=2 SV=1	Q21000_CAEEL	227 kDa	TRUE	34	7	11
Protein ATP-3, isoform a OS=Caenorhabditis elegans GN=atp-3 PE=2 SV=1	P91283_CAEEL (+1)	22 kDa		4	7	6
Mitochondrial prohibitin complex protein 1 OS=Caenorhabditis elegans GN=phb-1 PE=1 SV=1	PHB1_CAEEL	30 kDa		5	7	6
Protein K07H8.10 OS=Caenorhabditis elegans GN=CELE_K07H8.10 PE=2 SV=1	O45181_CAEEL	87 kDa		4	7	3
Protein TNT-2, isoform a OS=Caenorhabditis elegans GN=tnt-2 PE=2 SV=1	Q7Z072_CAEEL	49 kDa	TRUE	6	7	6
V-type proton ATPase subunit C OS=Caenorhabditis elegans GN=vha-11 PE=2 SV=1	sp|Q9XXU9|VATC_CAEEL	43 kDa		4	7	5
Guanine nucleotide-binding protein subunit beta-2-like 1 OS=Caenorhabditis elegans GN=rack-1 PE=1 SV=3	GBLP_CAEEL	36 kDa		5	7	7
60S ribosomal protein L6 OS=Caenorhabditis elegans GN=rpl-6 PE=1 SV=1	RL6_CAEEL	24 kDa		3	7	4
Protein MRPL-15 OS=Caenorhabditis elegans GN=mrpl-15 PE=2 SV=1	Q9BPN6_CAEEL	34 kDa			7	4
Adenosylhomocysteinase OS=Caenorhabditis elegans GN=ahcy-1 PE=1 SV=1	SAHH_CAEEL	48 kDa		4	7	9
Protein ATP-5 OS=Caenorhabditis elegans GN=atp-5 PE=2 SV=2	Q17763_CAEEL	22 kDa		5	7	6
Protein C14F11.4, isoform a OS=Caenorhabditis elegans GN=C14F11.4 PE=1 SV=1	B3WFT8_CAEEL	43 kDa		5	7	10
60S ribosomal protein L36 OS=Caenorhabditis elegans GN=rpl-36 PE=1 SV=3	RL36_CAEEL	12 kDa		5	7	7
60S ribosomal protein L18 OS=Caenorhabditis elegans GN=rpl-18 PE=3 SV=1	RL18_CAEEL	21 kDa		6	6	6
Tropomyosin isoforms c/e OS=Caenorhabditis elegans GN=lev-11 PE=1 SV=1	sp|Q27249|TPM3_CAEEL	30 kDa	TRUE	7	6	3
40S ribosomal protein S14 OS=Caenorhabditis elegans GN=rps-14 PE=2 SV=1	RS14_CAEEL	16 kDa		6	6	5
Protein C18B2.5, isoform b OS=Caenorhabditis elegans GN=C18B2.5 PE=4 SV=1	H2KYV3_CAEEL (+1)	78 kDa		5	6	5
Protein DHS-9 OS=Caenorhabditis elegans GN=dhs-9 PE=2 SV=1	Q9N538_CAEEL	35 kDa		2	6	3
Protein GFI-1 OS=Caenorhabditis elegans GN=gfi-1 PE=2 SV=1	Q94246_CAEEL	227 kDa		8	6	9
Protein F40A3.6 OS=Caenorhabditis elegans GN=CELE_F40A3.6 PE=2 SV=1	O16266_CAEEL	30 kDa		4	6
Probable V-type proton ATPase subunit H 2 OS=Caenorhabditis elegans GN=vha-15 PE=2 SV=1	VATH2_CAEEL	54 kDa		2	6	2
60S ribosomal protein L19 OS=Caenorhabditis elegans GN=rpl-19 PE=2 SV=1	RL19_CAEEL	24 kDa		5	6	5
Succinate dehydrogenase [ubiquinone] flavoprotein subunit, mitochondrial OS=Caenorhabditis elegans GN=sdha-1 PE=1 SV=3	DHSA_CAEEL	70 kDa			6	3
14-3-3-like protein 1 OS=Caenorhabditis elegans GN=par-5 PE=1 SV=2	14331_CAEEL	28 kDa	TRUE	2	6	3
Protein W09C5.8 OS=Caenorhabditis elegans GN=CELE_W09C5.8 PE=2 SV=1	Q9U329_CAEEL	20 kDa		4	6	3
Putative 39S ribosomal protein L3, mitochondrial OS=Caenorhabditis elegans GN=C26E6.6 PE=2 SV=3	RM03_CAEEL	45 kDa		2	6
Protein F36A2.7 OS=Caenorhabditis elegans GN=CELE_F36A2.7 PE=2 SV=1	P90860_CAEEL	20 kDa		4	6	4
Protein CCDC-47 OS=Caenorhabditis elegans GN=ccdc-47 PE=1 SV=1	Q23382_CAEEL	51 kDa			6	4
Protein C18B2.3 OS=Caenorhabditis elegans GN=C18B2.3 PE=2 SV=2	Q18074_CAEEL	27 kDa		2	6	4
Eukaryotic initiation factor 4A OS=Caenorhabditis elegans GN=inf-1 PE=2 SV=1	sp|P27639|IF4A_CAEEL	45 kDa		4	6	6
60S ribosomal protein L10 OS=Caenorhabditis elegans GN=rpl-10 PE=2 SV=1	RL10_CAEEL	25 kDa		4	6	6
Protein IFA-1, isoform d OS=Caenorhabditis elegans GN=ifa-1 PE=3 SV=1	G5ECT5_CAEEL (+4)	69 kDa	TRUE	2	6	8
Proline dehydrogenase 1, mitochondrial OS=Caenorhabditis elegans GN=B0513.5 PE=3 SV=2	PROD_CAEEL	70 kDa			6
Protein C44B7.10 OS=Caenorhabditis elegans GN=C44B7.10 PE=2 SV=3	Q18599_CAEEL	51 kDa		4	6	3
Uncharacterized protein B0303.3 OS=Caenorhabditis elegans GN=B0303.3 PE=2 SV=1	YKA3_CAEEL	48 kDa		3	6	3
Protein ABCF-2 OS=Caenorhabditis elegans GN=abcf-2 PE=3 SV=1	G5EFG4_CAEEL	70 kDa		6	6	8
Elongation factor 2 OS=Caenorhabditis elegans GN=eef-2 PE=1 SV=4	EF2_CAEEL (+1)	95 kDa		7	6	8
Probable electron transfer flavoprotein subunit alpha, mitochondrial OS=Caenorhabditis elegans GN=F27D4.1 PE=2 SV=2	ETFA_CAEEL	34 kDa			6	3
Protein Y59A8A.3 OS=Caenorhabditis elegans GN=CELE_Y59A8A.3 PE=2 SV=1	Q9GRZ9_CAEEL	76 kDa		3	6
Protein CEC-5 OS=Caenorhabditis elegans GN=cec-5 PE=2 SV=1	Q19973_CAEEL	42 kDa		7	5	3
Probable replication factor A 73 kDa subunit OS=Caenorhabditis elegans GN=rpa-1 PE=1 SV=1	RFA1_CAEEL	73 kDa			5
Protein F49H12.5 OS=Caenorhabditis elegans GN=CELE_F49H12.5 PE=2 SV=1	Q9N5S7_CAEEL	30 kDa		9	5	4
Protein RPS-6, isoform b OS=Caenorhabditis elegans GN=rps-6 PE=4 SV=1	I2HAF8_CAEEL (+1)	25 kDa		3	5	3
Protein MDT-28, isoform c OS=Caenorhabditis elegans GN=mdt-28 PE=4 SV=1	A8WHP8_CAEEL (+2)	47 kDa		3	5	5
Protein CEY-4 OS=Caenorhabditis elegans GN=cey-4 PE=4 SV=1	G5EDV3_CAEEL	32 kDa		5	5	6
Casein kinase II subunit alpha OS=Caenorhabditis elegans GN=kin-3 PE=1 SV=1	CSK2A_CAEEL	42 kDa		3	5	4
Mitochondrial prohibitin complex protein 2 OS=Caenorhabditis elegans GN=phb-2 PE=1 SV=2	PHB2_CAEEL	33 kDa		5	5	5
60S ribosomal protein L22 OS=Caenorhabditis elegans GN=rpl-22 PE=1 SV=3	sp|P52819|RL22_CAEEL	15 kDa		4	5	4
Protein C16A3.5 OS=Caenorhabditis elegans GN=C16A3.5 PE=2 SV=1	Q18036_CAEEL	19 kDa		4	5	3
Probable succinyl-CoA ligase [ADP-forming] subunit beta, mitochondrial OS=Caenorhabditis elegans GN=F47B10.1 PE=2 SV=1	SUCB1_CAEEL	47 kDa		7	5	5
Protein B0273.3 OS=Caenorhabditis elegans GN=B0273.3 PE=4 SV=1	O44168_CAEEL (+1)	49 kDa			5
Troponin I 2 OS=Caenorhabditis elegans GN=unc-27 PE=2 SV=2	TNNI2_CAEEL	28 kDa	TRUE	7	5	5
Protein F53F4.11 OS=Caenorhabditis elegans GN=CELE_F53F4.11 PE=2 SV=2	Q20720_CAEEL	60 kDa			5
Gelsolin-like protein 1 OS=Caenorhabditis elegans GN=gsnl-1 PE=1 SV=1	GELS1_CAEEL	55 kDa		7	5	3
Isoform b of Probable arginine kinase F46H5.3 OS=Caenorhabditis elegans GN=F46H5.3	sp|Q10454-2|KARG1_CAEEL (+1)	40 kDa		6	5	6
40S ribosomal protein S16 OS=Caenorhabditis elegans GN=rps-16 PE=1 SV=3	RS16_CAEEL	16 kDa		3	5	3
Protein IMMT-1 OS=Caenorhabditis elegans GN=immt-1 PE=2 SV=2	Q22505_CAEEL	76 kDa		3	5	2
60S ribosomal protein L23 OS=Caenorhabditis elegans GN=rpl-23 PE=2 SV=1	RL23_CAEEL	15 kDa		4	5	3
Protein NUO-5, isoform a OS=Caenorhabditis elegans GN=nuo-5 PE=2 SV=1	Q9N4Y8_CAEEL	79 kDa		6	5	2
40S ribosomal protein S5 OS=Caenorhabditis elegans GN=rps-5 PE=2 SV=1	RS5_CAEEL	23 kDa		5	5	4
Aspartate--tRNA ligase, cytoplasmic OS=Caenorhabditis elegans GN=drs-1 PE=2 SV=1	SYDC_CAEEL	60 kDa		5	5	5
Protein F59C6.5 OS=Caenorhabditis elegans GN=CELE_F59C6.5 PE=2 SV=1	Q93831_CAEEL	31 kDa		3	5	4
60S ribosomal protein L9 OS=Caenorhabditis elegans GN=rpl-9 PE=1 SV=1	RL9_CAEEL	22 kDa		3	5	5
Protein T10B5.3 OS=Caenorhabditis elegans GN=CELE_T10B5.3 PE=2 SV=3	O76407_CAEEL	32 kDa		2	5
Elongation factor Tu homologue (Precursor) OS=Caenorhabditis elegans GN=tufm-1 PE=2 SV=1	G5ECM6_CAEEL	55 kDa		3	5	5
Protein F49D11.10 OS=Caenorhabditis elegans GN=CELE_F49D11.10 PE=4 SV=2	A7DT40_CAEEL	80 kDa			5
Protein R148.5, isoform a OS=Caenorhabditis elegans GN=CELE_R148.5 PE=4 SV=1	H2KZA6_CAEEL (+1)	59 kDa			5
Protein MRPL-2 OS=Caenorhabditis elegans GN=mrpl-2 PE=2 SV=3	O45110_CAEEL	36 kDa			5
Protein APY-1 OS=Caenorhabditis elegans GN=apy-1 PE=1 SV=2	Q19202_CAEEL	40 kDa		3	5	3
Protein PLP-1 OS=Caenorhabditis elegans GN=plp-1 PE=2 SV=1	Q94230_CAEEL	26 kDa			5	6
Protein MRPL-38 OS=Caenorhabditis elegans GN=mrpl-38 PE=4 SV=1	Q9BL86_CAEEL	48 kDa			5
Probable calcium-binding mitochondrial carrier K02F3.2 OS=Caenorhabditis elegans GN=K02F3.2 PE=2 SV=2	CMC1_CAEEL	79 kDa			5
Putative H/ACA ribonucleoprotein complex subunit 4 OS=Caenorhabditis elegans GN=K01G5.5 PE=2 SV=1	DKC1_CAEEL	50 kDa		5	5	9
Protein PQN-22, isoform a OS=Caenorhabditis elegans GN=pqn-22 PE=4 SV=1	H2KZA3_CAEEL	132 kDa		5	5	4
60S ribosomal protein L13a OS=Caenorhabditis elegans GN=rpl-16 PE=2 SV=1	RL13A_CAEEL	23 kDa		4	5	4
Protein ZK1058.9, isoform b OS=Caenorhabditis elegans GN=CELE_ZK1058.9 PE=4 SV=1	C9IY22_CAEEL	27 kDa		3	5	4
Probable dolichyl-diphosphooligosaccharide--protein glycosyltransferase 48 kDa subunit OS=Caenorhabditis elegans GN=T09A5.11 PE=2 SV=1	OST48_CAEEL	49 kDa		3	5	4
Protein Y39E4B.2 OS=Caenorhabditis elegans GN=CELE_Y39E4B.2 PE=2 SV=1	Q9U2K7_CAEEL	51 kDa			5
Protein IDHG-1 OS=Caenorhabditis elegans GN=idhg-1 PE=2 SV=2	Q20049_CAEEL	44 kDa	TRUE	4	5	3
Protein FRM-1, isoform e OS=Caenorhabditis elegans GN=frm-1 PE=4 SV=1	G5EBP4_CAEEL (+2)	514 kDa			5
Protein LET-767, isoform b OS=Caenorhabditis elegans GN=let-767 PE=3 SV=1	C1P622_CAEEL (+1)	36 kDa		2	5	3
Probable sodium/potassium-transporting ATPase subunit beta-3 OS=Caenorhabditis elegans GN=nkb-3 PE=2 SV=1	AT1B3_CAEEL	36 kDa	TRUE	2	5	3
L-2-hydroxyglutarate dehydrogenase, mitochondrial OS=Caenorhabditis elegans GN=Y45G12B.3 PE=2 SV=2	L2HDH_CAEEL	48 kDa			5	2
Protein ATAD-3 OS=Caenorhabditis elegans GN=atad-3 PE=2 SV=2	Q20748_CAEEL	67 kDa		2	5	4
Vitellogenin-1 OS=Caenorhabditis elegans GN=vit-1 PE=1 SV=2	VIT1_CAEEL	188 kDa	TRUE	3	5	14
Protein RPS-22, isoform a OS=Caenorhabditis elegans GN=rps-22 PE=2 SV=1	O17218_CAEEL	15 kDa		4	5	4
Protein ACS-2 OS=Caenorhabditis elegans GN=acs-2 PE=2 SV=1	O18693_CAEEL	70 kDa		7	5
Protein VHA-5 OS=Caenorhabditis elegans GN=vha-5 PE=2 SV=1	G5EEK9_CAEEL	99 kDa			5
Protein B0491.5 OS=Caenorhabditis elegans GN=B0491.5 PE=2 SV=1	Q17512_CAEEL	36 kDa		3	5
Probable myosin regulatory light chain OS=Caenorhabditis elegans GN=mlc-4 PE=2 SV=1	MLRH_CAEEL	20 kDa		5	5	4
60S ribosomal protein L13 OS=Caenorhabditis elegans GN=rpl-13 PE=2 SV=1	sp|P91128|RL13_CAEEL	24 kDa		4	5	3
Protein R53.5 OS=Caenorhabditis elegans GN=CELE_R53.5 PE=2 SV=1	Q22020_CAEEL	24 kDa		3	4
UPF0202 protein F55A12.8 OS=Caenorhabditis elegans GN=F55A12.8 PE=2 SV=1	YIL8_CAEEL	117 kDa			4
Stress-induced protein 1 OS=Caenorhabditis elegans GN=sip-1 PE=1 SV=1	SIP1_CAEEL	18 kDa		2	4	3
Protein SMC-3, isoform b OS=Caenorhabditis elegans GN=smc-3 PE=4 SV=1	B2FDA8_CAEEL (+1)	147 kDa			4
Protein SPTL-1, isoform a OS=Caenorhabditis elegans GN=sptl-1 PE=2 SV=1	P91079_CAEEL (+1)	52 kDa		2	4	2
Protein ARRD-25 OS=Caenorhabditis elegans GN=arrd-25 PE=2 SV=1	Q17624_CAEEL	64 kDa			4
Protein UNC-96, isoform b OS=Caenorhabditis elegans GN=unc-96 PE=4 SV=1	H2KZR3_CAEEL (+1)	48 kDa		2	4
Protein KIAA0664 homolog OS=Caenorhabditis elegans GN=clu-1 PE=2 SV=1	K0664_CAEEL	140 kDa		2	4	4
Histone H2B 1 OS=Caenorhabditis elegans GN=his-11 PE=1 SV=4	H2B1_CAEEL (+3)	14 kDa		5	4	3
60S ribosomal protein L17 OS=Caenorhabditis elegans GN=rpl-17 PE=2 SV=1	sp|Q9BL19|RL17_CAEEL	22 kDa		3	4	3
Protein F23C8.5 OS=Caenorhabditis elegans GN=CELE_F23C8.5 PE=2 SV=2	Q9TXI4_CAEEL	28 kDa			4	3
Protein LEA-1, isoform b OS=Caenorhabditis elegans GN=lea-1 PE=4 SV=1	G5EDH9_CAEEL (+3)	119 kDa			4
Protein RPS-10 OS=Caenorhabditis elegans GN=rps-10 PE=1 SV=1	O01869_CAEEL	17 kDa		2	4	2
Protein Y53G8AL.2 OS=Caenorhabditis elegans GN=CELE_Y53G8AL.2 PE=2 SV=2	Q9N3H3_CAEEL	48 kDa		4	4	2
Isoform b of Probable aconitate hydratase, mitochondrial OS=Caenorhabditis elegans GN=aco-2	sp|P34455-2|ACON_CAEEL (+2)	73 kDa			4
Protein DNJ-12 OS=Caenorhabditis elegans GN=dnj-12 PE=1 SV=1	O45502_CAEEL	44 kDa			4	2
60S ribosomal protein L27 OS=Caenorhabditis elegans GN=rpl-27 PE=2 SV=1	RL27_CAEEL	16 kDa		2	4	4
Heat shock 70 kDa protein C OS=Caenorhabditis elegans GN=hsp-3 PE=1 SV=2	HSP7C_CAEEL	73 kDa	TRUE	8	4
Probable 39S ribosomal protein L24, mitochondrial OS=Caenorhabditis elegans GN=F59A3.3 PE=1 SV=1	RM24_CAEEL	32 kDa			4
T-complex protein 1 subunit delta OS=Caenorhabditis elegans GN=cct-4 PE=2 SV=1	TCPD_CAEEL	58 kDa			4
60S ribosomal protein L18a OS=Caenorhabditis elegans GN=rpl-20 PE=2 SV=2	RL18A_CAEEL	21 kDa		3	4	4
Protein LEC-3, isoform f OS=Caenorhabditis elegans GN=lec-3 PE=4 SV=1	I2HAG1_CAEEL (+3)	38 kDa		4	4
Galectin LEC-2 OS=Caenorhabditis elegans GN=lec-2 PE=2 SV=1	G5EGB1_CAEEL (+1)	31 kDa		4	4	2
Protein RPS-11 OS=Caenorhabditis elegans GN=rps-11 PE=2 SV=1	Q20206_CAEEL	18 kDa		4	4	2
Protein Y71H2AM.5 OS=Caenorhabditis elegans GN=CELE_Y71H2AM.5 PE=2 SV=1	Q9BL34_CAEEL	15 kDa			4	3
Protein RPS-20 OS=Caenorhabditis elegans GN=rps-20 PE=2 SV=1	Q8WQA8_CAEEL	13 kDa			4
Protein EFTU-2 OS=Caenorhabditis elegans GN=eftu-2 PE=2 SV=1	Q23463_CAEEL	110 kDa			4
Probable splicing factor, arginine/serine-rich 1 OS=Caenorhabditis elegans GN=rsp-1 PE=2 SV=1	sp|Q23121|RSP1_CAEEL	35 kDa		3	4
GTP-binding nuclear protein ran-1 OS=Caenorhabditis elegans GN=ran-1 PE=1 SV=1	RAN_CAEEL	24 kDa		2	4	2
40S ribosomal protein S13 OS=Caenorhabditis elegans GN=rps-13 PE=2 SV=2	RS13_CAEEL	17 kDa		5	4	3
Uncharacterized protein B0495.7 OS=Caenorhabditis elegans GN=B0495.7 PE=1 SV=2	YP67_CAEEL	102 kDa			4
Probable malate dehydrogenase, mitochondrial OS=Caenorhabditis elegans GN=mdh-1 PE=2 SV=1	MDHM_CAEEL	35 kDa			4	2
Isoform b of cGMP-dependent protein kinase egl-4 OS=Caenorhabditis elegans GN=egl-4	sp|O76360-2|EGL4_CAEEL (+3)	83 kDa			4
Protein B0511.6 OS=Caenorhabditis elegans GN=B0511.6 PE=2 SV=2	O61815_CAEEL	61 kDa		4	4	2
Protein NRA-4, isoform b OS=Caenorhabditis elegans GN=nra-4 PE=4 SV=1	H2KYE0_CAEEL (+1)	122 kDa			4
Protein RAB-1 OS=Caenorhabditis elegans GN=rab-1 PE=2 SV=1	Q9UAQ6_CAEEL	23 kDa		3	4	2
60S ribosomal protein L35 OS=Caenorhabditis elegans GN=rpl-35 PE=2 SV=1	RL35_CAEEL	14 kDa		2	4
Protein MRPL-37 OS=Caenorhabditis elegans GN=mrpl-37 PE=2 SV=3	O18199_CAEEL	49 kDa			4
Casein kinase I isoform alpha OS=Caenorhabditis elegans GN=kin-19 PE=2 SV=1	KC1A_CAEEL	39 kDa			4	5
Probable enoyl-CoA hydratase, mitochondrial OS=Caenorhabditis elegans GN=ech-6 PE=1 SV=1	ECHM_CAEEL	31 kDa		4	4	4
Valine--tRNA ligase OS=Caenorhabditis elegans GN=vrs-2 PE=1 SV=1	SYV_CAEEL	119 kDa			4	2
Probable ATP synthase subunit g 2, mitochondrial OS=Caenorhabditis elegans GN=asg-2 PE=2 SV=1	ATPL2_CAEEL	15 kDa			4
Probable S-adenosylmethionine synthase 1 OS=Caenorhabditis elegans GN=sams-1 PE=1 SV=1	METK1_CAEEL	44 kDa		2	4
Protein MRPL-13 OS=Caenorhabditis elegans GN=mrpl-13 PE=4 SV=1	Q95QL2_CAEEL	24 kDa			4
Protein TAG-18 OS=Caenorhabditis elegans GN=tag-18 PE=2 SV=1	Q22508_CAEEL	24 kDa		4	4	5
Putative tricarboxylate transport protein, mitochondrial OS=Caenorhabditis elegans GN=K11H3.3 PE=2 SV=1	TXTP_CAEEL	34 kDa		3	4	3
Probable isocitrate dehydrogenase [NAD] subunit beta, mitochondrial OS=Caenorhabditis elegans GN=C37E2.1 PE=2 SV=1	IDH3B_CAEEL	42 kDa		4	4	3
Ras-related protein Rab-18 OS=Caenorhabditis elegans GN=rab-18 PE=2 SV=1	sp|Q8MXS1|RAB18_CAEEL	23 kDa			4
Calsequestrin OS=Caenorhabditis elegans GN=csq-1 PE=2 SV=1	Q20203_CAEEL	48 kDa		4	4	3
Protein PQN-53, isoform a OS=Caenorhabditis elegans GN=pqn-53 PE=2 SV=2	Q21793_CAEEL	41 kDa			4
Protein Y46E12BL.2 OS=Caenorhabditis elegans GN=CELE_Y46E12BL.2 PE=2 SV=1	Q965N8_CAEEL	148 kDa			4
Protein F49E2.5, isoform a OS=Caenorhabditis elegans GN=CELE_F49E2.5 PE=2 SV=3	Q20626_CAEEL (+2)	134 kDa		2	4
Protein Y71G12B.11, isoform a OS=Caenorhabditis elegans GN=CELE_Y71G12B.11 PE=4 SV=1	G5EGK1_CAEEL	279 kDa		5	3
Protein UNC-108 OS=Caenorhabditis elegans GN=unc-108 PE=2 SV=1	O01577_CAEEL	24 kDa		2	3
Protein MRPL-39 OS=Caenorhabditis elegans GN=mrpl-39 PE=4 SV=1	Q4W5T0_CAEEL	32 kDa			3
Protein NRA-2, isoform b OS=Caenorhabditis elegans GN=nra-2 PE=4 SV=1	A5JYX8_CAEEL (+1)	62 kDa			3
Spliceosome RNA helicase DDX39B homolog OS=Caenorhabditis elegans GN=hel-1 PE=2 SV=1	DX39B_CAEEL	48 kDa		2	3	2
Putative deoxyribose-phosphate aldolase OS=Caenorhabditis elegans GN=F09E5.3 PE=2 SV=1	DEOC_CAEEL	33 kDa			3	2
Protein TRAP-4 OS=Caenorhabditis elegans GN=trap-4 PE=1 SV=1	Q9U238_CAEEL	17 kDa		2	3	2
Fructose-1,6-bisphosphatase OS=Caenorhabditis elegans GN=fbp-1 PE=2 SV=1	G5EBJ7_CAEEL	37 kDa			3	2
Ribosomal RNA small subunit methyltransferase nep-1 OS=Caenorhabditis elegans GN=Y39A1A.14 PE=2 SV=1	NEP1_CAEEL	26 kDa			3	2
Protein T08B2.7, isoform b OS=Caenorhabditis elegans GN=CELE_T08B2.7 PE=2 SV=1	Q9BIC3_CAEEL (+1)	81 kDa		4	3	4
14-3-3-like protein 2 OS=Caenorhabditis elegans GN=ftt-2 PE=1 SV=1	14332_CAEEL	28 kDa	TRUE		3
60S ribosomal protein L21 OS=Caenorhabditis elegans GN=rpl-21 PE=1 SV=3	RL21_CAEEL	18 kDa		3	3	3
Probable glutathione S-transferase gst-36 OS=Caenorhabditis elegans GN=gst-36 PE=2 SV=2	GST36_CAEEL	24 kDa		3	3	2
Protein ART-1 OS=Caenorhabditis elegans GN=art-1 PE=2 SV=1	Q9N5Y2_CAEEL	35 kDa		4	3
40S ribosomal protein S15 OS=Caenorhabditis elegans GN=rps-15 PE=1 SV=3	RS15_CAEEL	17 kDa		3	3	2
Protein CSR-1, isoform a OS=Caenorhabditis elegans GN=csr-1 PE=4 SV=1	H2KZD5_CAEEL (+1)	116 kDa			3	4
Protein HIM-1, isoform a OS=Caenorhabditis elegans GN=him-1 PE=2 SV=4	O01789_CAEEL	144 kDa			3
Protein R186.7 OS=Caenorhabditis elegans GN=CELE_R186.7 PE=2 SV=1	Q95ZQ5_CAEEL	42 kDa		2	3
Histone H2A.V OS=Caenorhabditis elegans GN=htz-1 PE=2 SV=3	H2AV_CAEEL	15 kDa		3	3	3
Protein ZK484.3 OS=Caenorhabditis elegans GN=CELE_ZK484.3 PE=2 SV=2	O44895_CAEEL	31 kDa		3	3
Protein Y62H9A.6 OS=Caenorhabditis elegans GN=CELE_Y62H9A.6 PE=2 SV=1	Q9XWT3_CAEEL	20 kDa		3	3	3
Probable 39S ribosomal protein L45, mitochondrial OS=Caenorhabditis elegans GN=Y119D3B.16 PE=2 SV=3	RM45_CAEEL	41 kDa			3	2
Isoform b of DNA topoisomerase 1 OS=Caenorhabditis elegans GN=top-1	sp|O17966-2|TOP1_CAEEL (+1)	85 kDa		4	3	6
Protein TOMM-22 OS=Caenorhabditis elegans GN=tomm-22 PE=2 SV=1	O17287_CAEEL	12 kDa			3	2
40S ribosomal protein S25 OS=Caenorhabditis elegans GN=rps-25 PE=2 SV=1	RS25_CAEEL	13 kDa			3	2
Protein MRPL-28 OS=Caenorhabditis elegans GN=mrpl-28 PE=2 SV=1	O76606_CAEEL	36 kDa			3
Paralyzed arrest at two-fold protein 6 OS=Caenorhabditis elegans GN=pat-6 PE=1 SV=1	PARV_CAEEL	43 kDa		3	3	4
Protein VIG-1, isoform a OS=Caenorhabditis elegans GN=vig-1 PE=4 SV=1	H2KYR1_CAEEL	40 kDa			3	2
Warthog protein 1 OS=Caenorhabditis elegans GN=wrt-1 PE=2 SV=1	WRT1_CAEEL	53 kDa			3
Protein PERM-2 OS=Caenorhabditis elegans GN=perm-2 PE=2 SV=2	O44145_CAEEL	22 kDa		3	3	2
Protein Y39G10AR.8 OS=Caenorhabditis elegans GN=CELE_Y39G10AR.8 PE=2 SV=1	Q95XR0_CAEEL	51 kDa		2	3	2
Probable U2 small nuclear ribonucleoprotein A' OS=Caenorhabditis elegans GN=sap-1 PE=1 SV=1	RU2A_CAEEL	29 kDa			3	3
2MDa_2 protein OS=Caenorhabditis elegans GN=ttn-1 PE=4 SV=2	G4SLD6_CAEEL (+3)	2052 kDa			3	3
60S ribosomal protein L23a 2 OS=Caenorhabditis elegans GN=rpl-25.2 PE=2 SV=1	R23A2_CAEEL	16 kDa	TRUE	3	3	3
Histone H1.3 OS=Caenorhabditis elegans GN=hil-3 PE=2 SV=3	H13_CAEEL	22 kDa		2	3	2
Protein R13H4.2, isoform a OS=Caenorhabditis elegans GN=CELE_R13H4.2 PE=4 SV=1	A5Z2W3_CAEEL	28 kDa		5	3	3
Protein UCR-2.2 OS=Caenorhabditis elegans GN=ucr-2.2 PE=2 SV=2	Q22370_CAEEL	44 kDa		2	3
Protein ABTS-1, isoform c OS=Caenorhabditis elegans GN=abts-1 PE=4 SV=2	B3WFV9_CAEEL (+2)	135 kDa			3
Protein NCX-2, isoform a OS=Caenorhabditis elegans GN=ncx-2 PE=4 SV=1	H2KYP2_CAEEL (+2)	108 kDa		2	3
Protein UCR-2.1, isoform a OS=Caenorhabditis elegans GN=ucr-2.1 PE=3 SV=1	G5ED31_CAEEL (+1)	43 kDa		2	3
40S ribosomal protein S7 OS=Caenorhabditis elegans GN=rps-7 PE=2 SV=1	RS7_CAEEL	22 kDa		4	3	2
Protein RAL-1, isoform b OS=Caenorhabditis elegans GN=ral-1 PE=4 SV=1	H2L0Q6_CAEEL (+1)	29 kDa			3	2
Protein RPL-30, isoform c OS=Caenorhabditis elegans GN=rpl-30 PE=4 SV=1	I2HAJ2_CAEEL (+1)	10 kDa		3	3	3
Protein RNP-5 OS=Caenorhabditis elegans GN=rnp-5 PE=2 SV=3	Q21155_CAEEL	32 kDa		2	3	2
Protein NUO-1 OS=Caenorhabditis elegans GN=nuo-1 PE=2 SV=1	Q17880_CAEEL	52 kDa			3
Protein T04A8.6 OS=Caenorhabditis elegans GN=CELE_T04A8.6 PE=2 SV=1	Q22135_CAEEL	34 kDa			3	2
Protein Y77E11A.7, isoform a OS=Caenorhabditis elegans GN=CELE_Y77E11A.7 PE=4 SV=1	H2L0E0_CAEEL (+2)	69 kDa			3
High mobility group protein I beta OS=Caenorhabditis elegans GN=hmg-12 PE=2 SV=1	G5EDQ2_CAEEL	33 kDa		5	3
Probable NADH dehydrogenase [ubiquinone] flavoprotein 2, mitochondrial OS=Caenorhabditis elegans GN=F53F4.10 PE=1 SV=1	NDUV2_CAEEL	26 kDa		2	3
Ribosome biogenesis protein BRX1 homolog OS=Caenorhabditis elegans GN=K12H4.3 PE=2 SV=1	BRX1_CAEEL	40 kDa		2	3	4
Probable glycogen [starch] synthase OS=Caenorhabditis elegans GN=gsy-1 PE=2 SV=1	GYS_CAEEL	76 kDa			3
Putative GTP-binding protein tag-210 OS=Caenorhabditis elegans GN=tag-210 PE=2 SV=1	TG210_CAEEL	44 kDa		2	3	3
Probable histone-binding protein lin-53 OS=Caenorhabditis elegans GN=lin-53 PE=1 SV=2	LIN53_CAEEL	47 kDa			3
60S ribosomal protein L24 OS=Caenorhabditis elegans GN=rpl-24.1 PE=2 SV=1	RL24_CAEEL	18 kDa		2	3
Putative H/ACA ribonucleoprotein complex subunit 2-like protein OS=Caenorhabditis elegans GN=Y48A6B.3 PE=2 SV=1	NHP2_CAEEL	18 kDa		2	3	2
Protein Y54E10BR.5 OS=Caenorhabditis elegans GN=Y54E10BR.5 PE=2 SV=1	Q9N3D0_CAEEL	21 kDa			3	2
Protein EARS-1 OS=Caenorhabditis elegans GN=ears-1 PE=2 SV=1	Q23315_CAEEL	125 kDa			3
39S ribosomal protein L41, mitochondrial OS=Caenorhabditis elegans GN=mrpl-41 PE=2 SV=1	RM41_CAEEL	21 kDa			3
Integrin alpha pat-2 OS=Caenorhabditis elegans GN=pat-2 PE=1 SV=1	PAT2_CAEEL	136 kDa		3	3	2
Protein TKT-1 OS=Caenorhabditis elegans GN=tkt-1 PE=4 SV=1	O17759_CAEEL	66 kDa			3	5
Isoform b of 60S ribosomal protein L26 OS=Caenorhabditis elegans GN=rpl-26	sp|Q19869-2|RL26_CAEEL (+2)	12 kDa		2	3
Protein CHCH-3 OS=Caenorhabditis elegans GN=chch-3 PE=2 SV=1	Q21551_CAEEL	19 kDa			3	2
Protein Y49F6B.2 OS=Caenorhabditis elegans GN=CELE_Y49F6B.2 PE=2 SV=1	Q9N4U1_CAEEL	30 kDa		2	3
Uncharacterized protein F23B12.7 OS=Caenorhabditis elegans GN=F23B12.7 PE=2 SV=1	YU0O_CAEEL	108 kDa			3	4
Probable splicing factor, arginine/serine-rich 3 OS=Caenorhabditis elegans GN=rsp-3 PE=1 SV=2	RSP3_CAEEL	29 kDa		6	3
HEAT repeat-containing protein 1 homolog OS=Caenorhabditis elegans GN=toe-1 PE=2 SV=1	HEAT1_CAEEL	185 kDa			3
Probable ATP-dependent RNA helicase DDX55 homolog OS=Caenorhabditis elegans GN=ZK512.2 PE=2 SV=2	DDX55_CAEEL	66 kDa			3
60S ribosomal protein L23a 1 OS=Caenorhabditis elegans GN=rpl-25.1 PE=2 SV=1	R23A1_CAEEL	17 kDa	TRUE	2	3	3
Protein C01G10.8 OS=Caenorhabditis elegans GN=C01G10.8 PE=2 SV=1	Q93168_CAEEL	39 kDa			3
Histone H1.1 OS=Caenorhabditis elegans GN=his-24 PE=1 SV=4	H11_CAEEL	21 kDa		2	3	2
Protein T09B4.5, isoform a OS=Caenorhabditis elegans GN=CELE_T09B4.5 PE=2 SV=1	O02155_CAEEL	36 kDa			3
Protein R05F9.11 OS=Caenorhabditis elegans GN=CELE_R05F9.11 PE=2 SV=2	Q21749_CAEEL	60 kDa			3
Protein MRPS-30 OS=Caenorhabditis elegans GN=mrps-30 PE=4 SV=2	O61818_CAEEL	60 kDa			3
Protein MRPL-16 OS=Caenorhabditis elegans GN=mrpl-16 PE=2 SV=2	Q22140_CAEEL	28 kDa			3
Protein RME-1, isoform b OS=Caenorhabditis elegans GN=rme-1 PE=2 SV=1	G5ECC3_CAEEL (+5)	94 kDa			3
Protein VAB-10, isoform e OS=Caenorhabditis elegans GN=vab-10 PE=4 SV=1	G5ECG8_CAEEL (+4)	376 kDa			3
Protein ZC247.1 OS=Caenorhabditis elegans GN=CELE_ZC247.1 PE=4 SV=1	G5EBP5_CAEEL	496 kDa		2	3
40S ribosomal protein S17 OS=Caenorhabditis elegans GN=rps-17 PE=2 SV=2	RS17_CAEEL	15 kDa		3	3	3
Protein R05F9.6 OS=Caenorhabditis elegans GN=CELE_R05F9.6 PE=2 SV=1	Q21742_CAEEL	62 kDa			3	3
Protein PAT-10 OS=Caenorhabditis elegans GN=pat-10 PE=4 SV=1	G5EF37_CAEEL	19 kDa		4	3	2
ERGIC-53-like protein OS=Caenorhabditis elegans GN=ile-1 PE=2 SV=1	G5EDE8_CAEEL	55 kDa			3
Probable histone-lysine N-methyltransferase lin-59 OS=Caenorhabditis elegans GN=lin-59 PE=2 SV=1	LIN59_CAEEL	148 kDa			3
Protein Y71F9AL.17 OS=Caenorhabditis elegans GN=CELE_Y71F9AL.17 PE=2 SV=2	Q9N4H7_CAEEL	138 kDa			3
Kynureninase OS=Caenorhabditis elegans GN=C15H9.7 PE=2 SV=1	KYNU_CAEEL	54 kDa		2	3	5
ATP-dependent RNA helicase cgh-1 OS=Caenorhabditis elegans GN=cgh-1 PE=1 SV=1	CGH1_CAEEL	49 kDa			3	6
Histone H1.5 OS=Caenorhabditis elegans GN=hil-5 PE=2 SV=3	H15_CAEEL	23 kDa		4	3	4
Protein IMB-3 OS=Caenorhabditis elegans GN=imb-3 PE=2 SV=2	Q9N5V3_CAEEL	122 kDa		2	3
Protein ACP-6 OS=Caenorhabditis elegans GN=acp-6 PE=2 SV=2	Q9GUF2_CAEEL	43 kDa			3	4
T-complex protein 1 subunit theta OS=Caenorhabditis elegans GN=cct-8 PE=1 SV=3	TCPQ_CAEEL	60 kDa			3
Protein W01A8.5 OS=Caenorhabditis elegans GN=CELE_W01A8.5 PE=2 SV=1	Q23096_CAEEL	35 kDa			3
Protein Y71G10AL.1, isoform b OS=Caenorhabditis elegans GN=Y71G10AL.1 PE=4 SV=2	G4SPY0_CAEEL (+1)	76 kDa			3
Protein MRPL-34 OS=Caenorhabditis elegans GN=mrpl-34 PE=2 SV=1	O02220_CAEEL	21 kDa			3
Putative ATP synthase subunit f, mitochondrial OS=Caenorhabditis elegans GN=R53.4 PE=2 SV=1	ATPK_CAEEL	19 kDa		3	3
Protein Y54G2A.2, isoform a OS=Caenorhabditis elegans GN=4D561 PE=2 SV=1	Q9BMU4_CAEEL	65 kDa			3	2
Putative UDP-glucuronosyltransferase ugt-47 OS=Caenorhabditis elegans GN=ugt-47 PE=1 SV=2	UGT47_CAEEL	61 kDa			3	4
60S ribosomal protein L15 OS=Caenorhabditis elegans GN=rpl-15 PE=2 SV=1	RL15_CAEEL	24 kDa		2	3	3
Protein F28C6.8, isoform b OS=Caenorhabditis elegans GN=F28C6.8 PE=4 SV=1	I2HA91_CAEEL (+1)	22 kDa			3
Oxoglutarate/malate carrier protein OS=Caenorhabditis elegans GN=CELE_K11G12.5 PE=2 SV=1	G5EE96_CAEEL	32 kDa			3
Protein ACDH-12, isoform a OS=Caenorhabditis elegans GN=acdh-12 PE=2 SV=1	Q19057_CAEEL	66 kDa			3
Protein F33D4.5 OS=Caenorhabditis elegans GN=CELE_F33D4.5 PE=2 SV=1	Q7KPW7_CAEEL	43 kDa			3
Probable 39S ribosomal protein L35, mitochondrial OS=Caenorhabditis elegans GN=M01F1.6 PE=2 SV=2	RM35_CAEEL	19 kDa			3
Protein RAB-7 OS=Caenorhabditis elegans GN=rab-7 PE=2 SV=1	Q23146_CAEEL	23 kDa			3
Protein IFET-1 OS=Caenorhabditis elegans GN=ifet-1 PE=1 SV=2	Q20898_CAEEL	84 kDa			2
Isoform b of Nascent polypeptide-associated complex subunit alpha OS=Caenorhabditis elegans GN=Y65B4BR.5	sp|Q86S66-2|NACA_CAEEL	22 kDa		4	2	3
Probable elongation factor 1-gamma OS=Caenorhabditis elegans GN=F17C11.9 PE=2 SV=1	EF1G_CAEEL	44 kDa		6	2	2
60S ribosomal protein L10a OS=Caenorhabditis elegans GN=rpl-10a PE=2 SV=1	RL10A_CAEEL	24 kDa		2	2	3
4D656 OS=Caenorhabditis elegans GN=4D656 PE=2 SV=1	G5EBI0_CAEEL	24 kDa		2	2	3
ADP-ribosylation factor related (20.5 kD) (Arf-3) OS=Caenorhabditis elegans GN=arf-3 PE=2 SV=1	G5EFK4_CAEEL	21 kDa		3	2	2
Mitochondrial import receptor subunit TOM40 homolog OS=Caenorhabditis elegans GN=C18E9.6 PE=2 SV=1	TOM40_CAEEL	32 kDa		2	2	2
60S ribosomal protein L31 OS=Caenorhabditis elegans GN=rpl-31 PE=2 SV=1	sp|Q9U332|RL31_CAEEL	14 kDa			2
Protein F46H5.7, isoform a OS=Caenorhabditis elegans GN=CELE_F46H5.7 PE=4 SV=1	H2L048_CAEEL (+1)	64 kDa			2	2
NADH dehydrogenase [ubiquinone] 1 beta subcomplex subunit 7 OS=Caenorhabditis elegans GN=D2030.4 PE=2 SV=1	NDUB7_CAEEL	14 kDa			2	2
Protein GEI-4, isoform b OS=Caenorhabditis elegans GN=gei-4 PE=1 SV=1	H2L0F6_CAEEL (+2)	65 kDa		2	2
Isoform b of Excitatory amino acid transporter OS=Caenorhabditis elegans GN=glt-1	sp|Q10901-2|EAA1_CAEEL (+1)	53 kDa			2
Protein F32B5.1 OS=Caenorhabditis elegans GN=CELE_F32B5.1 PE=2 SV=2	O01854_CAEEL (+1)	48 kDa			2
Protein H03A11.2 OS=Caenorhabditis elegans GN=CELE_H03A11.2 PE=4 SV=1	G5EFE3_CAEEL	138 kDa			2
Histone H1.X OS=Caenorhabditis elegans GN=hil-1 PE=2 SV=1	H1X_CAEEL	25 kDa			2
Protein SFXN-1.5 OS=Caenorhabditis elegans GN=sfxn-1.5 PE=2 SV=1	Q22161_CAEEL	35 kDa			2
Protein MAT-1, isoform a OS=Caenorhabditis elegans GN=mat-1 PE=2 SV=1	Q9N593_CAEEL	89 kDa			2
Protein K05C4.5 OS=Caenorhabditis elegans GN=CELE_K05C4.5 PE=2 SV=3	Q9XUU8_CAEEL	76 kDa			2
Brix domain-containing protein ZK795.3 OS=Caenorhabditis elegans GN=ZK795.3 PE=2 SV=1	YHPK_CAEEL	34 kDa			2
Transcription initiation factor IIA small chain homolog OS=Caenorhabditis elegans GN=B0336.13 PE=2 SV=1	YMYD_CAEEL	16 kDa			2
Protein MRPL-50 OS=Caenorhabditis elegans GN=mrpl-50 PE=2 SV=1	Q22623_CAEEL	33 kDa			2
Histone H1.2 OS=Caenorhabditis elegans GN=hil-2 PE=1 SV=3	sp|P15796|H12_CAEEL	20 kDa		2	2
32 kDa beta-galactoside-binding lectin OS=Caenorhabditis elegans GN=lec-1 PE=1 SV=1	LEC1_CAEEL (+1)	32 kDa		3	2	2
Protein ZK546.14, isoform b OS=Caenorhabditis elegans GN=CELE_ZK546.14 PE=4 SV=1	G8JYE5_CAEEL (+1)	52 kDa			2
60S ribosomal protein L12 OS=Caenorhabditis elegans GN=rpl-12 PE=2 SV=1	RL12_CAEEL	18 kDa			2	2
Protein RPL-32, isoform b OS=Caenorhabditis elegans GN=rpl-32 PE=4 SV=1	B7WN95_CAEEL (+1)	9 kDa			2	2
Protein BRP-1, isoform d OS=Caenorhabditis elegans GN=brp-1 PE=4 SV=1	I2HAF4_CAEEL (+3)	46 kDa			2
Nuclear pore complex protein Nup98-Nup96 OS=Caenorhabditis elegans GN=npp-10 PE=2 SV=1	NUP98_CAEEL	180 kDa			2
Isoform b of Probable splicing factor, arginine/serine-rich 4 OS=Caenorhabditis elegans GN=rsp-4	sp|Q09511-2|RSP4_CAEEL (+1)	14 kDa		2	2	2
Ubiquinol-cytochrome c reductase iron-sulfur subunit OS=Caenorhabditis elegans GN=isp-1 PE=2 SV=1	O44512_CAEEL	30 kDa		2	2
Protein MLC-5 OS=Caenorhabditis elegans GN=mlc-5 PE=2 SV=1	Q9XVI9_CAEEL	16 kDa		2	2	2
Protein Y14H12B.2 OS=Caenorhabditis elegans GN=Y14H12B.2 PE=2 SV=1	Q9TYP8_CAEEL	47 kDa			2	2
Probable cytochrome c oxidase subunit 6A, mitochondrial OS=Caenorhabditis elegans GN=tag-174 PE=2 SV=1	COX6A_CAEEL	15 kDa			2	2
Protein UNC-44, isoform f OS=Caenorhabditis elegans GN=unc-44 PE=2 SV=2	Q17490_CAEEL	775 kDa		2	2
Protein SPG-7 OS=Caenorhabditis elegans GN=spg-7 PE=2 SV=2	Q9N3T5_CAEEL	87 kDa		3	2	3
40S ribosomal protein S12 OS=Caenorhabditis elegans GN=rps-12 PE=1 SV=2	RS12_CAEEL	15 kDa			2	2
Protein T05E11.3, isoform b OS=Caenorhabditis elegans GN=CELE_T05E11.3 PE=3 SV=1	E9P859_CAEEL (+1)	79 kDa	TRUE	2	2	3
40S ribosomal protein S26 OS=Caenorhabditis elegans GN=rps-26 PE=2 SV=1	RS26_CAEEL	13 kDa		2	2	2
Protein SQD-1, isoform a OS=Caenorhabditis elegans GN=sqd-1 PE=2 SV=1	Q8MXR6_CAEEL	33 kDa			2
P granule abnormality protein 1 OS=Caenorhabditis elegans GN=pgl-1 PE=1 SV=1	PGL1_CAEEL (+1)	78 kDa			2	2
Protein F22B8.7 OS=Caenorhabditis elegans GN=CELE_F22B8.7 PE=2 SV=2	O45394_CAEEL	39 kDa			2
Isoform b of Casein kinase II subunit beta OS=Caenorhabditis elegans GN=kin-10	sp|P28548-2|CSK2B_CAEEL (+1)	27 kDa		2	2
Protein C46A5.6 OS=Caenorhabditis elegans GN=C46A5.6 PE=4 SV=1	Q18650_CAEEL	36 kDa			2	3
Probable NADH dehydrogenase [ubiquinone] iron-sulfur protein 7, mitochondrial OS=Caenorhabditis elegans GN=nduf-7 PE=2 SV=1	NDUS7_CAEEL	22 kDa			2
Lysine-specific demethylase NO66 OS=Caenorhabditis elegans GN=T28F2.4 PE=2 SV=2	NO66_CAEEL	86 kDa			2
Protein VEM-1, isoform a OS=Caenorhabditis elegans GN=vem-1 PE=4 SV=1	H2KYD7_CAEEL (+1)	22 kDa			2
Isoleucine--tRNA ligase, cytoplasmic OS=Caenorhabditis elegans GN=irs-1 PE=2 SV=1	SYIC_CAEEL	130 kDa			2
Protein Y62H9A.5 OS=Caenorhabditis elegans GN=CELE_Y62H9A.5 PE=2 SV=2	Q9XWS6_CAEEL	18 kDa			2	2
Protein TNT-4, isoform b OS=Caenorhabditis elegans GN=tnt-4 PE=4 SV=1	H2L094_CAEEL (+1)	36 kDa		3	2
Protein MRPS-18A OS=Caenorhabditis elegans GN=mrps-18a PE=4 SV=1	Q95PY4_CAEEL	21 kDa			2
Probable coatomer subunit beta' OS=Caenorhabditis elegans GN=F38E11.5 PE=2 SV=3	COPB2_CAEEL	111 kDa			2	2
40S ribosomal protein S27 OS=Caenorhabditis elegans GN=rps-27 PE=1 SV=3	RS27_CAEEL	9 kDa			2	2
Protein ZK1321.4, isoform b OS=Caenorhabditis elegans GN=CELE_ZK1321.4 PE=4 SV=1	G5EDL9_CAEEL (+1)	46 kDa		2	2	2
Protein D1081.8 OS=Caenorhabditis elegans GN=CELE_D1081.8 PE=4 SV=1	G5EFC4_CAEEL	86 kDa			2
LEM protein 2 OS=Caenorhabditis elegans GN=lem-2 PE=1 SV=1	LEM2_CAEEL	55 kDa			2
Protein CAL-5 OS=Caenorhabditis elegans GN=cal-5 PE=2 SV=2	Q18136_CAEEL	18 kDa			2
Probable ribosome biogenesis protein RLP24 OS=Caenorhabditis elegans GN=rpl-24.2 PE=2 SV=1	RLP24_CAEEL	19 kDa			2
Protein MRPL-47, isoform b OS=Caenorhabditis elegans GN=mrpl-47 PE=2 SV=1	Q2L6V1_CAEEL (+1)	26 kDa			2
Protein KIN-2, isoform c OS=Caenorhabditis elegans GN=kin-2 PE=2 SV=1	Q0MQ68_CAEEL (+2)	43 kDa			2
40S ribosomal protein S23 OS=Caenorhabditis elegans GN=rps-23 PE=2 SV=1	RS23_CAEEL	16 kDa			2	2
Protein HPO-8 OS=Caenorhabditis elegans GN=hpo-8 PE=2 SV=2	O17040_CAEEL	25 kDa			2	2
Probable splicing factor, arginine/serine-rich 2 OS=Caenorhabditis elegans GN=rsp-2 PE=2 SV=1	RSP2_CAEEL	32 kDa		2	2
Protein Y37E3.10 OS=Caenorhabditis elegans GN=CELE_Y37E3.10 PE=4 SV=2	Q9BKU3_CAEEL	39 kDa		2	2	3
Protein LPD-6 OS=Caenorhabditis elegans GN=lpd-6 PE=2 SV=2	O44991_CAEEL	64 kDa			2
Protein F22F7.1, isoform b OS=Caenorhabditis elegans GN=CELE_F22F7.1 PE=2 SV=1	Q8IA58_CAEEL (+1)	44 kDa			2	2
Profilin-1 OS=Caenorhabditis elegans GN=pfn-1 PE=2 SV=1	PROF1_CAEEL	14 kDa			2
Protein NEP-22 OS=Caenorhabditis elegans GN=nep-22 PE=2 SV=2	Q22763_CAEEL	89 kDa			2
Protein Y57G11C.15, isoform b OS=Caenorhabditis elegans GN=CELE_Y57G11C.15 PE=3 SV=1	G3MU88_CAEEL (+1)	49 kDa			2	3
Oligosaccharyl transferase subunit STT3 homolog OS=Caenorhabditis elegans GN=T12A2.2 PE=1 SV=1	STT3_CAEEL	85 kDa		4	2	2
Protein RPL-11.2 OS=Caenorhabditis elegans GN=rpl-11.2 PE=2 SV=1	Q19162_CAEEL	23 kDa			2
Protein F27C1.6 OS=Caenorhabditis elegans GN=CELE_F27C1.6 PE=1 SV=1	P91280_CAEEL	73 kDa			2
Protein NPP-3 OS=Caenorhabditis elegans GN=npp-3 PE=2 SV=1	Q21436_CAEEL	191 kDa			2	2
Protein RSP-8, isoform a OS=Caenorhabditis elegans GN=rsp-8 PE=2 SV=1	Q9XTZ2_CAEEL	33 kDa		2	2
Histone RNA hairpin-binding protein OS=Caenorhabditis elegans GN=cdl-1 PE=2 SV=1	SLBP_CAEEL	41 kDa			2
Protein CAND-1 OS=Caenorhabditis elegans GN=cand-1 PE=4 SV=1	G5ED41_CAEEL	142 kDa			2
60S ribosomal protein L28 OS=Caenorhabditis elegans GN=rpl-28 PE=1 SV=3	RL28_CAEEL	14 kDa			2
Protein NAP-1 OS=Caenorhabditis elegans GN=nap-1 PE=2 SV=1	Q19007_CAEEL	36 kDa		5	2	4
Protein R04F11.2 OS=Caenorhabditis elegans GN=CELE_R04F11.2 PE=2 SV=1	Q21732_CAEEL	12 kDa		2	2
NHP2-like protein 1 homolog OS=Caenorhabditis elegans GN=M28.5 PE=2 SV=1	NH2L1_CAEEL	14 kDa			2
TPR repeat-containing protein ZK370.8 OS=Caenorhabditis elegans GN=ZK370.8 PE=2 SV=3	YOL8_CAEEL	65 kDa			2
Protein C15H9.9 OS=Caenorhabditis elegans GN=C15H9.9 PE=2 SV=1	Q18032_CAEEL	15 kDa			2	2
Protein T08A11.2 OS=Caenorhabditis elegans GN=CELE_T08A11.2 PE=4 SV=1	G5EEQ8_CAEEL	147 kDa			2
Protein SET-26 OS=Caenorhabditis elegans GN=set-26 PE=4 SV=3	Q9U263_CAEEL (+1)	182 kDa			2
Probable H/ACA ribonucleoprotein complex subunit 1-like protein OS=Caenorhabditis elegans GN=Y66H1A.4 PE=2 SV=2	GAR1_CAEEL	25 kDa			2
Protein MRPL-22 OS=Caenorhabditis elegans GN=mrpl-22 PE=2 SV=1	Q9XX18_CAEEL	31 kDa			2
Isoform b of DnaJ homolog dnj-10 OS=Caenorhabditis elegans GN=dnj-10	sp|Q8TA83-2|DNJ10_CAEEL (+1)	49 kDa			2	4
Protein M03F8.3, isoform b OS=Caenorhabditis elegans GN=CELE_M03F8.3 PE=4 SV=1	A9D4S6_CAEEL (+1)	88 kDa			2
Probable elongation factor 1-beta/1-delta 2 OS=Caenorhabditis elegans GN=Y41E3.10 PE=1 SV=4	EF1B2_CAEEL	28 kDa		4	2	2
Protein RPS-24 OS=Caenorhabditis elegans GN=rps-24 PE=2 SV=1	Q1XFY9_CAEEL	15 kDa		2	2
Eukaryotic peptide chain release factor subunit 1 OS=Caenorhabditis elegans GN=erf-1 PE=2 SV=2	ERF1_CAEEL	62 kDa			2	3
Protein RPL-14 OS=Caenorhabditis elegans GN=rpl-14 PE=2 SV=1	Q9XVE9_CAEEL	15 kDa			2
Protein VHA-19 OS=Caenorhabditis elegans GN=vha-19 PE=2 SV=1	Q9TYW1_CAEEL	50 kDa			2
Protein ZC410.5, isoform a OS=Caenorhabditis elegans GN=CELE_ZC410.5 PE=2 SV=1	P91844_CAEEL (+1)	19 kDa			2
Intermediate filament protein ifa-4 OS=Caenorhabditis elegans GN=ifa-4 PE=1 SV=2	IFA4_CAEEL	67 kDa	TRUE		2
Isoform b of Probable nucleolar GTP-binding protein 1 OS=Caenorhabditis elegans GN=T07A9.9	sp|O44411-2|NOG1_CAEEL (+1)	73 kDa		2	2	7
Sodium/potassium-transporting ATPase subunit beta-1 OS=Caenorhabditis elegans GN=nkb-1 PE=1 SV=1	AT1B1_CAEEL	37 kDa	TRUE		2	3
Probable NADH dehydrogenase [ubiquinone] iron-sulfur protein 2, mitochondrial OS=Caenorhabditis elegans GN=gas-1 PE=2 SV=2	NDUS2_CAEEL	55 kDa		2	2
Protein MTCH-1, isoform a OS=Caenorhabditis elegans GN=mtch-1 PE=3 SV=1	H2KYJ5_CAEEL	37 kDa		2	2
Protein MRG-1, isoform b OS=Caenorhabditis elegans GN=mrg-1 PE=4 SV=1	A7DTF0_CAEEL (+1)	38 kDa			2
Isoform b of Calpain clp-1 OS=Caenorhabditis elegans GN=clp-1	sp|P34308-2|CAN_CAEEL (+2)	79 kDa			2	3
Probable NADH dehydrogenase [ubiquinone] 1 alpha subcomplex subunit 5 OS=Caenorhabditis elegans GN=C33A12.1 PE=3 SV=1	NDUA5_CAEEL	17 kDa			2
Probable histone deacetylase complex subunit SAP18 OS=Caenorhabditis elegans GN=C16C10.4 PE=2 SV=1	SAP18_CAEEL	19 kDa			2	2
Probable protein phosphatase 2C F42G9.1 OS=Caenorhabditis elegans GN=F42G9.1 PE=2 SV=2	PP2C1_CAEEL (+1)	53 kDa			2
Lysyl-tRNA synthetase OS=Caenorhabditis elegans GN=kars-1 PE=2 SV=1	Q95ZQ3_CAEEL (+1)	68 kDa		3	2
Uncharacterized helicase C28H8.3 OS=Caenorhabditis elegans GN=C28H8.3 PE=2 SV=2	YP93_CAEEL	194 kDa			2	2
TATA-box-binding protein OS=Caenorhabditis elegans GN=tbp-1 PE=2 SV=1	TBP_CAEEL	37 kDa			2
T-complex protein 1 subunit epsilon OS=Caenorhabditis elegans GN=cct-5 PE=1 SV=1	TCPE_CAEEL	59 kDa			2
Protein C14A4.9 OS=Caenorhabditis elegans GN=C14A4.9 PE=2 SV=1	Q17956_CAEEL	16 kDa			2
Uncharacterized protein B0464.6 OS=Caenorhabditis elegans GN=B0464.6 PE=2 SV=2	YKD6_CAEEL	73 kDa			2
Protein NUO-2, isoform a OS=Caenorhabditis elegans GN=nuo-2 PE=2 SV=2	O01602_CAEEL (+1)	51 kDa		3	2
Protein W02B12.15, isoform b OS=Caenorhabditis elegans GN=CELE_W02B12.15 PE=4 SV=1	A7LPG5_CAEEL (+1)	15 kDa			2
Protein W04C9.2 OS=Caenorhabditis elegans GN=CELE_W04C9.2 PE=2 SV=1	Q9TZE0_CAEEL	11 kDa			2
40S ribosomal protein S19 OS=Caenorhabditis elegans GN=rps-19 PE=2 SV=1	RS19_CAEEL	16 kDa			2
Protein MYO-6, isoform a OS=Caenorhabditis elegans GN=myo-6 PE=2 SV=2	O62244_CAEEL	143 kDa	TRUE	2	2
Protein F11A10.7 OS=Caenorhabditis elegans GN=CELE_F11A10.7 PE=2 SV=1	Q95QL3_CAEEL	44 kDa			2
Protein GRL-7, isoform a OS=Caenorhabditis elegans GN=grl-7 PE=2 SV=1	O18015_CAEEL (+1)	36 kDa			2
Cytochrome c oxidase subunit 5A, mitochondrial OS=Caenorhabditis elegans GN=cco-2 PE=1 SV=2	COX5A_CAEEL	20 kDa		2	2
Long chain polyunsaturated fatty acid elongation enzyme OS=Caenorhabditis elegans GN=elo-1 PE=2 SV=1	G5EEE5_CAEEL	34 kDa			2	2
Protein DHS-28 OS=Caenorhabditis elegans GN=dhs-28 PE=2 SV=1	Q21481_CAEEL	46 kDa		2	2
Protein PMP-5, isoform a OS=Caenorhabditis elegans GN=pmp-5 PE=3 SV=1	H2L034_CAEEL (+1)	69 kDa		4	2	3
Protein C46G7.2 OS=Caenorhabditis elegans GN=C46G7.2 PE=4 SV=1	O02141_CAEEL	30 kDa		2	2
Protein Y57G11C.9, isoform b OS=Caenorhabditis elegans GN=CELE_Y57G11C.9 PE=2 SV=2	Q9U202_CAEEL (+1)	71 kDa			2
Protein RPT-6 OS=Caenorhabditis elegans GN=rpt-6 PE=3 SV=1	Q9XTT9_CAEEL	46 kDa			2
Cytochrome c oxidase subunit 2 OS=Caenorhabditis elegans GN=cox-2 PE=3 SV=2	COX2_CAEEL	27 kDa		2	2	2
Protein LIN-40, isoform a OS=Caenorhabditis elegans GN=lin-40 PE=2 SV=2	O61907_CAEEL (+2)	114 kDa			2
Pre-mRNA-splicing factor 8 homolog OS=Caenorhabditis elegans GN=prp-8 PE=1 SV=1	PRP8_CAEEL	272 kDa			2
Protein K04F10.7 OS=Caenorhabditis elegans GN=CELE_K04F10.7 PE=2 SV=1	O44772_CAEEL	34 kDa			2
Protein D2092.4 OS=Caenorhabditis elegans GN=CELE_D2092.4 PE=2 SV=2	P91194_CAEEL	41 kDa		2	2	2
Protein ACDH-7 OS=Caenorhabditis elegans GN=acdh-7 PE=2 SV=2	Q22781_CAEEL	45 kDa			2
Protein OSTD-1 OS=Caenorhabditis elegans GN=ostd-1 PE=2 SV=1	P91390_CAEEL	31 kDa		2	2
Nuclear pore complex protein 15 OS=Caenorhabditis elegans GN=npp-15 PE=2 SV=4	NU133_CAEEL	128 kDa			2
Protein F20D1.9 OS=Caenorhabditis elegans GN=CELE_F20D1.9 PE=2 SV=1	Q93540_CAEEL	32 kDa			2
Protein RPL-34 OS=Caenorhabditis elegans GN=rpl-34 PE=4 SV=1	A3QMC5_CAEEL	13 kDa			2
Innexin-16 OS=Caenorhabditis elegans GN=inx-16 PE=2 SV=2	INX16_CAEEL	43 kDa			2
Protein Y39A1A.3 OS=Caenorhabditis elegans GN=CELE_Y39A1A.3 PE=1 SV=1	G5EEN7_CAEEL	23 kDa			2
Protein C23G10.8 OS=Caenorhabditis elegans GN=C23G10.8 PE=2 SV=1	Q9GYR5_CAEEL	107 kDa			2
Protein DNJ-29, isoform b OS=Caenorhabditis elegans GN=dnj-29 PE=2 SV=1	Q9U1V9_CAEEL	87 kDa		3	2
Mitochondrial import receptor subunit TOM20 homolog OS=Caenorhabditis elegans GN=tomm-20 PE=1 SV=1	TOM20_CAEEL	20 kDa			2
Histone H3.3 type 1 OS=Caenorhabditis elegans GN=his-71 PE=2 SV=2	H331_CAEEL (+1)	15 kDa		3	2	2
Succinate dehydrogenase [ubiquinone] iron-sulfur subunit, mitochondrial OS=Caenorhabditis elegans GN=sdhb-1 PE=2 SV=1	DHSB_CAEEL	33 kDa			2
Protein B0379.1, isoform a OS=Caenorhabditis elegans GN=B0379.1 PE=2 SV=1	Q9XU45_CAEEL	25 kDa			2
Protein MISC-1 OS=Caenorhabditis elegans GN=misc-1 PE=2 SV=2	P90992_CAEEL	33 kDa		2	2
Protein ASP-4 OS=Caenorhabditis elegans GN=asp-4 PE=2 SV=1	Q21966_CAEEL	49 kDa		3	2
Protein Y57A10A.26 OS=Caenorhabditis elegans GN=CELE_Y57A10A.26 PE=2 SV=1	Q9NA74_CAEEL	31 kDa			2
Coatomer subunit epsilon OS=Caenorhabditis elegans GN=F45G2.4 PE=2 SV=1	COPE_CAEEL	33 kDa			2
Protein VHA-6 OS=Caenorhabditis elegans GN=vha-6 PE=2 SV=1	G5EGP4_CAEEL	99 kDa		3	2	4
Protein UCR-2.3 OS=Caenorhabditis elegans GN=ucr-2.3 PE=2 SV=1	Q9TZ33_CAEEL	46 kDa			2
Protein ZK809.3 OS=Caenorhabditis elegans GN=CELE_ZK809.3 PE=2 SV=1	Q23597_CAEEL	24 kDa			2
Protein NMY-2 OS=Caenorhabditis elegans GN=nmy-2 PE=4 SV=1	G5EBY3_CAEEL	231 kDa	TRUE	20	2	25
60S ribosomal protein L35a OS=Caenorhabditis elegans GN=rpl-33 PE=1 SV=3	RL35A_CAEEL	14 kDa		5	2	2
Protein MRPL-9 OS=Caenorhabditis elegans GN=mrpl-9 PE=2 SV=2	Q95X39_CAEEL	32 kDa			2
Protein F47G9.1 OS=Caenorhabditis elegans GN=CELE_F47G9.1 PE=2 SV=1	Q20546_CAEEL	24 kDa			2
Myotactin form B OS=Caenorhabditis elegans GN=let-805 PE=2 SV=1	Q9UB28_CAEEL	497 kDa			2
Dynein heavy chain, cytoplasmic OS=Caenorhabditis elegans GN=dhc-1 PE=2 SV=1	DYHC_CAEEL	522 kDa			2
Protein UBQ-1, isoform c OS=Caenorhabditis elegans GN=ubq-1 PE=4 SV=1	G8JY83_CAEEL (+2)	61 kDa			2
Protein W08E12.7 OS=Caenorhabditis elegans GN=CELE_W08E12.7 PE=2 SV=1	Q9N5B3_CAEEL	43 kDa		5	2
Protein RIL-1 OS=Caenorhabditis elegans GN=ril-1 PE=4 SV=1	O17694_CAEEL	16 kDa			2
Uncharacterized protein D2007.4 OS=Caenorhabditis elegans GN=D2007.4 PE=2 SV=1	YLM4_CAEEL	19 kDa			2
Protein D1054.11 OS=Caenorhabditis elegans GN=CELE_D1054.11 PE=2 SV=1	Q18947_CAEEL	34 kDa		2	2	2
Protein PERM-4 OS=Caenorhabditis elegans GN=perm-4 PE=2 SV=1	O44144_CAEEL	43 kDa		2	2	2
Coatomer subunit beta OS=Caenorhabditis elegans GN=CELE_Y25C1A.5 PE=2 SV=1	Q9TYL9_CAEEL	108 kDa		2	2
Protein K03B8.6 OS=Caenorhabditis elegans GN=CELE_K03B8.6 PE=2 SV=2	Q21182_CAEEL	38 kDa			2
Protein D1054.10 OS=Caenorhabditis elegans GN=CELE_D1054.10 PE=2 SV=1	Q18943_CAEEL	21 kDa		2	2	4
Protein TRAP-1 OS=Caenorhabditis elegans GN=trap-1 PE=2 SV=1	Q95XT5_CAEEL	29 kDa		2	2	3
Protein ACS-4 OS=Caenorhabditis elegans GN=acs-4 PE=2 SV=2	Q20121_CAEEL	81 kDa			2	5
Probable succinyl-CoA ligase [ADP/GDP-forming] subunit alpha, mitochondrial OS=Caenorhabditis elegans GN=C05G5.4 PE=2 SV=1	SUCA_CAEEL	34 kDa			2
ATPase asna-1 OS=Caenorhabditis elegans GN=asna-1 PE=1 SV=1	ASNA_CAEEL	38 kDa			2	2
Probable 39S ribosomal protein L49, mitochondrial OS=Caenorhabditis elegans GN=R11D1.9 PE=2 SV=2	RM49_CAEEL	22 kDa			2
Nuclear migration and anchoring protein unc-84 OS=Caenorhabditis elegans GN=unc-84 PE=1 SV=2	UNC84_CAEEL	126 kDa			2
Uncharacterized oxidoreductase F53C11.3 OS=Caenorhabditis elegans GN=F53C11.3 PE=2 SV=1	YXEK_CAEEL (+1)	33 kDa			2
Isoform f of Muscle M-line assembly protein unc-89 OS=Caenorhabditis elegans GN=unc-89	sp|O01761-6|UNC89_CAEEL (+1)	824 kDa		47		8
Protein UNC-22, isoform f OS=Caenorhabditis elegans GN=unc-22 PE=4 SV=1	H2FLH2_CAEEL (+6)	763 kDa		17
Protein TYR-4 OS=Caenorhabditis elegans GN=tyr-4 PE=2 SV=1	O01497_CAEEL	82 kDa		11
Vitellogenin-3 OS=Caenorhabditis elegans GN=vit-3 PE=1 SV=1	VIT3_CAEEL	187 kDa	TRUE			10
Protein IFC-2, isoform d OS=Caenorhabditis elegans GN=ifc-2 PE=4 SV=1	G8JY94_CAEEL (+2)	70 kDa		10		2
Protein UNC-70, isoform c OS=Caenorhabditis elegans GN=unc-70 PE=4 SV=1	E0AHA7_CAEEL (+2)	269 kDa		8
Protein NEP-17, isoform a OS=Caenorhabditis elegans GN=nep-17 PE=2 SV=1	O45569_CAEEL	178 kDa				9
ERM-1B OS=Caenorhabditis elegans GN=erm-1 PE=2 SV=1	G5EBK3_CAEEL	66 kDa		3		4
Protein CPL-1, isoform b OS=Caenorhabditis elegans GN=cpl-1 PE=3 SV=1	H9G333_CAEEL (+1)	22 kDa		2		2
Protein MOMA-1 OS=Caenorhabditis elegans GN=moma-1 PE=2 SV=1	Q21154_CAEEL	22 kDa		2		2
Protein DEB-1, isoform c OS=Caenorhabditis elegans GN=deb-1 PE=2 SV=1	Q8MPS2_CAEEL (+1)	111 kDa		3		3
Protein T28D6.6, isoform a OS=Caenorhabditis elegans GN=CELE_T28D6.6 PE=4 SV=1	G5EGL2_CAEEL	41 kDa		2		4
Protein Y43F8B.1, isoform d OS=Caenorhabditis elegans GN=CELE_Y43F8B.1 PE=4 SV=1	B7FAR9_CAEEL (+1)	79 kDa		4
Protein LGC-22, isoform a OS=Caenorhabditis elegans GN=lgc-22 PE=2 SV=2	O44497_CAEEL	50 kDa		5
Uncharacterized protein ZK686.3 OS=Caenorhabditis elegans GN=ZK686.3 PE=2 SV=1	YO13_CAEEL	38 kDa		3		2
Protein VHA-16 OS=Caenorhabditis elegans GN=vha-16 PE=2 SV=1	Q95YD5_CAEEL	40 kDa		3		2
Troponin I 3 OS=Caenorhabditis elegans GN=tni-3 PE=2 SV=1	TNNI3_CAEEL	30 kDa	TRUE	4
Protein jagunal homolog OS=Caenorhabditis elegans GN=K05C4.2 PE=2 SV=1	JAGN_CAEEL	22 kDa				2
Protein F32A11.1 OS=Caenorhabditis elegans GN=CELE_F32A11.1 PE=2 SV=1	O62198_CAEEL	36 kDa		2
Protein CYC-1 OS=Caenorhabditis elegans GN=cyc-1 PE=2 SV=1	Q18853_CAEEL	31 kDa				2
Troponin I 4 OS=Caenorhabditis elegans GN=tni-4 PE=2 SV=2	TNNI4_CAEEL	23 kDa	TRUE	2
Protein LAF-1, isoform b OS=Caenorhabditis elegans GN=laf-1 PE=2 SV=1	D0PV95_CAEEL (+1)	76 kDa				4
Protein Y37E3.8, isoform a OS=Caenorhabditis elegans GN=CELE_Y37E3.8 PE=2 SV=1	Q9BKU5_CAEEL (+1)	16 kDa				2
Protein PES-8 OS=Caenorhabditis elegans GN=pes-8 PE=2 SV=2	Q19573_CAEEL	56 kDa				5
Prolyl 4-hydroxylase subunit alpha-1 OS=Caenorhabditis elegans GN=dpy-18 PE=1 SV=2	P4HA1_CAEEL	64 kDa				5
Protein TRAP-3 OS=Caenorhabditis elegans GN=trap-3 PE=2 SV=1	Q95XS1_CAEEL	20 kDa		2
Serine/threonine-protein phosphatase PP1-beta OS=Caenorhabditis elegans GN=gsp-2 PE=2 SV=1	GLC7B_CAEEL	38 kDa		2		2
Intermediate filament protein ifa-2 OS=Caenorhabditis elegans GN=ifa-2 PE=1 SV=1	IFA2_CAEEL	67 kDa		2		3
Protein disulfide-isomerase 2 OS=Caenorhabditis elegans GN=pdi-2 PE=1 SV=1	PDI2_CAEEL	55 kDa		2		2
Protein C41G7.9, isoform a OS=Caenorhabditis elegans GN=C41G7.9 PE=4 SV=1	B3WFW9_CAEEL	19 kDa		2
Protein DPM-1 OS=Caenorhabditis elegans GN=dpm-1 PE=2 SV=2	Q9TYJ7_CAEEL	27 kDa				2
Isoform a of Serine hydroxymethyltransferase OS=Caenorhabditis elegans GN=mel-32	sp|P50432-2|GLYC_CAEEL (+1)	53 kDa				2
Protein HPO-34, isoform a OS=Caenorhabditis elegans GN=hpo-34 PE=1 SV=3	Q93637_CAEEL	86 kDa		2
COP9/Signalosome and eIF3 complex-shared subunit 1 OS=Caenorhabditis elegans GN=cif-1 PE=1 SV=1	EIF3M_CAEEL	44 kDa				2
Ras-like GTP-binding protein rhoA OS=Caenorhabditis elegans GN=rho-1 PE=2 SV=1	RHO1_CAEEL	22 kDa				2
Sun domain-containing protein 1 OS=Caenorhabditis elegans GN=sun-1 PE=2 SV=1	SUN1_CAEEL	54 kDa				3
Transporter OS=Caenorhabditis elegans GN=snf-3 PE=2 SV=1	G5EBN9_CAEEL	67 kDa				3
Protein PAT-4 OS=Caenorhabditis elegans GN=pat-4 PE=1 SV=1	Q9TZC4_CAEEL	52 kDa		3		2
Protein VHA-8 OS=Caenorhabditis elegans GN=vha-8 PE=2 SV=1	Q95X44_CAEEL	26 kDa				3
Protein NOL-1 OS=Caenorhabditis elegans GN=nol-1 PE=2 SV=2	Q9TYV5_CAEEL	74 kDa		3
Protein STL-1, isoform a OS=Caenorhabditis elegans GN=stl-1 PE=4 SV=1	H2FLJ1_CAEEL	36 kDa				2
Protein ZK669.4 OS=Caenorhabditis elegans GN=CELE_ZK669.4 PE=2 SV=1	Q23571_CAEEL	50 kDa				2
60S acidic ribosomal protein P1 OS=Caenorhabditis elegans GN=rla-1 PE=2 SV=2	RLA1_CAEEL	11 kDa				2
FACT complex subunit spt-16 OS=Caenorhabditis elegans GN=spt-16 PE=2 SV=1	SPT16_CAEEL	117 kDa		2
Protein DEL-6, isoform b OS=Caenorhabditis elegans GN=del-6 PE=2 SV=2	Q8MPW0_CAEEL (+1)	67 kDa				3
Protein CAR-1 OS=Caenorhabditis elegans GN=car-1 PE=2 SV=1	Q9XW17_CAEEL	38 kDa				2
Probable rRNA-processing protein EBP2 homolog OS=Caenorhabditis elegans GN=C18A3.3 PE=1 SV=2	EBP2_CAEEL	38 kDa				2
26S protease regulatory subunit 7 OS=Caenorhabditis elegans GN=rpt-1 PE=1 SV=1	PRS7_CAEEL	49 kDa				3
Protein unc-112 OS=Caenorhabditis elegans GN=unc-112 PE=1 SV=1	UN112_CAEEL	82 kDa		3
Protein LPD-9, isoform b OS=Caenorhabditis elegans GN=lpd-9 PE=4 SV=1	D5MCR9_CAEEL (+1)	10 kDa				2
Bifunctional glyoxylate cycle protein OS=Caenorhabditis elegans GN=gei-7 PE=1 SV=2	GCP_CAEEL	109 kDa		5
Vitellogenin-4 OS=Caenorhabditis elegans GN=vit-4 PE=1 SV=3	VIT4_CAEEL	186 kDa	TRUE			2
Suppressor/enhancer of lin-12 protein 9 OS=Caenorhabditis elegans GN=sel-9 PE=1 SV=1	TMED2_CAEEL	23 kDa				2
Protein UGT-62 OS=Caenorhabditis elegans GN=ugt-62 PE=2 SV=1	Q21603_CAEEL	60 kDa				5
Annexin OS=Caenorhabditis elegans GN=nex-1 PE=2 SV=1	G5EEA8_CAEEL	36 kDa		4
Protein ZK6.11, isoform a OS=Caenorhabditis elegans GN=CELE_ZK6.11 PE=4 SV=1	H2L0Q1_CAEEL (+1)	42 kDa				4
Protein Y57G11B.5 OS=Caenorhabditis elegans GN=CELE_Y57G11B.5 PE=4 SV=1	O18224_CAEEL	25 kDa				3
Protein H06I04.3, isoform c OS=Caenorhabditis elegans GN=CELE_H06I04.3 PE=2 SV=1	Q5CCJ2_CAEEL (+2)	90 kDa				4
Protein EIF-1.A OS=Caenorhabditis elegans GN=eif-1.a PE=2 SV=1	Q9TXU7_CAEEL	24 kDa				3
CeERp57 OS=Caenorhabditis elegans GN=pdi-3 PE=2 SV=1	G5ED07_CAEEL	55 kDa				2
Innexin-3 OS=Caenorhabditis elegans GN=inx-3 PE=1 SV=2	INX3_CAEEL	49 kDa				2
Protein R12E2.13 OS=Caenorhabditis elegans GN=CELE_R12E2.13 PE=1 SV=1	O61793_CAEEL	23 kDa				2
Importin subunit alpha-2 OS=Caenorhabditis elegans GN=ima-2 PE=1 SV=1	IMA2_CAEEL	59 kDa				2
Aldehyde dehydrogenase OS=Caenorhabditis elegans GN=alh-4 PE=2 SV=2	O16518_CAEEL (+2)	56 kDa				2
Protein ZC204.12 OS=Caenorhabditis elegans GN=CELE_ZC204.12 PE=2 SV=1	P91544_CAEEL	28 kDa		2
Protein DNJ-19 OS=Caenorhabditis elegans GN=dnj-19 PE=2 SV=1	O16303_CAEEL	48 kDa				2
Troponin I 1 OS=Caenorhabditis elegans GN=tni-1 PE=2 SV=1	TNNI1_CAEEL	29 kDa	TRUE	2
Protein GCN-1 OS=Caenorhabditis elegans GN=gcn-1 PE=4 SV=1	B3CJ34_CAEEL	295 kDa				2
Isoform a of 26S proteasome non-ATPase regulatory subunit 1 OS=Caenorhabditis elegans GN=rpn-2	sp|Q18115-2|PSMD1_CAEEL (+1)	95 kDa				2
Fatty-acid and retinol-binding protein 2 OS=Caenorhabditis elegans GN=far-2 PE=1 SV=1	FAR2_CAEEL	20 kDa				2
Major sperm protein OS=Caenorhabditis elegans GN=vpr-1 PE=1 SV=1	O44782_CAEEL	27 kDa		2
Protein SCO-1 OS=Caenorhabditis elegans GN=sco-1 PE=2 SV=1	Q17557_CAEEL	36 kDa				3
Protein K04C2.2 OS=Caenorhabditis elegans GN=CELE_K04C2.2 PE=2 SV=1	Q21210_CAEEL	110 kDa				2
Eukaryotic translation initiation factor 6 OS=Caenorhabditis elegans GN=eif-6 PE=2 SV=1	IF6_CAEEL	26 kDa				2
Protein DNJ-13 OS=Caenorhabditis elegans GN=dnj-13 PE=2 SV=1	Q20774_CAEEL	36 kDa		2
ATP-dependent RNA helicase glh-1 OS=Caenorhabditis elegans GN=glh-1 PE=1 SV=3	GLH1_CAEEL	80 kDa				2
Troponin C, isoform 2 OS=Caenorhabditis elegans GN=tnc-2 PE=2 SV=1	TNNC2_CAEEL	18 kDa		2
Protein Y61A9LA.10 OS=Caenorhabditis elegans GN=CELE_Y61A9LA.10 PE=2 SV=4	Q9N306_CAEEL	120 kDa				2
DnaJ homolog dnj-20 OS=Caenorhabditis elegans GN=dnj-20 PE=2 SV=2	DNJ20_CAEEL	40 kDa				2
Protein CPN-3 OS=Caenorhabditis elegans GN=cpn-3 PE=2 SV=1	O01542_CAEEL	16 kDa		2
Acetoacetyl-CoA synthetase OS=Caenorhabditis elegans GN=sur-5 PE=2 SV=1	SUR5_CAEEL	78 kDa				3
Chromo domain-containing protein T09A5.8 OS=Caenorhabditis elegans GN=T09A5.8 PE=2 SV=1	YNZ8_CAEEL	38 kDa		3
Probable arginine kinase ZC434.8 OS=Caenorhabditis elegans GN=ZC434.8 PE=1 SV=1	KARG2_CAEEL	40 kDa				3
26S proteasome non-ATPase regulatory subunit 3 OS=Caenorhabditis elegans GN=rpn-3 PE=1 SV=1	PSMD3_CAEEL	58 kDa				3
Protein LARP-1, isoform b OS=Caenorhabditis elegans GN=larp-1 PE=4 SV=1	D5MCN2_CAEEL (+1)	126 kDa				3
Asparagine--tRNA ligase, cytoplasmic OS=Caenorhabditis elegans GN=nrs-1 PE=2 SV=1	SYNC_CAEEL	61 kDa				3
Protein ARD-1 OS=Caenorhabditis elegans GN=ard-1 PE=2 SV=1	Q19102_CAEEL	27 kDa				2
Protein C42D4.1 OS=Caenorhabditis elegans GN=C42D4.1 PE=4 SV=1	Q18577_CAEEL	29 kDa		3
Protein W09D12.1 OS=Caenorhabditis elegans GN=CELE_W09D12.1 PE=2 SV=3	Q23227_CAEEL	53 kDa		2
Glutamate--cysteine ligase OS=Caenorhabditis elegans GN=gcs-1 PE=1 SV=2	GSH1_CAEEL	74 kDa				2
Protein LACT-9, isoform a OS=Caenorhabditis elegans GN=lact-9 PE=2 SV=1	O62481_CAEEL (+1)	44 kDa		2
Protein F42G10.1 OS=Caenorhabditis elegans GN=CELE_F42G10.1 PE=2 SV=2	Q09393_CAEEL	68 kDa		2
Histone H1.4 OS=Caenorhabditis elegans GN=hil-4 PE=2 SV=3	H14_CAEEL	26 kDa		2
60S acidic ribosomal protein P2 OS=Caenorhabditis elegans GN=rpa-2 PE=2 SV=2	RLA2_CAEEL	11 kDa				2
Neuronal calcium sensor 2 OS=Caenorhabditis elegans GN=ncs-2 PE=2 SV=2	NCS2_CAEEL	22 kDa				2
Protein DHS-25 OS=Caenorhabditis elegans GN=dhs-25 PE=2 SV=2	Q19246_CAEEL	25 kDa				3
Protein WARS-1 OS=Caenorhabditis elegans GN=wars-1 PE=2 SV=1	G5EDY2_CAEEL	47 kDa				2
Protein DNJ-23 OS=Caenorhabditis elegans GN=dnj-23 PE=2 SV=1	Q22751_CAEEL	28 kDa		2
Eukaryotic translation initiation factor 3 subunit C OS=Caenorhabditis elegans GN=eif-3.C PE=2 SV=2	EIF3C_CAEEL	104 kDa				2
Delta 12 fatty acid desaturase FAT-2 OS=Caenorhabditis elegans GN=fat-2 PE=2 SV=1	G5EGA5_CAEEL	43 kDa				3
Glutathione S-transferase kappa 1 OS=Caenorhabditis elegans GN=gstk-1 PE=3 SV=1	GSTK1_CAEEL	26 kDa				2
Chaperonin homolog Hsp-60, mitochondrial OS=Caenorhabditis elegans GN=hsp-60 PE=1 SV=2	CH60_CAEEL (+1)	60 kDa				2
Protein FAT-6, isoform a OS=Caenorhabditis elegans GN=fat-6 PE=2 SV=1	G5EGN2_CAEEL	39 kDa				2
Protein NPP-8, isoform b OS=Caenorhabditis elegans GN=npp-8 PE=2 SV=3	Q95Y15_CAEEL	122 kDa				2
Protein FARS-1, isoform b OS=Caenorhabditis elegans GN=fars-1 PE=2 SV=1	Q86B36_CAEEL (+1)	56 kDa				2
Myosin IA OS=Caenorhabditis elegans GN=hum-5 PE=2 SV=1	G5ECZ0_CAEEL	117 kDa		2
