# Supplementary material for: The USTC co-opts an ancient machinery to drive piRNA transcription in C. elegans
Source: Genes Dev. 2019 Jan 1;33(1-2):90–102. doi: 10.1101/gad.319293.118 (PMC6317315; doi:10.1101/gad.319293.118)
Supplement: Supplemental Material [file supp_gad.319293.118_SupplementalTableS3.xlsx]

## Sheet: Sheet1
Table S2: Strains used in this study
name	genotype	description
SHG326	unc-119(ed3) III;ustIS026 II	tofu-5::gfp::3xflag
SHG346	unc-119(ed3) III;ustIS028 II	tofu-4::gfp::3xflag
SHG359	ustIS028 II;mjSi74 I	tofu-4::gfp::3xflag;mcherry::prde-1
SHG367	ustIS026 II;tofu-4(tm6157) I	tofu-5::gfp::3xflag;tofu-4(tm6157)
SHG368	ustIS028 II;tofu-4(tm6157) I	tofu-4::gfp::3xflag;tofu-4(tm6157)
SHG370	ustIS026 II;mjSi74 I	tofu-5::gfp::3xflag;mcherry::prde-1
SHG371	ustIS034 II	tofu-5(*sant)::gfp::3xflag
SHG394	ustIS028 II;prde-1(mj207) V	tofu-4::gfp::3xflag;prde-1(mj207)
SHG395	ustIS026 II;prde-1(mj207) V	tofu-5::gfp::3xflag;prde-1(mj207)
SHG396	ustIS026 II;tofu-5(tm6408) I	tofu-5::gfp::3xflag;tofu-5(tm6408)
SHG424	ustIS028 II;tofu-5(tm6408/hT2) I	tofu-4::gfp::3xflag;tofu-5(tm6408/hT2)
YL457	unc-119(ed3) III; vrIs87[ppie-1::snpc-4:GFP::snpc-4 3'UTR,unc-119(+)]	snpc-4::gfp
MT14521	prg-1(n4503) I
TM6157	tofu-4(tm6157) I
TM6408	tofu-5(tm6408/hT2) I
SHG454	ustIS047 II	T20B12.3p::tbp-1::gfp::3xflag
